# Supplementary material for: Diversity of Pico- to Mesoplankton along the 2000 km Salinity Gradient of the Baltic Sea
Source: Front Microbiol. 2016 May 12;7:679. doi: 10.3389/fmicb.2016.00679 (PMC4864665; doi:10.3389/fmicb.2016.00679)
Supplement: Supplementary file 10 [file Table2.CSV]

OTU	16S_1	16S_10	16S_11	16S_12	16S_13	16S_14	16S_15	16S_17	16S_18	16S_19	16S_2	16S_20	16S_21	16S_22	16S_3	16S_4	16S_5	16S_6	16S_7	16S_8	16S_9	SILVA_Taxonomy	Topscore_silva	Topiden_silva	PhytoREF_Taxonomy	Centroid
OTU_1	52	1415	1263	574	1158	751	699	1314	974	947	275	609	372	143	673	787	1211	1290	2312	1899	1179	Bacteria;Proteobacteria;Alphaproteobacteria;SAR11_clade;Chesapeake-Delaware_Bay;	797	100		TGGGGAATCTTGCACAATGGGCGAAAGCCTGATGCAGCGATGCCGCGTGAGTGAAGAAGGCCTTTGGGTTGTAAAGCTCTTTTGTCGGGAAAGATAATGACTGTACCCGAAGAATAAGGTCCGGCTAACTTCGTGCCAGCAGCCGCGGTAATACGAAGGGACCTAGCGTAGTTCGGAATTACTGGGCGTAAAGAGTATGTAGGCGGCTAGATAAGTTAATTGTGAAAGCCCAAAGCTTAACTTTGGAATTGCAATTAAAACTATTTAGCTGGAGTATGATAGAGGAAAGCGGAATACATAGTGTAGAGGTGAAATTCGTAGATATTATGTAGAACACCAGTTGCGAAGGCGGCTTTCTGGATCATTACTGACGCTGAGATACGAAAGTATGGGTAGCGA…
OTU_2	2031	1808	1747	8285	11915	7617	6131	6288	7492	6627	14815	4138	69	62	11958	10294	3695	8847	8283	8333	9084	Bacteria;Verrucomicrobia;Spartobacteria;Chthoniobacterales;LD29;	831	99.77		TCGAGAATTTTTCACAATGGGGGAAACCCTGATGGAGCGACGCCGCGTGGAGGATGAAGGTTTTCGGATTGTAAACTCCTGTCATTAGAGAACAAGGCACATGGTTTAACTGGCCGTGTGTTGATAGTATCTGAAGAGGAAGGGACGGCTAACTCTGTGCCAGCAGCCGCGGTAATACAGAGGTCTCAAGCGTTGTTCGGATTCATTGGGCGTAAAGGGTGCGTAGGTGGCGAGGTAAGTCGGATGTGAAATCTCCAAGCTCAACTTGGAAACTGCATTCGATACTGCTTTGCTAGAGGATTGTAGAGGGCATTGGAATTCACGGTGTAGCAGTGAAATGCGTAGATATCGTGAGGAAGACCAGTGGCGAAGGCGAATGCCTGGGCAATTCCTGACACT…
OTU_3	1180	722	540	1027	1395	10898	10801	9112	8978	10142	7390	7893	109	63	12537	8477	11094	8426	9517	6909	1008	Bacteria;Cyanobacteria;Cyanobacteria;SubsectionI;FamilyI;Synechococcus;	801	100		TGGGGAATTTTCCGCAATGGGCGCAAGCCTGACGGAGCAACGCCGCGTGAGGGATGAAGGCCTCTGGGCTGTAAACCTCTTTTATCAAGGAAGAAGATCTGACGGTACTTGATGAATAAGCCACGGCTAATTCCGTGCCAGCAGCCGCGGTAATACGGGAGTGGCAAGCGTTATCCGGAATTATTGGGCGTAAAGCGTCCGCAGGCGGTTTTACAAGTCTGTCGTTAAAACGTGGAGCTCAACTCCATTTCGGCGATGGAAACTGTAAGACTAGAGTGTGGTAGGGGCAGAGGGAATTCCCGGTGTAGCGGTGAAATGCGTAGATATCGGGAAGAACACCAGTGGCGAAGGCGCTCTGCTGGGCCATAACTGACGCTCATGGACGAAAGCTAGGGGAGC…
OTU_4	517	289	264	670	1117	1235	1114	1404	3917	4962	2482	7821	110	54	1352	1203	951	2183	5129	4554	477	Bacteria;Cyanobacteria;Cyanobacteria;SubsectionI;FamilyI;Synechococcus;	801	100		TGGGGAATTTTCCGCAATGGGCGCAAGCCTGACGGAGCAACGCCGCGTGAGGGATGAAGGCCTCTGGGCTGTAAACCTCTTTTATCAAGGAAGAAGATCTGACGGTACTTGATGAATAAGCCACGGCTAATTCCGTGCCAGCAGCCGCGGTAATACGGGAGTGGCAAGCGTTATCCGGAATTATTGGGCGTAAAGCGTCCGCAGGCGGTCTTGAAAGTCTGTTGTTAAAGCGTGGAGCTCAACTCCATTTCAGCAATGGAAACTAGAAGACTAGAGTGTGGTAGGGGCAGAGGGAATTCCCGGTGTAGCGGTGAAATGCGTAGATATCGGGAAGAACACCAGTGGCGAAGGCGCTCTGCTGGGCCATAACTGACGCTCATGGACGAAAGCCAGGGGAGC…
OTU_5	31	30	25	64	109	303	350	903	725	731	115	458	200	58	321	515	516	275	587	414	76	Bacteria;Proteobacteria;Alphaproteobacteria;SAR11_clade;	797	100		TGGGGAATCTTGCACAATGGGGGAAACCCTGATGCAGCGATGCCGCGTGAGTGAAGAAGGCCCTTGGGTTGTAAAACTCTTTCGTCGGGGAAGAAAATGACTGTACCCGAATAAGAAGGTCCGGCTAACTTCGTGCCAGCAGCCGCGGTAATACGAAGGGACCTAGCGTAGTTCGGAATTACTGGGCTTAAAGAGTTCGTAGGTGGTTAAAAAAGTTGATGGTGAAATCCCAAGGCTCAACCTTGGAACTGCCATCAAAACTTTTTAGCTAGAGTGTGATAGAGGAAAGTGGAATTTCTAGTGTAGAGGTGAAATTCGTAGATATTAGAAAGAACATCAAAAGCGAAGGCAACTTTCTGGATCATTACTGACACTGAGGAACGAAAGCATGGGTAGCGA…
OTU_6	32	4068	2148	4515	3888	1452	995	375	783	540	426	296	1	0	769	887	957	4399	2037	2838	3879	Bacteria;	797	100		TGGGGAATCTTGCGCAATGGGCGAAAGCCTGACGCAGCAACGCCGCGTGCGGGAAGAAGGCTTTCGGGCTGTAAACCGCTTTCAGCAGGAACGAAAATGACGGTACCTGCAGAAGAAGGAGCGGCCAACTATGTGCCAGCAGCCGCGGTGATACATAGGCTTCAAGCGTTGTCCGGATTTATTGGGCGTAAAGAGTTCGTAGGCGGTCGAGTAAGTCGGGTGTGAAAATTCTGGGCTCAACCCAGAGACGCCACCCGATACTGCTTAACTTGAGTTCGATAGGGGAGTGGGGAATTCCTAGTGTAGCGGTGAAATGCGCAGATATTAGGAGGAACACCGGTGGCGAAGGCGCCACTCTGGATCGACACTGACGCTGAGGAACGAAAGCATGGGTAGCAA…
OTU_7	90	241	137	153	206	1330	839	236	305	135	334	118	4	1	1179	1016	3275	997	655	341	267	Bacteria;Proteobacteria;Alphaproteobacteria;Rhodobacterales;Rhodobacteraceae;	781	99.5		TGGGGAATCTTAGACAATGGGCGCAAGCCTGATCTAGCCATGCCGCGTGATCGATGAAGGCCTTAGGGTTGTAAAGATCTTTCAGTTGGGAAGATAATGACGGTACCAACAGAAGAAGCCCCGGCTAACTCCGTGCCAGCAGCCGCGGTAATACGGAGGGGGCTAGCGTTATTCGGAATTACTGGGCGTAAAGCGCACGTAGGCGGATTAGAAAGTCAGAGGTGAAATCCCAGGGCTCAACCTTGGAACTGCCTTTGAAACTTCTAGTCTTGAGTTCGAGAGAGGTGAGTGGAATTCCGAGTGTAGAGGTGAAATTCGTAGATATTCGGAGGAACACCAGTGGCGAAGGCGGCTCACTGGCTCGATACTGACGCTGAGGTGCGAAAGCGTGGGGAGCAA…
OTU_8	5	0	0	0	0	1	2	3	45	97	18	539	9377	8258	12	1	0	0	0	1	1	Bacteria;Proteobacteria;Alphaproteobacteria;Rhodobacterales;Rhodobacteraceae;Candidatus_Planktomarina_(DC5-80-3_lineage);	797	100		TAGGGAATCTTAGACAATGGGGGCAACCCTGATCTAGCCATGCCGCGTGTGTGATGAAGGCCCTAGGGTCGTAAAGCACTTTCGCCAGAGATGATAATGACAGTATCTGGTAAAGAAACCCCGGCTAACTCCGTGCCAGCAGCCGCGGTAATACGGAGGGGGTTAGCGTTGTTCGGAATTACTGGGCGTAAAGCGCACGTAGGCGGATTAGTAAGTTAGAGGTGAAATCCCAGGGCTCAACCCTGGAACTGCCTTTAATACTGCTAGTCTTGAGTTCGAGAGAGGTAAGTGGAATTCCGAGTGTAGAGGTGAAATTCGTAGATATTCGGAGGAACACCAGTGGCGAAGGCGGCTTACTGGCTCGATACTGACGCTGAGGTGCGAAAGTGTGGGGAGCAA…
OTU_9	141	2532	1671	3264	1941	546	1415	241	1331	1027	385	1067	8	1	44	1792	3125	1074	1290	259	2432	Bacteria;Bacteroidetes;Sphingobacteriia;Sphingobacteriales;Saprospiraceae;Candidatus_Aquirestis;	831	100		TAAGGAATATTGGGCAATGGACGCAAGTCTGACCCAGCCATCCCGCGTGCAGGACGAATGCCCTATGGGTTGTAAACTGCTTTTGTTTGGGAAGAAATGTATTCTTTTAAGAGTATTTGACGGTACCAGACGAATAAGCACCGGCTAACTCCGTGCCAGCAGCCGCGGTAATACGGAGGGTGCAAGCGTTATCCGGAATCACTGGGTTTAAAGGGTGCGTAGGCGGCCAGATAAGTCAGAGGTGAAAGTTTCCGGCTCAACCGGGAGATTGCCTTTGATACTGTTTGGCTTGAATCAGATTGAGGTTGGCGGAATGTGACATGTAGCGGTGAAATGCATAGATATGTCATAGAACATCGATTGCGAAGGCAGCTGGCTGGATCTGTATTGACGCTGAGG…
OTU_10	264	49	24	0	26	30	21	11	14	23	1567	18	14	26	1922	825	693	1215	947	584	20	Bacteria;Proteobacteria;Betaproteobacteria;Burkholderiales;Oxalobacteraceae;	846	100		TGGGGAATTTTGGACAATGGGCGCAAGCCTGATCCAGCAATGCCGCGTGAGTGAAGAAGGCCTTCGGGTTGTAAAGCTCTTTTGTCAGGGAAGAAACGGTGAGAGCTAATATCTTTTGCTAATGACGGTACCTGAAGAATAAGCACCGGCTAACTACGTGCCAGCAGCCGCGGTAATACGTAGGGTGCAAGCGTTAATCGGAATTACTGGGCGTAAAGCGTGCGCAGGCGGTTATGTAAGACAGATGTGAAATGCCCGGGCTTAACCTGGGAACTGCATTTGTGACTGCATGGCTAGAGTGTGTCAGAGGGGGGTAGAATTCCACGTGTAGCAGTGAAATGCGTAGATATGTGGAGGAATACCGATGGCGAAGGCAGCCCCCTGGGATAACACTGACGC…
OTU_11	105	1329	918	2916	2833	3487	3759	1523	1609	2122	899	1630	2	1	1849	3408	2831	4009	2460	2359	2390	Bacteria;Actinobacteria;Actinobacteria;Frankiales;Sporichthyaceae;hgcI_clade;	807	100		TAGGGAATATTGGGCAATGGGCGAAAGCCTGACCCAGCGACGCCGCGTGAGGGATGAAGGTCTTCGGATTGTAAACCTCTTTCAGTAGGGAAGAAGCGAAAGTGACGGTACCTAAAGAAGAAGCACCGGCTAACTATGTGCCAGCAGCCGCGGTAATACATAGGGTGCAAGCGTTGTCCGGAATTATTGGGCGTAAAGAGCTCGTAGGTCGTTTGTCGCGTCGATTGTGAAAATCTGAGGCTCAACCTCAGACCTGCAGTCGATACGGGCAAACTAGAGTGTGGTAGGGGAGACTGGAATTCCTGGTGTAGCGGTGGAATGCGCAGATATCAGGAGGAACACCAATGGCGAAGGCAGGTCTCTGGGCCATAACTGACACTGAGGAGCGAAAGTGCGGGG…
OTU_12	74	1374	732	251	259	1277	1999	1349	1553	1481	1333	1328	6	3	2432	2923	1270	659	693	1249	415	Bacteria;Actinobacteria;	799	100		TGGGGAATCTTGCGCAATGGGCGAAAGCCTGACGCAGCAACGCCGCGTGCGGGATGAAGGCCTTCGGGCTGTAAACCGCTTTCAGCAGGAACGAAAATGACGGTACCTGCAGAAGAAGGAGCGGCCAACTACGTGCCAGCAGCCGCGGTGACACGTAGGCTCCAAGCGTTGTCCGGATTTATTGGGCGTAAAGAGCTCGTAGGCGGTTGAGTAAGTCGGGTGTGAAAACTCTGGGCTTAACCCGGAGACGCCATCCGATACTGCTCTGACTAGAGTTCAGGAGGGGAGTGGGGAATTCCTAGTGTAGCGGTGAAATGCGCAGATATTAGGAGGAACACCGGTGGCGAAGGCGCCACTCTGGACTGAAACTGACGCTGAGGAGCGAAAGCATGGGTAGCA…
OTU_13	38	440	274	1105	739	1118	113	1582	212	161	212	11	0	1	645	1864	145	2101	1009	723	2311	Bacteria;Bacteroidetes;Flavobacteriia;Flavobacteriales;Flavobacteriaceae;Flavobacterium;	837	100		TGAGGAATATTGGACAATGGGCGCAAGCCTGATCCAGCCATGCCGCGTGCAGGAAGACGGTCCTATGGATTGTAAACTGCTTTTATACAGGAAGAAACAACTCTACGTGTAGAGTCTTGACGGTACTGTAGGAATAAGGATCGGCTAACTCCGTGCCAGCAGCCGCGGTAATACGGAGGATCCAAGCGTTATCCGGAATCATTGGGTTTAAAGGGTCCGTAGGCGGTCTTATAAGTCAGTGGTGAAATCTCCTAGCTCAACTAGGAAACTGCCATTGATACTGTAAGACTTGAATTTTTGTGAAGTAACTAGAATATGTAGTGTAGCGGTGAAATGCTTAGATATTACATGGAATACCAATTGCGAAGGCAGGTTACTAACAAACGATTGACGCTGATG…
OTU_14	83	10	2	65	270	1789	1495	980	503	598	460	1104	9	6	482	1546	2238	333	883	532	32	Bacteria;Proteobacteria;Alphaproteobacteria;Rhodobacterales;Rhodobacteraceae;	749	98.51		TGGGGAATCTTAGACAATGGGCGCAAGCCTGATCTAGCCATGCCGCGTGAGCGATGAAGGCCTTAGGGTTGTAAAGCTCTTTCAGTGGGGAAGATAATGACGGTACCCACAGAAGAAGCCCCGGCTAACTCCGTGCCAGCAGCCGCGGTAATACGGAGGGGGCTAGCGTTGTTCGGAATTACTGGGCGTAAAGCGCGCGTAGGCGGATTGGAAAGTTGGAGGTGAAATCCCAGGGCTCAACCTTGGAACTGCCTTCAAAACTTCCAGTCTGGAGTTCGAGAGAGGTGAGTGGAATTCCGAGTGTAGAGGTGAAATTCGTAGATATTCGGAGGAACACCAGTGGCGAAGGCGGCTCACTGGCTCGATACTGACGCTGAGGTGCGAAAGCGTGGGGAGCAA…
OTU_15	40	2367	1129	2973	2916	2747	1673	927	486	764	371	672	2	0	485	1141	1811	2132	1476	2006	1977	Bacteria;Actinobacteria;Actinobacteria;Frankiales;Sporichthyaceae;hgcI_clade;	807	100		TGGGGAATATTGGGCAATGGAGGAAACTCTGACCCAGCGACGCCGCGTGCGGGATGAAGGCCTTCGGGTTGTAAACCGCTTTCAGTAGGGAAGAAGCGAAAGTGACGGTACCTACAAAAGAAGCACCGGCTAACTATGTGCCAGCAGCCGCGGTAATACATAGGGTGCAAGCGTTGTCCGGAATTATTGGGCGTAAAGAGCTCGTAGGTCGTTTGTTACGTCGGATGTGAAAACCTGAGGCTCAACCTCAGGCCTGCATTCGATACGGGCAAACTAGAGTTTGGTAGGGGAGACTGGAATTCCTGGTGTAGCGGTGGAATGCGCAGATATCAGGAGGAACACCAATGGCGAAGGCAGGTCTCTGGGCCAATACTGACACTGAGGAGCGAAAGTCTGGGG…
OTU_16	6	1	2	2	4	23	29	68	355	270	54	196	3290	1531	162	61	59	90	180	113	4	Bacteria;Proteobacteria;Alphaproteobacteria;SAR11_clade;Surface_1;	797	100		TGGGGAATCTTGCACAATGGAGGAAACTCTGATGCAGCGATGCCGCGTGAGTGAAGAAGGCCTTTGGGTTGTAAAGCTCTTTCGTCGGGGAAGAAAATGACTGTACCCGAATAAGAAGGTCCGGCTAACTTCGTGCCAGCAGCCGCGGTAATACGAAGGGACCTAGCGTAGTTCGGAATTACTGGGCTTAAAGAGTTCGTAGGTGGTTGAAAAAGTTGGTGGTGAAATCCCAGAGCTTAACTCTGGAACTGCCATCAAAACTTTTCAGCTAGAGTATGATAGAGGAAAGCAGAATTTCTAGTGTAGAGGTGAAATTCGTAGATATTAGAAAGAATACCAATTGCGAAGGCAGCTTTCTGGATCATTACTGACACTGAGGAACGAAAGCATGGGTAGCGA…
OTU_17	128	4	2	0	6	1163	1126	425	834	873	632	305	1374	2180	1234	969	784	2002	2262	1589	9	Bacteria;Bacteroidetes;Flavobacteriia;Flavobacteriales;Flavobacteriaceae;NS3a_marine_group;	837	100		TGAGGAATATTGGACAATGGGCGAGAGCCTGATCCAGCCATGCCGCGTGCAGGAAGACTGCCCTATGGGTTGTAAACTGCTTTTATACAGGAAGAATAAGCCTTACGTGTAAGGTGATGACGGTACTGTAAGAATAAGGACCGGCTAACTCCGTGCCAGCAGCCGCGGTAATACGGAGGGTCCGAGCGTTATCCGGAATTATTGGGTTTAAAGGGTCCGTAGGCGGATGATTAAGTCAGGGGTGAAAGTTTGCAGCTCAACTGTAAAATTGCCTTTGATACTGGTCATCTTGAGTTGTATTGAAGTAGGCGGAATATGTAGTGTAGCGGTGAAATGCATAGATATTACATAGAACACCAATTGCGAAGGCAGCTTACTAAGTACTAACTGACGCTGATG…
OTU_18	63	11	11	247	444	594	991	799	391	602	320	472	12	12	621	1248	881	1447	1095	471	73	Bacteria;Proteobacteria;Alphaproteobacteria;Rhodobacterales;Rhodobacteraceae;Loktanella;	797	100		TGGGGAATCTTAGACAATGGGCGCAAGCCTGATCTAGCCATGCCGCGTGAGTGACGAAGGCCTTAGGGTCGTAAAGCTCTTTCGCCAGAGATGATAATGACAGTATCTGGTAAAGAAACCCCGGCTAACTCCGTGCCAGCAGCCGCGGTAATACGGAGGGGGTTAGCGTTGTTCGGAATTACTGGGCGTAAAGCGCACGTAGGCGGATTGGAAAGTATGGGGTGAAATCCCAGGGCTCAACCCTGGAACGGCCTTGTAAACTCCCAGTCTAGAGTTCGAGAGAGGTGAGTGGAATTCCAAGTGTAGAGGTGAAATTCGTAGATATTTGGAGGAACACCAGTGGCGAAGGCGGCTCACTGGCTCGATACTGACGCTGAGGTGCGAAAGTGTGGGGAGCAA…
OTU_19	80	6	4	1	8	11	8	293	1318	1858	244	1890	64	10	1023	26	43	532	613	289	18	Bacteria;Cyanobacteria;Cyanobacteria;SubsectionIV;FamilyI;	803	100		TGGGGAATTTTCCGCAATGGGCGAAAGCCTGACGGAGCAATACCGCGTGAGGGAGGAAGGCTCTTGGGTTGTAAACCTCTTTTCTCAGGGAAGAACAGAATGACGGTACCTGAGGAATAAGCATCGGCTAACTCCGTGCCAGCAGCCGCGGTAATACGGAGGATGCAAGCGTTATCCGGAATGATTGGGCGTAAAGGGTCCGCAGGTGGCATTGTAAGTCTGCTGTTAAAGAGTTTGGCTCAACCAAATAAGAGCAGTGGAAACTACAAAGCTAGAGTGTGGTCGGGGCAGAGGGAATTCCTGGTGTAGCGGTGAAATGCGTAGATATCAGGAAGAACACCAGTGGCGAAGGCGCTCTGCTAGGCCGAGACTGACACTGAGGGACGAAAGCTAGGGGAG…
OTU_20	6	3930	2190	3365	2663	269	502	251	131	35	73	5	1	1	291	638	239	1273	646	884	3069	Bacteria;Actinobacteria;Acidimicrobiia;Acidimicrobiales;Acidimicrobiaceae;CL500-29_marine_group;	767	99.01		TGGGGAATCTTGCGCAATGGGCGAAAGCCTGACGCAGCAACGCCGCGTGCGGGATGAAGGCCTTCGGGTTGTAAACCGCTTTCAGCAGGAACGAAAATGACGGTACCTGCAGAAGAAGGAGCGGCCAACTACGTGCCAGCAGCCGCGGTGACACGTAGGCTCCAAGCGTTGTCCGGATTTATTGGGCGTAAAGAGCTCGTAGGCGGTTTAGTAAGTCGGGTGTTAAAACTCTGGGCTCAACCCGGAGACGCCATCCGATACTACTATGACTTGAGTTCAGGAGGGGAGCGGGGAATTCCTAGTGTAGCGGTGAAATGCGCAGATATTAGGAGGAACACCGGTGGCGAAGGCGCCGCTCTGGACTGAAACTGACGCTGAGGAGCGAAAGCATGGGTAGCA…
OTU_21	115	442	255	460	544	1339	2135	716	1027	1150	1091	640	3	0	2113	2322	2512	960	709	536	583	Bacteria;Actinobacteria;Actinobacteria;Frankiales;Sporichthyaceae;hgcI_clade;	807	100		TGGGGAATATTGGGCAATGGAGGAAACTCTGACCCAGCGACGCCGCGTGCGGGATGAAGGCCTTCGGGTTGTAAACCGCTTTCAGCAGGGAAGAAGCGAAAGTGACGGTACCTGCAGAAGAAGCACCGGCTAACTATGTGCCAGCAGCCGCGGTAATACATAGGGTGCAAGCGTTGTCCGGAATTATTGGGCGTAAAGAGCTCGTAGGTGGTTCGTCACGTCGGATGTGAAACTCTGGGGCTTAACCCCAGACCTGCATTCGATACGGGCGAGCTTGAGTATGGTAGGGGAGTCTGGAATTCCTGGTGTAGCGGTGGAATGCGCAGATATCAGGAGGAACACCAATGGCGAAGGCAGGACTCTGGGCCATTACTGACACTGAGGAGCGAAAGCGTGGGG…
OTU_22	0	0	0	0	0	0	0	1	0	0	0	0	3963	7990	0	0	0	0	0	0	1	Bacteria;Proteobacteria;Alphaproteobacteria;Rhodobacterales;Rhodobacteraceae;Roseobacter_clade_OCT_lineage;	797	100		TGGGGAATCTTAGACAATGGGCGCAAGCCTGATCTAGCCATGCCGCGTGAGTGATGAAGGCCTTAGGGTCGTAAAGCTCTTTCGCCTGTGATGATAATGACAGTAGCAGGTAAAGAAACCCCGGCTAACTCCGTGCCAGCAGCCGCGGTAATACGGAGGGGGTTAGCGTTGTTCGGAATTACTGGGCGTAAAGCGCACGTAGGCGGATTGGAAAGTTGGGGGTGAAATCCCGGGGCTCAACCCCGGAACTGCCTCCAAAACTATCAGTCTAGAGTTCGAGAGAGGTGAGTGGAATTCCAAGTGTAGAGGTGAAATTCGTAGATATTTGGAGGAACACCAGTGGCGAAGGCGGCTCACTGGCTCGATACTGACGCTGAGGTGCGAAAGTGTGGGGAGCAA…
OTU_23	330	59	18	4	33	42	26	13	15	23	2071	22	19	32	2325	886	896	1533	1259	714	18	Bacteria;Proteobacteria;Betaproteobacteria;Burkholderiales;Comamonadaceae;Curvibacter;	831	99.53		TGGGGAATTTTGGACAATGGGCGCAAGCCTGATCCAGCCATGCCGCGTGCAGGATGAAGGCCTTCGGGTTGTAAACTGCTTTTGTACGGAACGAAAAGGTTTGGCCTAATAAGCTGGACCCATGACGGTACCGTAAGAATAAGCACCGGCTAACTACGTGCCAGCAGCCGCGGTAATACGTAGGGTGCGAGCGTTAATCGGAATTACTGGGCGTAAAGCGTGCGCAGGCGGTTATGTAAGACAGATGTGAAATCCCCGGGCTCAACCTGGGAACTGCATTAGTGACTGCATAGCTGGAGTACGGCAGAGGGGGATGGAATTCCGCGTGTAGCAGTGAAATGCGTAGATATGCGGAGGAACACCGATGGCGAAGGCAATCCCCTGGGCCTGTACTGACGC…
OTU_24	58	13	7	145	260	1336	1061	362	188	178	339	18	8	5	841	957	1290	631	615	630	183	Bacteria;Bacteroidetes;Flavobacteriia;Flavobacteriales;Flavobacteriaceae;Polaribacter;	775	98.58		TGAGGAATATTGGGCAATGGAGGCAACTCTGACCCAGCCATGCCGCGTGCAGGAATAAGGTCCTATGGATTGTAAACTGCTTTTATACAGGAAGAAACACTCGGACGTGTCCGAGCTTGACGGTACTGTATGAATAAGCACCGGCTAACTCCGTGCCAGCAGCCGCGGTAATACGGAGGGTGCAAGCGTTATCCGGAATCATTGGGTTTAAAGGGTCCGCAGGCGGTCAATTAAGTCAGAGGTGAAATCCCATCGCTTAACGATGGAACTGCCTTTGATACTGGTTGACTTGAGTCATATGGAAGTAGATAGAATGTGTAGTGTAGCGGTGAAATGCATAGATATTACACAGAATACCGATTGCGAAGGCAGTCTACTACGTATGTACTGACGCTCATG…
OTU_25	4	0	0	0	1	0	15	164	51	347	11	358	4467	11737	19	39	4	1	0	0	0	Bacteria;Cyanobacteria;Cyanobacteria;SubsectionI;FamilyI;Synechococcus;	801	100		TGGGGAATTTTCCGCAATGGGCGAAAGCCTGACGGAGCAACGCCGCGTGAGGGATGAAGGCCTCTGGGCTGTAAACCTCTTTTATCAAGGAAGAAGATCTGACGGTACTTGATGAATAAGCCACGGCTAATTCCGTGCCAGCAGCCGCGGTAATACGGGAGTGGCAAGCGTTATCCGGAATTATTGGGCGTAAAGCGTCCGCAGGCGGCCCAACAAGTCTGCTGTTAAAAAGTGGAGCTTAACTCCATCATGGCAGTGGAAACTGTTGGGCTAGAGTGTGGTAGGGGCAGAGGGAATTCCCGGTGTAGCGGTGAAATGCGTAGATATCGGGAAGAACACCAGTGGCGAAGGCGCTCTGCTGGGCCATCACTGACGCTCATGGACGAAAGCCAGGGGAGC…
OTU_26	88	845	389	1183	1102	1682	877	458	1325	811	557	992	4	0	525	768	200	231	149	358	2207	Bacteria;Bacteroidetes;Flavobacteriia;Flavobacteriales;Cryomorphaceae;Owenweeksia;	837	100		TGAGGAATATTGGGCAATGGAGGCAACTCTGACCCAGCTATGCCGCGTGCAGGAAGACGGCCCTCTGGGTTGTAAACTGCTTTTGTTTGGGAATAAACCCTCCTACGTGTAGGAGGCTGAAGGTACCTTACGAATAAGCATCGGCTAACTCCGTGCCAGCAGCCGCGGTAATACGGAGGATGCAAGCGTTATCCGGATTTATTGGGTTTAAAGGGTCCGTAGGCGGATCTTTAAGTCAGTGGTGAAAGCCCACAGCTCAACTGTGGAACTGCCATTGATACTGGAGATCTTGAGTGTAGTAGAAGTAGGCGGAATAGGGCATGTAGCGGTGAAATGCATAGATATGCCCTAGAACACCGATTGCGAAGGCAGCTTACTATGTTACAACTGACGCTGAGG…
OTU_27	0	3252	1890	1175	968	106	605	139	10	4	10	1	0	0	72	327	559	713	507	477	2328	Bacteria;Actinobacteria;Acidimicrobiia;Acidimicrobiales;Acidimicrobiaceae;CL500-29_marine_group;	799	100		TGGGGAATCTTGTGCAATGGACGAAAGTCTGACACAGCCACGCCGCGTGCGGGAAGAAGGCCTTCGGGTTGTAAACCGCTTTCAGCAGGAACGAAAATGACGGTACCTGCAGAAGAAGGAGCGGCCAACTACGTGCCAGCAGCCGCGGTGACACGTAGGCTCCAAGCGTTGTCCGGATTTATTGGGCGTAAAGAGCTCGTAGGCGGTTCAGCAAGTCGGGTGTGAAAACTCTGGGCTCAACCCAGAGCCTGCACCCGAAACTGCTGTGACTAGAGTTCGGTAGGGGAGTGGGGAATTCCTAGTGTAGCGGTGAAATGCGCAGATATTAGGAGGAACACCGATGGCGAAGGCACCACTCTGGGCCGAAACTGACGCTGAGGAGCGAAAGCGTGGGTAGCA…
OTU_28	41	470	193	516	1845	660	270	274	295	115	327	65	1	0	133	182	205	893	737	1730	674	Bacteria;Proteobacteria;Alphaproteobacteria;Sphingomonadales;Sphingomonadaceae;	797	100		TGGGGAATATTGGACAATGGGCGAAAGCCTGATCCAGCAATGCCGCGTGAGTGATGAAGGCCTTAGGGTTGTAAAGCTCTTTTACCAGGGATGATAATGACAGTACCTGGAGAATAAGCTCCGGCTAACTCCGTGCCAGCAGCCGCGGTAATACGGAGGGAGCTAGCGTTGTTCGGAATTACTGGGCGTAAAGAGTACGTAGGCGGTGATTCAAGTCAGAGGTGAAAGCCTGGAGCTCAACTCCAGAACTGCCTTTGAAACTAGATCGCTAGAATTGTGGAGAGGTTAGTGGAATTCCGAGTGTAGAGGTGAAATTCGTAGATATTCGGAAGAACACCAGTGGCGAAGGCGACTAACTGGACACATATTGACGCTGAGGTACGAAAGCGTGGGGAGCAA…
OTU_29	93	0	1	0	4	248	706	519	1047	1459	687	1098	19	8	790	1031	435	105	84	17	10	Bacteria;Proteobacteria;Alphaproteobacteria;Rhodobacterales;Rhodobacteraceae;Roseibacterium;	797	100		TGGGGAATCTTAGACAATGGGGGAAACCCTGATCTAGCCATGCCGCGTGAGTGACGAAGGCCTTAGGGTCGTAAAGCTCTTTCACCAGGGATGATAATGACAGTACCTGGAGAAGAAACCCCGGCTAACTCCGTGCCAGCAGCCGCGGTAATACGGAGGGGGTTAGCGTTGTTCGGAATTACTGGGCGTAAAGCGCACGTAGGCGGATTAGTCAGTCAGAGGTGAAATCCCAGGGCTCAACCTTGGAACTGCCTTTGATACTGCTAGTCTTGAGTTCGAGAGAGGTGAGTGGAATTCCGAGTGTAGAGGTGAAATTCGTAGATATTCGGAGGAACACCAGTGGCGAAGGCGGCTCACTGGCTCGATACTGACGCTGAGGTGCGAAAGCGTGGGGAGCAA…
OTU_30	0	1519	705	942	629	15	3	1	0	0	0	0	0	0	0	2	4	7	29	224	3380	Bacteria;Bacteroidetes;Flavobacteriia;Flavobacteriales;Flavobacteriaceae;Flavobacterium;	837	100		TGAGGAATATTGGTCAATGGGCGCAAGCCTGAACCAGCCATGCCGCGTGCAGGAAGACGGTCCTATGGATTGTAAACTGCTTTTATACAGGAAGAAACCCTCCCACGTGTGGGAGATTGACGGTACTGTAGGAATAAGGATCGGCTAACTCCGTGCCAGCAGCCGCGGTAATACGGAGGATCCAAGCGTTATCCGGAATCATTGGGTTTAAAGGGTCCGTAGGCGGTCTTATAAGTCAGTGGTGAAATCCCATCGCTCAACGATGGAACTGCCATTGATACTGTAAGACTTGAATACTTAGGAAGTAACTAGAATATGTAGTGTAGCGGTGAAATGCTTAGATATTACATGGAATACCAATTGCGAAGGCAGGTTACTACTAAGTGATTGACGCTGATG…
OTU_31	0	1434	800	1196	1049	9	5	3	0	0	0	0	0	0	0	3	6	118	27	109	1787	Bacteria;Bacteroidetes;Flavobacteriia;Flavobacteriales;Flavobacteriaceae;Flavobacterium;	837	100		TGAGGAATATTGGTCAATGGGCGCAAGCCTGAACCAGCCATGCCGCGTGCAGGATGACGGTCCTATGGATTGTAAACTGCTTTTATACAGGAAGAAACACTCCCTCGTGAGGGAGCTTGACGGTACTGTAGGAATAAGGATCGGCTAACTCCGTGCCAGCAGCCGCGGTAATACGGAGGATCCAAGCGTTATCCGGAATCATTGGGTTTAAAGGGTCCGTAGGCGGCTTAATAAGTCAGTGGTGAAATCCCTACGCTTAACGTAGGAACGGCCATTGATACTGTTAGGCTTGAATTATTAGGAAGTAACTAGAATATGTAGTGTAGCGGTGAAATGCTTAGAGATTACATGGAATACCAATTGCGAAGGCAGGTTACTACTAATGGATTGACGCTGATG…
OTU_32	1	19	4	127	57	27	8	436	2	0	0	1	0	0	2	1	169	979	453	57	27	Bacteria;Cyanobacteria;Chloroplast;	682	96.53	Eukaryota;Stramenopiles;Ochrophyta;Chrysophyceae;Chrysophyceae_X;Chromulinales;Chromulinales_X;Chromulinaceae;Chromulinaceae_X;Chromulinaceae_X	TGAGGAATTTTCTGCAATGGGCGAAAGCCTGACAGAGCAATACCGCGTGAAGGATGAAGGCCTATGGGTTGTAAACTTCTTTTCTCAAGGAGGAAGAATGACGTTACTTGAGGAATAAGCATCGGCTAACCCTGTGCCAGCAGCCGCGGTAATACAGGGGATGCAAGTGTTATCCGGAATCATTGGGCGTAAAGCGTCTGCAGGTGGACACTTAAGTCTTTTGTTAAACCTCTAGGCTTAACCTAGAATCTGCAAAGGAAACTATTTGTCTTGAGTATGGTAGAGGTAAAGGGAATTTCCAGTGGAGCGGTGAAATGCGTAGATATTGGAAAGAACACCAACAGCGAAGGCACTTTACTGGGCCAGTACTGACACTGAGAGACGAAAGCTAGGGGAGCA…
OTU_33	10	66	57	770	1023	1208	122	28	28	8	48	5	0	0	23	107	243	255	240	508	1367	Bacteria;Bacteroidetes;Flavobacteriia;Flavobacteriales;Flavobacteriaceae;Polaribacter;	829	99.76		TGAGGAATATTGGGCAATGGAGGCAACTCTGACCCAGCCATGCCGCGTGCAGGAATAAGGTCCTATGGATTGTAAACTGCTTTTATACAGGAAGAAACATCTCGACGTGTCGGGACTTGACGGTACTGTATGAATAAGCACCGGCTAACTCCGTGCCAGCAGCCGCGGTAATACGGAGGGTGCAAGCGTTATCCGGAATCATTGGGTTTAAAGGGTCCGCAGGCGGTCAATTAAGTCAGAGGTGAAATCCCATCGCTTAACGATGGAACTGCCTTTGATACTGGTTGACTTGAGTCATATGGAAGTAGATAGAATGTGTAGTGTAGCGGTGAAATGCATAGATATTACACAGAATACCGATTGCGAAGGCAGTCTACTACGTATGTACTGACGCTCATG…
OTU_34	0	0	0	0	1	0	0	2	0	0	0	3	4972	7318	0	0	0	0	0	1	0	Bacteria;Cyanobacteria;Cyanobacteria;SubsectionI;FamilyI;Synechococcus;	801	100		TGGGGAATTTTCCGCAATGGGCGAAAGCCTGACGGAGCAACGCCGCGTGAGGGATGAAGGCCTCTGGGCTGTAAACCTCTTTTATCAAGGAAGAAGATCTGACGGTACTTGATGAATAAGCCACGGCTAATTCCGTGCCAGCAGCCGCGGTAATACGGGAGTGGCAAGCGTTATCCGGAATTATTGGGCGTAAAGCGTCCGCAGGCGGCCCTTCAAGTCTGCTGTTAAAAAGTGGAGCTTAACTCCATCATGGCAGTGGAAACTGAGGGGCTTGAGTGTGGTAGGGGCAGAGGGAATTCCCGGTGTAGCGGTGAAATGCGTAGATATCGGGAAGAACACCAGTGGCGAAGGCGCTCTGCTGGGCCATCACTGACGCTCATGGACGAAAGCCAGGGGAGC…
OTU_35	10	518	272	664	1009	124	615	410	352	440	277	461	1	0	208	786	73	310	381	800	1996	Bacteria;Bacteroidetes;Flavobacteriia;Flavobacteriales;Cryomorphaceae;Fluviicola;	837	100		TGAGGAATATTGGTCAATGGGCGCAAGCCTGAACCAGCCATGCCGCGTGCAGGAAGAATGCCCTATGGGTTGTAAACTGCTTTTATTTGGGAATAAACCTCTTTACGTGTAGAGAGCTGAAGGTACCAAATGAATAAGCACCGGCTAACTCCGTGCCAGCAGCCGCGGTAATACGGAGGGTGCAAGCGTTATCCGGAATCATTGGGTTTAAAGGGTCCGCAGGCGGATTTATAAGTCAGTGGTGAAATCCTATCGCTTAACGATAGAACTGCCATTGATACTGTAAGTCTTGAATTCGGTCGGAGTGGGCGGAATGTGTAGTGTAGCGGTGAAATGCATAGATATTACACAGAACACCGATAGCGAAGGCAGCTCACTAGGCCTGAATTGACGCTCAGG…
OTU_36	44	3	1	1	3	13	67	890	409	515	806	516	49	26	449	1075	159	17	7	0	9	Bacteria;Proteobacteria;Alphaproteobacteria;Rhizobiales;	607	94.03		TGGGGAATCTTGGACAATGGGGGAAACCCTGATCCAGCCATGCCGCGTGAATGATGAAGGCCCTAGGGTTGTAAAATTCTTTCGCCGATGAAGATAATGACGGTAGTCGGAGAAGAAGCCCCGGCTAACTTCGTGCCAGCAGCCGCGGTAATACGAAGGGGGCTAGCGTTGTTCGGAATTACTGGGCGTAAAGCGAGCGTAGGCGGATTGTTAAGTCGGGGGTGAAATCCCGGGGCTCAACCCCGGAACTGCCTTCGATACTGGCAATCTGGAGCATGGGAGAGGTGAGCGGAATTCCGAGTGTAGAGGTGAAATTCGTAGATATTCGGAGGAACACCAGTGGCGAAGGCGGCTCACTGGACCATTGCTGACGCTGAGGCTCGAAAGCGTGGGGAGCAA…
OTU_37	0	707	555	2518	613	11	1	0	0	0	1	0	1	0	0	0	0	0	0	1	1019	Bacteria;Bacteroidetes;Flavobacteriia;Flavobacteriales;Flavobacteriaceae;Flavobacterium;	813	99.29		TGAGGAATATTGGACAATGGGCGCAAGCCTGATCCAGCCATGCCGCGTGCAGGATGACGGTCCTATGGATTGTAAACTGCTTTTGCACAGGAAGAAACAACTCTACGTGTAGAGTCTTGACGGTACTGTGAGAATAAGGATCGGCTAACTCCGTGCCAGCAGCCGCGGTAATACGGAGGATCCAAGCGTTATCCGGAATCATTGGGTTTAAAGGGTCCGTAGGCGGTTTGGTAAGTCAGTGGTGAAAGCCCATCGCTCAACGGTGGAACGGCCATTGATACTGCTAGACTTGAATTATAAGGAAGTAACTAGAATATGTAGTGTAGCGGTGAAATGCTTAGAGATTACATGGAATACCAATTGCGAAGGCAGGTTACTACTTATGGATTGACGCTGATG…
OTU_38	62	0	0	0	3	110	503	87	614	701	377	387	100	192	811	477	133	728	325	195	7	Bacteria;Bacteroidetes;Flavobacteriia;Flavobacteriales;Flavobacteriaceae;NS5_marine_group;	837	100		TGAGGAATATTGGACAATGGAGGCAACTCTGATCCAGCCATGCCGCGTGCAGGAAGACGGCCCTATGGGTTGTAAACTGCTTTTATACAGGAAGAATTGTGCCTACGTGTAGGTATTTGACGGTACTGTACGAATAAGGATCGGCTAACTCCGTGCCAGCAGCCGCGGTAATACGGAGGATCCAAGCGTTATCCGGAATCATTGGGTTTAAAGGGTCCGTAGGCGGTCTGATAAGTCAGAGGTGAAATCCTGCAGCTCAACTGTAGCATTGCCTTTGATACTGTTAGACTTGAGTTATTGTGAAGTAGTTAGAATGTGTAGTGTAGCGGTGAAATGCATAGATATTACACAGAATACCGATTGCGAAGGCAGATTACTAACAATATACTGACGCTGAGG…
OTU_39	10	71	54	68	106	141	20	13	105	242	41	170	14	11	28	9	28	566	716	306	71	Bacteria;Cyanobacteria;Chloroplast;	807	100	Eukaryota;Stramenopiles;Ochrophyta;Eustigmatophyceae;Eustigmatophyceae_X;Eustigmatales;Eustigmatales_X;Monodopsidaceae;Monodopsidaceae_X;Monodopsidaceae_X	TGAGGAATTTTCTGCAATGGGCGAAAGCCTGACAGAGCAATACCGCGTGAGGGATGAAGACTTACTGAGTTGTAAACCTCGGTACCTTAAGGAAGAAGATCTGACGGTACTTAAGGTGGAAAGCATCGGCTAACTCCGTGCCAGCAGCCGCGGTAAGACGGGGGATGCAAGTGTTATCCGGATTTACTGGGCGTAAAGCGTCTGCAGGTGGTTTCTTAAGTCTACTGTTAAATCTTGAGGCTCAACCTCAAATCTGCAGTAGAAACTAGGAGACTTGAGTATAGTAGGGGTAGAGGGAATTTCCAGTGGAGCGGTGAAATGCGTAGATATTGGAAAGAACACCGATGGCGAAGGCACTCTACTGGGCTATTACTGACACTCAGAGACGAAAGCTAGGGG…
OTU_40	41	1240	536	479	825	1774	2123	73	290	327	230	94	0	0	1702	270	2874	1400	926	519	812	Bacteria;Bacteroidetes;Cytophagia;Cytophagales;Cyclobacteriaceae;uncultured;	835	100		TAGGGAATATTGGGCAATGGTCGCAAGACTGACCCAGCCATGCCGCGTGCAGGAAGACGGCCCTCTGGGTTGTAAACTGCTTTTATCTGGGAAGAAAAAGTCCATGCGTGGAAAATTGCCGGTACCAGATGAATAAGCACCGGCTAACTCCGTGCCAGCAGCCGCGGTAATACGGAGGGTGCAAGCGTTGTCCGGATTTATTGGGTTTAAAGGGTGCGTAGGCGGCTGAATAAGTCAGCGGTGAAAGACTTCGGCTTAACCGGAGCAGTGCCGTTGATACTGTTTAGCTTGAGTGTTGGAGGGGTACATGGAATTGATGGTGTAGCGGTGAAATGCATAGATACCATCAGGAACACCGATAGCGAAGGCATTGTACTGGCCAACAACTGACGCTGAGGC…
OTU_41	45	2228	1077	493	500	50	824	187	484	306	304	553	0	0	407	813	222	143	66	314	1154	Bacteria;Bacteroidetes;Flavobacteriia;Flavobacteriales;Cryomorphaceae;Fluviicola;	837	100		TGAGGAATATTGGTCAATGGGCGCAAGCCTGAACCAGCCATGCCGCGTGCAGGAAGAATGCCCTATGGGTTGTAAACTGCTTTTATTTAGGAATAAACCTTTCTACGTGTAGAAAGCTGAAGGTACTGAATGAATAAGCACCGGCTAACTCCGTGCCAGCAGCCGCGGTAATACGGAGGGTGCAAGCGTTATCCGGAATCATTGGGTTTAAAGGGTCCGCAGGCGGGCGTATAAGTCAGTGGTGAAATCCTGCAGCTTAACTGCAGAACTGCCATTGATACTGTACGTCTTGAATTCGGTCGAAGTGGGCGGAATGTGTAGTGTAGCGGTGAAATGCATAGATATTACACAGAACACCGATAGCGAAGGCAGCTCACTAGGCCTGGATTGACGCTCAGG…
OTU_42	38	109	79	160	549	274	61	128	154	429	121	340	29	21	51	123	150	274	458	282	230	Bacteria;Proteobacteria;Alphaproteobacteria;Caulobacterales;Hyphomonadaceae;Hyphomonas;	797	100		TGGGGAATCTTGCACAATGGGCGAAAGCCTGATGCAGCCATGCCGCGTGAATGATGAAGGCCTTAGGGTTGTAAAATTCTTTCGTCAGGGATGATAATGACCGTACCTGAAGAAGAAGCCCCGGCTAACTTCGTGCCAGCAGCCGCGGTAATACGAAGGGGGCTAGCGTTGTTCGGAATTACTGGGCGTAAAGCGCACGTAGGCGGATTTTTAAGTCAGGTGTGAAATCCCGGGGCTCAACCTCGGAACTGCATTTGAAACTGGAAGTCTTGAGACCAGGAGAGGTTAGCGGAATACCGAGTGTAGAGGTGAAATTCGTAGATATTCGGTGGAACACCAGTGGCGAAGGCGGCTAACTGGACTGGTACTGACGCTGAGGTGCGAAAGTGTGGGGAGCAA…
OTU_43	67	1	0	0	3	929	610	214	395	333	450	337	629	757	1135	357	755	795	584	335	4	Bacteria;Proteobacteria;Gammaproteobacteria;Oceanospirillales;Oceanospirillaceae;Pseudospirillum;	846	100		TGGGGAATATTGGACAATGGGCGCAAGCCTGATCCAGCCATGCCGCGTGTGTGAAGAAGGCTCTAGGGTTGTAAAGCACTTTCAGTAGGGAGGAAGGCCAGAGTGTTAATAGCGCTTTGGATTGACGTTACCTACAGAAGCAGCACCGGCTAACTCCGTGCCAGCAGCCGCGGTAATACGGAGGGTGCAAGCGTTAATCGGAATTACTGGGCGTAAAGCGCGCGTAGGCGGTTTGTTAAGTGTGATGTGAAAGCCCAGGGCTCAACCTTGGAACTGCATCACATACTGGCAAGCTAGAGTACGGTAGAGGGGGGTAGAATTCCATGTGTAGCGGTGAAATGCGTAGAGATGTGGAGGAATACCAGTGGCGAAGGCGGCCCCCTGGATCGATACTGACGC…
OTU_44	16	1942	640	98	196	3948	408	74	230	554	113	257	7	3	408	22	389	649	1100	1113	49	Bacteria;Cyanobacteria;Cyanobacteria;SubsectionI;FamilyI;Synechococcus;	801	100		TGGGGAATTTTCCGCAATGGGCGAAAGCCTGACGGAGCAACGCCGCGTGAGGGATGAAGGCCTCTGGGCTGTAAACCTCTTTTATCAAGGAAGAAGATCTGACGGTACTTGATGAATAAGCCACGGCTAATTCCGTGCCAGCAGCCGCGGTAATACGGGAGTGGCAAGCGTTATCCGGAATTATTGGGCGTAAAGCGTCCGCAGGCGGTCTTGTAAGTCTGTCGTTAAAGCGTGGAGCTTAACTCCATTTCGGCGGTGGAAACTACAAGACTAGAGTGTGGTAGGGGCAGAGGGAATTCCCGGTGTAGCGGTGAAATGCGTAGATATCGGGAAGAACACCAGTGGCGAAGGCGCTCTGCTGGGCCATAACTGACGCTCATGGACGAAAGCCAGGGGAGC…
OTU_45	0	1707	814	741	522	3	11	0	10	1	2	0	0	0	10	13	2	179	204	195	1788	Bacteria;Bacteroidetes;Flavobacteriia;Flavobacteriales;Cryomorphaceae;Owenweeksia;	837	100		TGAGGAATATTGGGCAATGGAGGCAACTCTGACCCAGCCATGCCGCGTGCAGGAAGACGGTCCTCTGGATTGTAAACTGCTTTTATTAGGGAATAAACCCTCCTACGTGTAGGAGGCTGAAGGTACCTGATGAATAAGCATCGGCTAACTCCGTGCCAGCAGCCGCGGTAATACGGAGGATGCAAGCGTTATCCGGATTTATTGGGTTTAAAGGGTCCGTAGGCGGGTATTTAAGTCAGTGGTGAAAGCCCACAGCTCAACTGTGGAACTGCCATTGATACTGGATGTCTTGAGTATAGTAGAAGTAGGCGGAATAGGGCATGTAGCGGTGAAATGCATAGATATGCCCTAGAACACCGATTGCGAAGGCAGCTTACTATGTTATAACTGACGCTGAGG…
OTU_46	12	580	322	378	338	285	706	387	120	68	100	15	0	0	99	500	785	736	477	835	470	Bacteria;Actinobacteria;Acidimicrobiia;Acidimicrobiales;Acidimicrobiaceae;CL500-29_marine_group;	799	100		TGGGGAATCTTGCGCAATGGGCGAAAGCCTGACGCAGCAACGCCGCGTGCGGGAAGAAGGCCTTAGGGTTGTAAACCGCTTTCAGCAGGGAAGAAAATGACTGTACCTGCAGAAGAAGGTGCGGCCAACTACGTGCCAGCAGCCGCGGTGACACGTAGGCACCAAGCGTTGTCCGGATTTATTGGGCGTAAAGAGCTCGTAGGCTGTTCAGTTAGTTGGGTGTGAAAACTCCGGGCTTAACCCGGAGCCGCCACCCAATACTGCTGTGACTAGAGTTCGGTAGGGGAGCGGGGAATTCCTAGTGTAGCGGTGAAATGCGCAGATATTAGGAGGAACACCGGTGGCGAAGGCGCCGCTCTGGGCCGAAACTGACGCTGAGGAGCGAAAGCATGGGTAGCA…
OTU_47	83	0	0	0	2	217	142	59	506	297	344	228	42	15	424	223	87	257	582	303	7	Bacteria;Proteobacteria;Gammaproteobacteria;Oceanospirillales;SAR86_clade;	807	98.83		TGGGGAATATTGGACAATGGGCGCAAGCCTGATCCAGCCATACCGCGTGTGTGAAGAAGGCCTTAGGGTTGTAAAGCACTTTAAGTTGGGAAGAAAGGTTATTGGCTAATACCCAATAACTGTGACATTACCATCAGAATAAGGACCGGCTAATTCCGTGCCAGCAGCCGCGGTAATACGGAAGGTCCAAGCGTTAATCGGAATTACTGGGCGTAAAGCGCGCGTAGGTGGTTTATTAAGTTGGATGTGAAATCCCCGGGCTCAACCTGGGAACTGCATTCAAAACTGGTTCACTAGAGTACGATAGAGGGAGGTAGAATTCACAGTGTAGCGGTGGAATGCGTAGATATTGTGAAGAATACCAATGGCGAAGGCAGCCTCCTGGATCTGTACTGACAC…
OTU_48	64	17	8	0	7	5	4	9	4	7	516	4	0	9	400	209	188	321	268	181	5	Bacteria;Proteobacteria;Gammaproteobacteria;Methylococcales;Methylococcaceae;Methylobacter;	844	100		TGGGGAATATTGGACAATGGGCGGAAGCCTGATCCAGCAATACCGCGTGTGTGAAGAAGGCCTTAGGGTTGTAAAGCACTTTCAATTGGGAGGAAAACCTACCGGTCAATACCCGGTAGCTTGACATTACCTTTAGAAGAAGCACCGGCTAACTCCGTGCCAGCAGCCGCGGTAATACGGAGGGTGCGAGCGTTAATCGGAATTACTGGGCGTAAAGCGTGCGTAGGCGGTTCGTTAAGTCAGATGTGAAAGCCCTGGGCTCAACCTGGGAACGGCATTTGAAACTGGCGGACTAGAGTTTAGTAGAGGGGAGTGGAATTTCAGGTGTAGCGGTGAAATGCGTAGATATCTGAAGGAACACCAGTGGCGAAGGCGACTCCCTGGACTAGAACTGACGCT…
OTU_49	115	4	1	0	3	37	167	913	781	1375	1424	167	20	17	931	291	299	211	198	12	6	Bacteria;Cyanobacteria;Cyanobacteria;SubsectionIV;FamilyI;	761	100		TGGGGAATTTTCCGCAATGGGCGAAAGCCTGACGGAGCAATACCGCGTGAGGGAGGAAGGCTCTTGGGTTGTAAACCTCTTTTCTCAGGGAAGAAAAAAATGACGGTACTTGAGGAATAAGCATCGGCTAACTCCGTGCCAGCAGCCGCGGTAATACGGAGGATGCAAGCGTTATCCGGAATGATTGGGCGTAAAGGGTCCGCAGGTGGCTATGTAAGTCTGCTGTTAAAGAACCTAGCTTAACTAGGTAAAAGCAGTGGAAACTACAAGGCTAGAGTGCGTTCGGGGTAGAGGGAATTCCTGGTGTAGCGGTGAAATGCGTAGATATCAGGAAGAACACCAGTGGCGAAGGCGCTCTACTAGGCCGCAACTGACACTGAGGGACGAAAGCTAGGGGAG…
OTU_50	8	487	201	165	289	4	0	8	116	74	29	34	38	16	118	14	4	100	309	287	112	Bacteria;Cyanobacteria;Chloroplast;	793	99.75	Eukaryota;Hacrobia;Cryptophyta;Cryptophyceae;Cryptophyceae_X;Pyrenomonadales;Pyrenomonadales_X;Pyrenomonadales_XX;Pyrenomonadales_XXX;Pyrenomonadales_XXX	TAGGGAATTTTCCGCAATGGGCGAAAGCCTGACGGAGCAATACCGCGTGAGGGATGACGGCCTGTGGGTTGTAAACCTCTTTTCTCAAGGAAGAAGTTCTGACGGTACTTGAGGAATAAGCATCGGCTAACTCTGTGCCAGCAGCCGCGGTAATACAGAGGATGCAAGCGTTATCCGGAATCACTGGGCATAAAGCGTCTGTAGGTGGTTTGGTAAGTCTGCTGTTAAAGACTGGGGCTCAACCCCAGAAAAGCAGTGGAAACTGCTAGACTTGAGTGTGGTAGAGGTAGAGGGAATTCCTAGTGTAGCGGTGAAATGCGTAGATATTAGGAAGAACACCAATGGCGAAGGCACTCTACTGGGCCATAACTGACACTGAGAGACGACAGCTAGGGGAGC…
OTU_51	50	5	4	8	21	447	141	50	201	106	261	89	0	1	208	279	1140	910	635	299	15	Bacteria;Proteobacteria;Gammaproteobacteria;Alteromonadales;Alteromonadaceae;SAR92_clade;	846	100		TGGGGAATATTGGACAATGGGCGAAAGCCTGATCCAGCCATGCCGCGTGTGTGAAGAAGGCCTTAGGGTTGTAAAGCACTTTCAGTGGGGAGGAAAGGTTCGAGATTAATACTCTCGAGCTGTGACGTTACCTACAGAAGAAGCACCGGCAAACTCCGTGCCAGCAGCCGCGGTAATACGGAGGGTGCGAGCGTTAATCGGAATTACTGGGCGTAAAGCGCGCGTAGGCGGTTTGATAAGCTAGCTGTGAAAGCCCTGGGCTCAACCTGGGAACTGCAGTTAGAACTGTCTGACTAGAGTACAGTAGAGGGTGGCGGAATTTCCTGTGTAGCGGTGAAATGCGTAGATATAGGAAGGAACATCAGTGGCGAAGGCGGCCACCTGGACTGATACTGACGC…
OTU_52	40	9	4	0	5	16	6	1	1	2	270	0	3	2	249	101	92	174	152	76	3	Bacteria;Proteobacteria;Gammaproteobacteria;Methylococcales;Methylococcaceae;Methylomonas;	821	99.3		TGGGGAATATTGGACAATGGGCGAAAGCCTGATCCAGCAATACCGCGTGTGTGAAGAAGGCCTGAGGGTTGTAAAGCACTTTCAATGGGAAGGAATACCTATCGGCCAATACCCGATAGACTGACATTACCCATACAAGAAGCACCGGCTAACTCCGTGCCAGCAGCCGCGGTAATACGGAGGGTGCAAGCGTTAATCGGAATTACTGGGCGTAAAGCGTGCGTAGGCGGTTCGTTAAGTCAGATGTGAAAGCCCTGGGCTTAACCTGGGAACTGCATTTGATACTGGCGAACTAGAGTTGAGTAGAGGAGAGTGGAATTTCAGGTGTAGCGGTGAAATGCGTAGAGATCTGAAGGAACACCAGTGGCGAAGGCGGCTCTCTGGACTCAAACTGACGCT…
OTU_53	7	0	0	0	32	156	623	588	325	1101	91	385	19	29	94	45	26	146	234	90	2	Bacteria;Bacteroidetes;Sphingobacteriia;Sphingobacteriales;NS11-12_marine_group;	837	100		TAGGGAATATTGGTCAATGGACGCAAGTCTGAACCAGCCATGCCGCGTGCAGGATGACGGCCCTCTGGGTTGTAAACTGCTTTTATATGGGAAGAAACCCCGGGATGCGTTCCGGGCTGACGGTACCATACGAATAAGGATCGGCTAACTTCGTGCCAGCAGCCGCGGTAAGACGAAGGATCCAAGCGTTGTCCGGATTTACTGGGTTTAAAGGGTGCGTAGGCGGATGCTTAAGCCAGTGGTGAAATCTCTCAGCTCAACTGAGAAACTGCCATTGGAACTGGGTATCTTGAATTCGATTGAGGTAGATGGAATATAACATGTAGCGGTGAAATGCTTAGATATGTTATGGAACACCGATTGCGAAGGCAGTCTACTAAGTCGACATTGACGCTGAGG…
OTU_54	0	1492	1131	1007	1164	0	0	0	0	0	0	0	0	0	0	0	0	2	12	72	994	Bacteria;Chloroflexi;SL56_marine_group;	797	100		TCGGGAATTTTGCGCAATGGGGGAAACCCTGACGCAGCAATACCGCGTGTGGGATGAAGGCCTTCGGGTCGTAAACCACTTTTTTCGGGGACGATAATGACGGTACCCGAAGAATAAGCCACGGCTAACTACGTGCCAGCAGCCGCGGTAATACGTAGGTGGCAAGCGTTGTCCGGATTTACTGGGCGTAAAGCGCGCGCAGGCGGTGAATGAAGTCGAAAGTGAAAGCCCCGGGCTCAACTCGGGAACTGCTTTCGAAACCAGTTCACTTGAAGGCGGAAGAGGGAAGTGGAATTCCGAGTGTAGTGGTGGAATGCGTAGATATTCGGAAGAACACCAGAGGCGAAGGCGACTTCCTGGTCCGATCTTGACGCTGAGGCGCGAAAGCTAGGGGAGCAA…
OTU_55	8	14	6	3	8	5	483	430	53	18	99	39	0	0	1254	887	77	298	375	151	3	Bacteria;Bacteroidetes;Flavobacteriia;Flavobacteriales;Cryomorphaceae;Fluviicola;	829	99.76		TGAGGAATATTGGTCAATGGGCGCAAGCCTGAACCAGCCATGCCGCGTGCAGGAAGAATGCCCTATGGGTTGTAAACTGCTTTTATTTAGGAATAAACTCTTGTACGTGTACAAGCCTGAAGGTACTAAATGAATAAGCACCGGCTAACTCCGTGCCAGCAGCCGCGGTAATACGGAGGGTGCAAGCGTTATCCGGAATCATTGGGTTTAAAGGGTCCGCAGGCGGATTTATAAGTCAGTGGTGAAATCCTATCGCTTAACGATAGAACTGCCATTGATACTGTAAGTCTTGAATTCGGTCGAAGTGGGCGGAATGTGTAGTGTAGCGGTGAAATGCATAGATATTACACAGAACACCGATAGCGAAGGCAGCTCACTAGGCCTGGATTGACGCTCAGG…
OTU_56	4	2675	1062	468	1298	355	486	34	63	71	24	5	1	0	45	31	386	561	558	887	480	Bacteria;Cyanobacteria;Cyanobacteria;SubsectionI;FamilyI;Microcystis;	801	100		TGGGGAATTTTCCGCAATGGGCGCAAGCCTGACGGAGCAACGCCGCGTGAGGGATGAAGGCCTCTGGGCTGTAAACCTCTTTTCTCAAGGAAGAAGAACTGACGGTACTTGAGGAATAAGCCACGGCTAATTCCGTGCCAGCAGCCGCGGTAATACGGGAGTGGCAAGCGTTATCCGGAATTATTGGGCGTAAAGCGTCCGCAGGCGGCCTTGAAAGTCTGTCGTTAAAGCGTGGAGCTTAACTCCATTTCGGCGGTGGAAACTACAAGGCTTGAGTGTGGTAGGGGCAGAGGGAATTCCCGGTGTAGCGGTGAAATGCGTAGATATCGGGAAGAACACCAGTGGCGAAGGCGCTCTGCTGGGCCATAACTGACGCTCATGGACGAAAGCTAGGGGAGC…
OTU_57	0	1768	997	772	457	459	131	21	0	1	0	0	0	0	7	44	150	616	355	235	1243	Bacteria;Actinobacteria;Actinobacteria;Frankiales;Sporichthyaceae;hgcI_clade;	807	100		TGGGGAATATTGGGCAATGGAGGGAACTCTGACCCAGCGACGCCGCGTGCGGGATGAAGGCCTTCGGGTTGTAAACCGCTTTCAGCAAGGAAGAAGCGAAAGTGACGGTACTTGCAGAAGAAGCACCGGCTAACTATGTGCCAGCAGCCGCGGTAATACATAGGGTGCAAGCGTTGTCCGGAATTATTGGGCGTAAAGAGCTCGTAGGTGGTTCGTCACGTCGGATGTGAAAATCTGGGGCTTAACCCCAGACCTGCATTCGATACGGGCGAGCTAGAGTGTGGTAGGGGAGACTGGAATTCCTGGTGTAGCGGTGGAATGCGCAGATATCAGGAGGAACACCAATGGCGAAGGCAGGTCTCTGGGCCATTACTGACACTGAGGAGCGAAAGCGTGGGG…
OTU_58	0	2858	1319	1033	996	32	2	0	0	0	0	0	0	0	0	0	0	1	7	55	976	Bacteria;Proteobacteria;Betaproteobacteria;Burkholderiales;Comamonadaceae;Limnohabitans;	846	100		TGGGGAATTTTGGACAATGGGCGAAAGCCTGATCCAGCCATTCCGCGTGCAGGATGAAGGCCCTCGGGTTGTAAACTGCTTTTGTACAGAACGAAAAGGTTTCTATTAATACTAGGAGCTCATGACGGTACTGTAAGAATAAGCACCGGCTAACTACGTGCCAGCAGCCGCGGTAATACGTAGGGTGCAAGCGTTAATCGGAATTACTGGGCGTAAAGCGTGCGCAGGCGGTTATATAAGTCAGATGTGAAATCCCCGGGCTCAACCTGGGAACTGCATTTGAGACTGTATAGCTAGAGTACGGTAGAGGGGGATGGAATTCCGCGTGTAGCAGTGAAATGCGTAGATATGCGGAGGAACACCGATGGCGAAGGCAATCCCCTGGACCTGTACTGACGC…
OTU_59	1	133	86	354	782	93	174	173	3	6	6	15	13	22	9	4	345	919	707	333	105	Bacteria;Proteobacteria;Alphaproteobacteria;Rhodobacterales;Rhodobacteraceae;Rhodobacter;	797	100		TGGGGAATCTTAGACAATGGGGGAAACCCTGATCTAGCCATGCCGCGTGATCGATGAAGGCCTTAGGGTTGTAAAGATCTTTCAGTTGGGAAGATAATGACGGTACCAACAGAAGAAGCCCCGGCTAACTCCGTGCCAGCAGCCGCGGTAATACGGAGGGGGCTAGCGTTATTCGGAATTACTGGGCGTAAAGCGCACGTAGGCGGATTAGAAAGTCAGAGGTGAAATCCCAGGGCTCAACCTTGGAACTGCCTTTGAAACTCCTAGTCTTGAGGTCGAGAGAGGTGAGTGGAATTCCGAGTGTAGAGGTGAAATTCGTAGATATTCGGAGGAACACCAGTGGCGAAGGCGGCTCACTGGCTCGATACTGACGCTGAGGTGCGAAAGCGTGGGGAGCAA…
OTU_60	55	42	36	68	217	52	14	6	338	70	680	23	3	3	313	104	7	267	1073	857	178	Bacteria;Bacteroidetes;Flavobacteriia;Flavobacteriales;Flavobacteriaceae;uncultured;	837	100		TGAGGAATATTGGACAATGGTCGAAAGACTGATCCAGCCATGCCGCGTGCAGGATGAATGCCCTATGGGTTGTAAACTGCTTTTATACGGGAAGAACACCACCCACGTGTGGGTGACTGACGGTACCGTAAGAATAAGGACCGGCTAACTCCGTGCCAGCAGCCGCGGTAATACGGAGGGTCCAAGCGTTATCCGGAATCATTGGGTTTAAAGGGTCCGTAGGCGGGCTATTAAGTCAGAGGTGAAAGTTTGCAGCTCAACTGTAAAATTGCCTTTGATACTGGTAGTCTTGAGTTATAGTGAAGTGGTTAGAATATGTGGTGTAGCGGTGAAATGCATAGATATCACATAGAATACCAATTGCGAAGGCAGATCACTAACTATATACTGACGCTGATG…
OTU_61	29	1	0	3	39	90	573	116	134	192	123	306	3	6	105	226	2287	63	46	34	25	Bacteria;Bacteroidetes;Flavobacteriia;Flavobacteriales;Flavobacteriaceae;Polaribacter;	765	97.87		TGAGGAATATTGGGCAATGGAGGCAACTCTGACCCAGCCATGCCGCGTGCAGGAATAAGGTCCTATGGATTGTAAACTGCTTTTATACAGGAAGAAACCCCCCGACGTGTCGGGGCTTGACGGTACTGTATGAATAAGCACCGGCTAACTCCGTGCCAGCAGCCGCGGTAATACGGAGGGTGCAAGCGTTATCCGGAATCATTGGGTTTAAAGGGTCCGCAGGCGGTCAATTAAGTCAGAGGTGAAATACCGTCGCTTAACGACGGAACTGCCTTTGATACTGGTTGACTTGAGTCATATGGAAGTAGATAGAATGTGTAGTGTAGCGGTGAAATGCTTAGATATTACACAGAATACCGATTGCGAAGGCAGTCTACTACGTATGTACTGACGCTCATG…
OTU_62	49	8	3	0	7	5	4	1	1	2	243	5	5	2	280	101	113	179	154	101	3	Bacteria;Proteobacteria;Betaproteobacteria;Burkholderiales;Oxalobacteraceae;uncultured;	831	99.53		TGGGGAATTTTGGACAATGGGCGCAAGCCTGATCCAGCAATGCCGCGTGAGTGAAGAAGGCCTTCGGGTTGTAAAGCTCTTTTGTCAGGGAAGAAACGGGTTGAATTAATACTTTGGCCTAATGACGGTACCTGAAGAATAAGCACCGGCTAACTACGTGCCAGCAGCCGCGGTAATACGTAGGGTGCAAGCGTTAATCGGAATTACTGGGCGTAAAGCGTGCGCAGGCGGTTATGTAAGACAGATGTGAAATGCCCGGGCTTAACCTGGGAACTGCATTTGTGACTGCATGGCTAGAGTGTGTCAGAGGGGGGTAGAATTCCACGTGTAGCAGTGAAATGCGTAGATATGTGGAGGAATACCGATGGCGAAGGCAGCCCCCTGGGATAACACTGACGC…
OTU_63	72	0	1	0	0	127	1001	359	172	225	162	408	4	24	718	491	380	3	0	0	1	Bacteria;Bacteroidetes;Flavobacteriia;Flavobacteriales;Flavobacteriaceae;uncultured;	837	100		TGAGGAATATTGGACAATGGGCGAAAGCCTGATCCAGCCATGCCGCGTGCAGGAAGACGGCCCTATGGGTTGTAAACTGCTTTTGTACGGGAAGAAACACCCCCACGTGTGGGGGCTTGACGGTACCGTAAGAATAAGCATCGGCTAACTCCGTGCCAGCAGCCGCGGTAATACGGAGGATGCAAGCGTTATCCGGAATCATTGGGTTTAAAGGGTCCGTAGGCGGACAATTAAGTCAGAGGTGAAATTCTACGGCTCAACCGTAGAACTGCCTTTGAAACTGGTTGTCTTGAATCGTTGTGAAGTGGTTAGAATGAGCAGTGTAGCGGTGAAATGCTTAGAGATTGCTCAGAATACCGATTGCGAAGGCAGATCACTAACAACGTATTGACGCTGAGG…
OTU_64	21	6	1	0	0	8	0	1	1	4	108	1	2	3	103	47	46	83	64	30	0	Bacteria;Proteobacteria;Alphaproteobacteria;Rhizobiales;Beijerinckiaceae;	718	97.51		TGGGGAATATTGGACAATGGGCGCAAGCCTGATCCAGCCATGCCGCGTGAGTGATGAAGGCCCTAGGGTTGTAAAGCTCTTTTGTGTGGGAAGATAATGACTGTACCACAAGAATAAGCCCCGGCTAACTTCGTGCCAGCAGCCGCGGTAATACGAAGGGGGCTAGCGTTGTTCGGATTTACTGGGCGTAAAGCGCACGTAGGCGGATCTTTAAGTCAGAGGTGAAATCCCGGAGCTCAACTTCGGAACTGCCTTTGATACTGGGGATCTCGAGTTCGAGAGAGGTGAGTGGAACTGCGAGTGTAGAGGTGAAATTCGTAGATATTCGCAAGAACACCAGTGGCGAAGGCGGCTCACTGGCTCGATACTGACGCTGAGGTGCGAAAGCGTGGGGAGCAA…
OTU_65	89	1	1	0	0	93	382	308	333	318	360	821	71	7	663	959	579	63	61	9	5	Bacteria;Proteobacteria;Alphaproteobacteria;Rhodospirillales;Rhodospirillaceae;Thalassobaculum;	797	100		TGGGGAATATTGGACAATGGGGGCAACCCTGATCCAGCAATGCCGCGTGTGTGATGAAGGCCTTAGGGTTGTAAAACACTTTCGCCGGTGACGATGATGACGGTAACCGGATAAGAAGCCCCGGCTAACTCCGTGCCAGCAGCCGCGGTAATACGGAGGGGGCGAGCGTTGCTCGGAATTACTGGGCGTAAAGGGCGCGTAGGCGGCGGTGATAGTTAGACGTGAAAGCCCCGGGCTCAACCTGGGAATAGCGTTTAATACTTCATTGCTTGAGAGTGGAAGAGGGTAGTGGAATTCCCAGTGTAGAGGTGAAATTCGTAGATATTGGGAAGAACACCAGTGGCGAAGGCGGCTACCTGGTCCATTTCTGACGCTGAGGCGCGAAAGCGTGGGGAGCAA…
OTU_66	5	1	0	0	2	1	3	1	0	0	94	0	0	2	93	33	34	54	50	32	0	Bacteria;Proteobacteria;Alphaproteobacteria;Sphingomonadales;Sphingomonadaceae;	741	98.26		TGGGGAATATTGGACAATGGGCGAAAGCCTGATCCAGCAATGCCGCGTGAGTGATGAAGGCCTTAGGGTTGTAAAGCTCTTTTACCCGGGATGATAATGACAGTACCGGGAGAATAAGCTCCGGCTAACTCCGTGCCAGCAGCCGCGGTAATACGGAGGGAGCTAGCGTTGTTCGGAATTACTGGGCGTAAAGCGCACGTAGGCGGTTATTCAAGTCAGAGGTGAAAGCCCGGAGCTCAACTCCGGAACTGCCTTTGAAACTAGATAACTAGAATCTTGGAGAGGCGGGTGGAATTCCGAGTGTAGAGGTGAAATTCGTAGATATTCGGAAGAACACCAGTGGCGAAGGCGGCCCGCTGGACAAGTATTGACGCTGAGGTGCGAAAGCGTGGGGAGCAA…
OTU_67	0	0	0	0	2	0	12	251	1	4	0	2	4	1	0	425	12	1	0	0	0	Bacteria;Cyanobacteria;Cyanobacteria;SubsectionIII;FamilyI;	765	99		TGGGGAATTTTCCGCAATGGGCGAAAGCCTGACGGAGCAATACCGCGTGAGGGACGAAGGCCTGTGGGTTGTAAACCTCTTTTGTTGGGGAAGATAATGACGGTACCCAACGAATAAGCATCGGCTAACTCCGTGCCAGCAGCCGCGGTAAGACGGAGGATGCAAGCGTTATCCGGAATTATTGGGCGTAAAGCGTACGTAGGCTGTTTAATAAGTCTGTTGTCAAAGCCCGAGGCTCAACCTTGGATCGGCAATGGAAACTGTTAGACTAGAGAGAGATAGGGGCAGGAGGAATTCCAGGTGTAGCGGTGAAATGCGTAGATATCTGGAAGAACACCAGTGGCGAAAGCGTCCTGCTGGATCTCAACTGACGCTGAAGTACGAAAGCTAGGGGAGCGA…
OTU_68	0	313	204	227	325	366	709	2	43	43	8	10	0	0	986	20	146	306	153	173	732	Bacteria;Bacteroidetes;Sphingobacteriia;Sphingobacteriales;NS11-12_marine_group;	773	98.1		TAGGGAATATTGGTCAATGGACGCAAGTCTGAACCAGCCATGCCGCGTGCAGGAAGACGGCCCTATGGGTTGTAAACTGCTTTTATATAGGAAGAAACCTTTCCACGTGTGGAAAGCTGACGGTACTATTTGAATAAGGACCGGCTAACTCCGTGCCAGCAGCCGCGGTAATACGGAGGGTCCAAGCGTTGTCCGGATTTATTGGGTTTAAAGGGTACGTAGGCGGGATTTTAAGTCAGTGGTGAAAGCCTCCAGCTCAACTGGAGAACTGCCATTGAAACTGAAATTCTTGAATATGGATGAGGTGGTTGGAATATAACATGTAGCGGTGAAATGCTTAGATATGTTATAGAACACCAATTGCGAAGGCAGATCACTAAACCATTATTGACGCTGAGG…
OTU_69	1	770	457	705	538	12	28	45	21	58	23	133	0	0	72	126	11	230	154	151	632	Bacteria;Actinobacteria;Actinobacteria;Frankiales;Sporichthyaceae;hgcI_clade;	807	100		TGGGGAATATTGCGCAATGGGCGAAAGCCTGACGCAGCGACGCCGCGTGAGGGATGAAGGTCTTCGGATTGTAAACCTCTTTCAGCAGGGACGAAGCGAAAGTGACGGTACCTGCAGAAGAAGCACCGGCTAACTACGTGCCAGCAGCCGCGGTAATACGTAGGGTGCAAGCGTTGTCCGGATTTATTGGGCGTAAAGAGCTCGTAGGCGGTTAGACACGTCGGATGTGAAAACTGGGGGCTCAACCCCCAGCCTGCATTCGATACGGTCTGACTAGAGTGTGGTAGGGGTAACTGGAATTCCTGGTGTAGCGGTGAAATGCGCAGATATCAGGAGGAACACCGATGGCGAAGGCAGGTTACTGGGCCACCACTGACGCTGAGGAGCGAAAGCGTGGGG…
OTU_70	1	1	0	0	30	8	23	13	46	133	9	62	647	250	6	6	39	110	292	361	1	Bacteria;Cyanobacteria;Chloroplast;	801	100		TGAGGAATTTTCTGCAATGGGCGCAAGCCTGACAGAGCAATACCGCGTGAGGGATGACGGCCTATGGGTTGTAAACCTCTTTTCTCAAGGAGGAAGATCTGACGTTACTTGAGGAATAAGCATCGGCTAACCCTGTGCCAGCAGCCGCGGTAATACAGGGGATGCAAGTGTTATCCGGAATTATTGGGCGTAAAGCGTCTGCAGGTGGATAATTAAGTCTTATGTCAAATTTCTAGGCTCAACCTGGAGTCGGCAAAAGAAACTACTTATCTCGAGTATGGTAGAGGTAAAGGGAATTTCAAGTGGAGCGGTGAAATGCGTAGATATTTGAAAGAACTCCAATAGCGAAGGCACTTTACTGGGCCATTACTGACACTCAGAGACGAAAGCTAGGGGAGC…
OTU_71	4	249	170	612	684	177	93	24	105	104	97	113	0	0	75	62	65	709	487	558	566	Bacteria;Actinobacteria;Acidimicrobiia;Acidimicrobiales;Acidimicrobiaceae;CL500-29_marine_group;	797	100		TGGGGAATCTTGCGCAATGGGCGAAAGCCTGACGCAGCAACGCCGCGTGCGGGAAGAAGGCTTTCGGGCTGTAAACCGCTTTCAGTGGGAACGAAACTGACGGTACCCACAGAAGAAGGAGCGGCCAACTATGTGCCAGCAGCCGCGGTGATACATAGGCTCCAAGCGTTGTCCGGATTTATTGGGCGTAAAGAGCTCGTAGGCGGTTGAGTAAGTCGGGTGTGAAAACTTTGGGCTTAACCCAAAGATGCCACTCGATACTGTTTAACTAGAGTTCGGTAGGGGAGCGGGGAATTCCTTGTGTAGCGGTGAAATGCGCAGATATAAGGAGGAACACCGGTGGCGAAGGCGCCGCTCTGGGCCGATACTGACGCTGAGGAGCGAAAGCGTGGGGAGCAA…
OTU_72	0	637	351	374	449	5	91	22	13	5	13	2	0	0	124	87	20	553	139	131	1043	Bacteria;Bacteroidetes;Flavobacteriia;Flavobacteriales;Cryomorphaceae;Fluviicola;	837	100		TGAGGAATATTGGTCAATGGGCGCAAGCCTGAACCAGCCATGCCGCGTGCAGGAAGAATGTCCTATGGATTGTAAACTGCTTTTATTTGGGAATAAACCCCCCGACGTGTCGGGGTCTGAAGGTACCAAATGAATAAGCACCGGCTAACTCCGTGCCAGCAGCCGCGGTAATACGGAGGGTGCAAGCGTTATCCGGAATCATTGGGTTTAAAGGGTCCGCAGGCGGGCATATAAGTCAGTGGTGAAAGCCTACAGCTCAACTGTAGAACTGCCATTGATACTGTAAGTCTTGAATTCGGTCGAAGTGGGCGGAATGTGTAGTGTAGCGGTGAAATGCATAGATATTACACAGAACACCGATAGCGAAGGCAGCTCACTAGGCCTGGATTGACGCTCAGG…
OTU_73	13	4	1	0	1	1	0	1	1	0	82	0	0	0	75	26	22	46	47	17	0	Bacteria;Proteobacteria;Alphaproteobacteria;Sphingomonadales;Sphingomonadaceae;Novosphingobium;	789	99.75		TGGGGAATATTGGACAATGGGCGAAAGCCTGATCCAGCAATGCCGCGTGAGTGATGAAGGCCTTAGGGTCGTAAAGCTCTTTTACCCGGGATGATAATGACAGTACCGGGAGAATAAGCCCCGGCTAACTCCGTGCCAGCAGCCGCGGTAATACGGAGGGGGCTAGCGTTGTTCGGAATTACTGGGCGTAAAGCGCACGTAGGCGGTTACTCAAGTCAGAGGTGAAAGCCCGGGGCTCAACCCCGGAACGGCCTTTGAAACTAGGTGACTAGAATCTTGGAGAGGCGAGTGGAATTCCGAGTGTAGAGGTGAAATTCGTAGATATTCGGAAGAACACCAGTGGCGAAGGCGACTCGCTGGACAAGTATTGACGCTGAGGTGCGAAAGCGTGGGGAGCAA…
OTU_74	1	35	19	137	559	56	68	51	5	0	8	2	0	0	8	49	32	2	19	153	133	Bacteria;Proteobacteria;Alphaproteobacteria;Sphingomonadales;Sphingomonadaceae;Sphingopyxis;	797	100		TGGGGAATATTGGACAATGGGCGAAAGCCTGATCCAGCAATGCCGCGTGAGTGATGAAGGCCTTAGGGTTGTAAAGCTCTTTTACCAGGGATGATAATGACAGTACCTGGAGAATAAGCTCCGGCTAACTCCGTGCCAGCAGCCGCGGTAATACGGAGGGAGCTAGCGTTGTTCGGAATTACTGGGCGTAAAGAGTACGTAGGCGGTTATTCAAGTCAGAGGTGAAAGCCTGGAGCTCAACTCCAGAACTGCCTTTGAAACTAGATAGCTAGAATCTTGGAGAGGTGAGTGGAATTCCGAGTGTAGAGGTGAAATTCGTAGATATTCGGAAGAACACCAGTGGCGAAGGCGACTCACTGGACAAGTATTGACGCTGAGGTACGAAAGCGTGGGGAGCAA…
OTU_75	0	0	0	0	0	1	0	1	0	0	0	0	2090	1320	0	0	0	0	0	0	0	Bacteria;Bacteroidetes;Flavobacteriia;Flavobacteriales;Flavobacteriaceae;NS2b_marine_group;	837	100		TGAGGAATATTAGACAATGGGCGAAAGCCTGATCTAGCCATGCCGCGTGCAGGATGACGGCCCTATGGGTTGTAAACTGCTTTTATACAGGAAGAAAAAACTCTACGTGTAGAGTCTTGACGGTACTGTAAGAATAAGGATCGGCTAACTCCGTGCCAGCAGCCGCGGTAATACGGAGGATCCAAGCGTTATCCGGAATTATTGGGTTTAAAGGGTCCGTAGGTGGACAATTAAGTCAGAGGTGAAATCCTGCAGCTCAACTGTAGAATTGCCTTTGAAACTGGTTGTCTTGAGTCATTATGAAGTGGTTAGAATGTGTAGTGTAGCGGTGAAATGCATAGATATTACACAGAATACCAATTGCGAAGGCAGATCACTAATAATGTACTGACACTGATG…
OTU_76	82	2	0	2	1	34	378	1189	458	82	706	311	5	5	663	2068	694	0	0	0	4	Bacteria;Cyanobacteria;Cyanobacteria;SubsectionI;FamilyI;Synechococcus;	793	99.75		TGGGGAATTTTCCGCAATGGGCGCAAGCCTGACGGAGCAACGCCGCGTGAGGGACGAAGGCCTCTGGGCTGTAAACCTCTTTTCTCAAGGAAGAAGACATGACGGTACTTGAGGAATAAGCCACGGCTAATTCCGTGCCAGCAGCCGCGGTAATACGGGAGTGGCAAGCGTTATCCGGAATTATTGGGCGTAAAGCGTCCGCAGGCGGCCCAGCAAGTCTGTTGTTAAAAAGTGGAGCTCAACTCCATCCAGGCAATGGAAACTGCTGGGCTAGAGTGTGGTAGGGGCAGAGGGAATTCCCGGTGTAGCGGTGAAATGCGTAGATATCGGGAAGAACACCAGTGGCGAAGGCGCTCTGCTGGGCCATAACTGACGCTCATGGACGAAAGCCAGGGGAGC…
OTU_77	23	5	0	0	0	3	3	1	2	2	142	0	1	3	138	65	61	117	84	38	0	Bacteria;Bacteroidetes;Sphingobacteriia;Sphingobacteriales;Chitinophagaceae;Sediminibacterium;	837	100		TAAGGAATATTGGTCAATGGGCGCAAGCCTGAACCAGCCATGCCGCGTGGAGGATGAAGGTCCTCTGGATTGTAAACTTCTTTTATTTGGGACGAAAAACGGGGATTCTTCCTCACTTGACGGTACCAGATGAATAAGCACCGGCTAACTCCGTGCCAGCAGCCGCGGTAATACGGAGGGTGCAAGCGTTATCCGGATTCACTGGGTTTAAAGGGTGCGTAGGCGGGCTGTTAAGTCAGTGGTGAAATCTTTGGGCTTAACCCGAAAACTGCCATTGATACTATCAGTCTTGAATATTGTGGAGGTCTGCGGAATATGTCATGTAGCGGTGAAATGCTTAGATATGACATAGAACACCAATTGCGAAGGCAGCAGGCTACGCATATATTGACGCTGAGG…
OTU_78	12	0	1	0	0	0	0	4	40	40	21	68	943	1412	63	5	0	0	0	0	0	Bacteria;Proteobacteria;Alphaproteobacteria;Rickettsiales;SAR116_clade;	797	100		TGGGGAATATTGGACAATGGGGGCAACCCTGATCCAGCAATGCCGCGTGTGTGATGAAGGCCTTAGGGTTGTAAAGCACTTTCACTGGTGAAGATGATGACGGTAACCAGAGAAGAAGCCCCGGCTAACTTCGTGCCAGCAGCCGCGGTAATACGAAGGGGGCGAGCGTTGTTCGGAATTACTGGGCGTAAAGGGCGCGTAGGCGGTCTTTTAAGTTAGGCGTGAAAGCCCCGGGCTCAACCCGGGAACTGCGCTTAAGACTGGAAGACTAGAAAACGGAAGAGGGTAGTGGAATTCCCAGTGTAGAGGTGAAATTCGTAGATATTGGGAAGAACACCAGTGGCGAAAGCGGCTACCTGGTCCGATTTTGACGCTGAGGCGCGAAAGCGTGGGGAGCAA…
OTU_79	48	6	8	2	6	385	306	553	375	145	371	23	9	4	440	346	102	562	391	149	11	Bacteria;Bacteroidetes;Flavobacteriia;Flavobacteriales;Flavobacteriaceae;	781	98.34		TGAGGAATATTGGACAATGGGCGAGAGCCTGATCCAGCCATGCCGCGTGCAGGAAGACGGTCCTATGGATTGTAAACTGCTTTTATACGGGAAGAAACACCCCCTCGTGAGGGGGCTTGACGGTACCGTAAGAATAAGGATCGGCTAACTCCGTGCCAGCAGCCGCGGTAATACGGAGGATCCAAGCGTTATCCGGAATCATTGGGTTTAAAGGGTCCGTAGGTGGATAATTAAGTCAGAGGTGAAATCCTGCAGCTCAACTGTAGAATTGCCTTTGATACTGGTTATCTTGAATTATTATGAAGTAGTTAGAATATGTAGTGTAGCGGTGAAATGCATAGATATTACATAGAATACCAATTGCGAAGGCAGATTACTAATAATGGATTGACACTGATG…
OTU_80	0	0	0	0	0	0	1	2	0	19	0	242	1867	2951	0	0	0	0	0	0	0	Bacteria;Proteobacteria;Gammaproteobacteria;Oceanospirillales;SAR86_clade;	846	100		TGGGGAATATTGGACAATGGGCGCAAGCCTGATCCAGCCATACCGCGTGTGTGAAGAAGGCCTTCGGGTTGTAAAGCACTTTAAGCAGGGAGAAAAAGTTATAAGTTAATACCTTATAACCCTGATGTTACCTGCAGAATAAGCACCGGCTAATTCCGTGCCAGCAGCCGCGGTAATACGGAAGGTGCAAGCGTTAATCGGAATTACTGGGCGTAAAGCGCGCGTAGGTGGTTTGTTAAGTTGGATGTGAAAGCCCTGGGCTCAACCTAGGAACTGCATCCAAAACTAACTCACTAGAGTACGATAGAGGGAGGTAGAATTCATAGTGTAGCGGTGGAATGCGTAGATATTATGAAGAATACCAGTGGCGAAGGCGGCCTCCTGGATCTGTACTGACAC…
OTU_81	104	78	96	591	1196	1024	265	175	805	990	404	483	34	1	406	214	628	932	980	862	349	Bacteria;Proteobacteria;Betaproteobacteria;Burkholderiales;Alcaligenaceae;MWH-UniP1_aquatic_group;	846	100		TGGGGAATTTTGGACAATGGGCGAAAGCCTGATCCAGCAATGCCGCGTGTGCGAAGAAGGCCTTCGGGTTGTAAAGCACTTTTGTCAGGAAAGAAATTGTTCGGGCCAATACCCCGAGCCGTTGACGGTACCTGAAGAATAAGCACCGGCTAACTACGTGCCAGCAGCCGCGGTAATACGTAGGGTGCGAGCGTTAATCGGAATTACTGGGCGTAAAGCGTGCGCAGGCGGTTTGTTAAGACAGTTGTGAAATCCCCGGGCTCAACCTGGGAACTGCAATTGTGACTGGCAGGCTAGAGTTTGGCAGAGGGGGGTGGAATTCCTGGTGTAGCAGTGAAATGCGTAGATATCAGGAGGAACACCGATGGCGAAGGCAGCCCCCTGGGCCATGACTGACGC…
OTU_82	1	0	0	0	0	0	0	2	0	17	5	32	920	1056	4	1	0	0	0	0	0	Bacteria;Bacteroidetes;Flavobacteriia;Flavobacteriales;Flavobacteriaceae;	781	98.34		TGAGGAATATTGGACAATGGAGGCAACTCTGATCCAGCCATGCCGCGTGCAGGATGACTGCCCTATGGGTTGTAAACTGCTTTTATACAGGAAGAAACACTCTCTCGTGAGGGAGCTTGACGGTACTGTAAGAATAAGGATCGGCTAACTCCGTGCCAGCAGCCGCGGTAATACGGAGGATCCAAGCGTTATCCGGAATCATTGGGTTTAAAGGGTCCGTAGGTTGATAATTAAGTCAGAGGTGAAATCTTACAGCTCAACTGTAAAATTGCCTTTGATACTGGTTATCTTGAGTTATTATGAAGTAGTTAGAATATGTAGTGTAGCGGTGAAATGCATAGATATTACATAGAATACCAATTGCGAAGGCAGATTACTAATAATCAACTGACACTGATG…
OTU_83	91	1735	664	183	361	193	20	29	13	10	524	6	5	14	685	286	257	475	402	377	307	Bacteria;Proteobacteria;Betaproteobacteria;Burkholderiales;Burkholderiaceae;Polynucleobacter;	844	100		TGGGGAATTTTGGACAATGGGGGAAACCCTGATCCAGCAATGCCGCGTGAGTGAAGAAGGCCTTCGGGTTGTAAAGCTCTTTTGTCAGGGAAGAAACACCGGCTCTAACACAGTCCGGGAATGACGGTACCTGAAGAATAAGCACCGGCTAACTACGTGCCAGCAGCCGCGGTAATACGTAGGGTGCGAGCGTTAATCGGAATTACTGGGCGTAAAGCGTGCGCAGGCGGTTATACAAGACAGGCGTGAAATCCCCGGGCTTAACCTGGGAATGGCGCCTGTGACTGTATAGCTAGAGTGTGTCAGAGGGGGGTAGAATTCCACGTGTAGCAGTGAAATGCGTAGATATGTGGAGGAATACCAATGGCGAAGGCAGCCCCCTGGGATAACACTGACGCT…
OTU_84	0	0	0	0	0	0	0	0	0	0	0	0	1749	1746	2	0	0	0	0	0	0	Bacteria;Bacteroidetes;Flavobacteriia;Flavobacteriales;Flavobacteriaceae;NS4_marine_group;	835	100		TGAGGAATATTGGACAATGGAGGAAACTCTGATCCAGCCATGCCGCGTGCAGGATGACTGCCCTATGGGTTGTAAACTGCTTTTATATAGGAAGAAACACTCCCACGTGTGGGGGCTTGACGGTACTATATGAATAAGGATCGGCTAACTCCGTGCCAGCAGCCGCGGTAATACGGAGGATCCAAGCGTTATCCGGAATCATTGGGTTTAAAGGGTCCGCAGGCGGCCTGTTAAGTCAGAGGTGAAATCCTACAGCTCAACTGTAGAACTGCCTTTGATACTGATAGGCTTGAGTTATTGTGAAGTGGTTAGAATGTGTGGTGTAGCGGTGAAATGCTTAGATATCACACAGAATACCCATTGCGAAGGCAGATCACTAACAATATACTGACGCTCATG…
OTU_85	8	2	0	0	2	2	0	0	0	0	60	1	0	1	77	16	19	53	50	22	0	Bacteria;Proteobacteria;Alphaproteobacteria;Rickettsiales;SM2D12;	710	97.51		TGGGGAATATTGGACAATGGGCGAAAGCCTGATCCAGCCATGCCGCGTGAGTGATGAAGGCCTTAGGGTTGTAAAGCTCTTTTGTCAGGGAAGATAATGACGGTACCTGAAGAATAAGCACCGGCTAACTTCGTGCCAGCAGCCGCGGTAATACGAAGGGTGCTAGCGTTGTTCGGAATTACTGGGCGTAAAGCGCGCGTAGGCGGGCTGTCAAGTCAGGGGTGAAATCCCGGAGCTTAACTCCGGAACTGCCTTTGAAACTGTCAGCCTGGAGTGTGTGAGGGGATAGCGGAATTCCTAATGTAGAGGTGAAATTCGTAGATATTAGGAGGAACACCGGTGGCGAAGGCGGCTATCTGGCACACAACTGACGCTGAGGCGCGAAAGCGTGGGGATCAA…
OTU_86	9	1	3	4	0	5	29	328	134	184	328	274	35	37	114	314	66	8	3	2	3	Bacteria;Proteobacteria;Alphaproteobacteria;Rhizobiales;Phyllobacteriaceae;	710	97.26		TGGGGAATATTGGACAATGGGCGAAAGCCTGATCCAGCCATGCCGCGTGAGTGATGAAGGCCTTAGGGTTGTAAAGCTCTTTCGCTGGGGAAGATAATGACGGTACCCAGTAAAGAAGCCCCGGCTAACTTCGTGCCAGCAGCCGCGGTAATACGAAGGGGGCTAGCGTTGTTCGGAATTACTGGGCGTAAAGCGCACGTAGGCGGGTCGTTAAGTTAGAGGTGAAATCCCAGGGCTCAACCCTGGAACTGCCTTTGATACTGGCGGCCTTGAGTTCGAGAGAGGTGAGTGGAATTCCGAGTGTAGAGGTGAAATTCGTAGATATTCGGAGGAACACCAGTGGCGAAGGCGGCTCACTGGCTCGATACTGACGCTGAGGTGCGAAAGCGTGGGGAGCAA…
OTU_87	40	6	4	0	3	1	3	3	3	5	206	1	3	5	271	94	90	153	118	82	2	Bacteria;Proteobacteria;Betaproteobacteria;	846	100		TGGGGAATTTTGGACAATGGGCGCAAGCCTGATCCAGCCATGCCGCGTGAGTGAAGAAGGCCTTCGGGTTGTAAAGCTCTTTCGCGAGGGAAGAAAAGGTACGGGCTAATACCCTGTGCTGATGACGGTACCTTGATAAGAAGCACCGGCTAACTACGTGCCAGCAGCCGCGGTAATACGTAGGGTGCGAGCGTTAATCGGAATTACTGGGCGTAAAGCGTGCGCAGGCGGTTTTGTAAGACAGACGTGAAATCCCCGGGCTTAACCTGGGAACTGCGTTTGTGACTGCAAGGCTAGAGTGTGGCAGAGGGGGGTAGAATTCCACGTGTAGCAGTGAAATGCGTAGAGATGTGGAGGAATACCGATGGCGAAGGCAGCCCCCTGGGCTAACACTGACGC…
OTU_88	38	36	14	43	48	29	488	658	149	219	253	137	1	4	338	638	84	26	22	30	93	Bacteria;Bacteroidetes;Flavobacteriia;Flavobacteriales;Flavobacteriaceae;uncultured;	763	98.35		TGAGGAATATTGGACAATGGGCGCAAGCCTGATCCAGCCATGCCGCGTGCAGGATGACGGCCCTATGGGTTGTAAACTGCTTTTGTACGGGAAGAAACACCTCCACGTGTGGAGGTTTGACGGTACCGTAAGAATAAGCATCGGCTAACTCCGTGCCAGCAGCCGCGGTAATACGGAGGATGCAAGCGTTATCCGGAATCATTGGGTTTAAAGGGTCCGTAGGCGGACAATTAAGTCAGGGGTGAAATTCTGCGGCTCAACCGTAGAACTGCCCTTGATACTGGTTGTCTTGAATCGTTGTGAAGTGGTTAGAATGAGTAGTGTAGCGGTGAAATGCTTAGAGATTACTCAGAATACCGATTGCGAAGGCAGATCACTAACAACGTATTGACGCTGAGG…
OTU_89	0	218	189	67	101	3	1	2	0	0	0	0	0	0	0	0	1	2	17	36	96	Bacteria;Proteobacteria;Alphaproteobacteria;SAR11_clade;LD12_freshwater_group;	797	100		TGGGGAATCTTGCACAATGGAGGAAACTCTGATGCAGCGATGCCGCGTGAGTGAAGAAGGCCTTTGGGTTGTAAAGCTCTTTTGTAGGGGAAGATAATGACTGTACCCTAAGAATAAGGTCCGGCTAACTTCGTGCCAGCAGCCGCGGTAATACGAAGGGACCTAGCGTAGTTCGGAATTACTGGGCGTAAAGCGCGCGTAGGCCGTTGAGTTAGTTAATTGTGAAATCCCAAAGCTTAACTTTGGAACTGCAATTAAAACTGCTCGACTAGAGTTTGATAGAGGAAAGCGGAATACATAGTGTAGAGGTGAAATTCGTAGATATTATGTAGAACACCAGTTGCGAAGGCGGCTTTCTGGATCAACACTGACGCTGAGGCGCGAAAGTATGGGTAGCAA…
OTU_90	0	0	0	0	0	0	0	2	0	8	0	48	2602	1940	0	0	0	0	0	0	0	Bacteria;Bacteroidetes;Flavobacteriia;Flavobacteriales;Flavobacteriaceae;NS5_marine_group;	823	99.76		TGAGGAATATTGGACAATGGAGGCAACTCTGATCCAGCCATGCCGCGTGCAGGAAGACGGCCCTACGGGTTGTAAACTGCTTTTATACAGGAAGAAACGCCGCTACGTGTAGCGGTTTGACGGTACTGTACGAATAAGGATCGGCTAACTCCGTGCCAGCAGCCGCGGTAATACGGAGGATCCAAGCGTTATCCGGAATCATTGGGTTTAAAGGGTCCGTAGGCGGTTTTTTAAGTCAGAGGTGAAATCCTGCAGCTCAACTGTAGCATTGCCTTTGATACTGAAAGACTTGAGTTATTGTGAAGTAGTTAGAATGTGTAGTGTAGCGGTGAAATGCATAGATATTACACAGAATACCGATTGCGAAGGCAGATTACTAACAATATACTGACGCTGAGG…
OTU_91	353	4	5	5	36	261	738	1135	2981	1186	2566	2043	4	6	897	1248	373	379	1688	925	48	Bacteria;Planctomycetes;Planctomycetacia;Planctomycetales;Planctomycetaceae;uncultured;	785	98.35		TCGAGAATCTTCGGCAATGGGCGAAAGCCTGACCGAGCGATGCCGCGTGCGGGATGAAGGCCCTCGGGTTGTAAACCGCTGTCAACGAGGAGGAAGTGCAAGGGGGTTCTCCCTTTTGTTTGACCTATTCGAGAAGGAAGTACGGGCTAAGTTCGTGCCAGCAGCCGCGGTAAGACGAACCGTACAAACGTTATTCGGAATTATTGGGCTTAAAGGGTGCGTAGGCTGCGCGGAAAGTTGGGTGTGAAAGCCCTCGGCTCAACCGAGGAATTGCGCCCAAAACTACCGTGCTCGAGGGAGACAGAGGTGAGCGGAACTCAAGGTGGAGCGGTGAAATGCGTTGATATCTTGAGGAACACCGGTGGCGAAAGCGGCTCACTGGGTCTCTTCTGACGCTGA…
OTU_92	0	510	315	358	483	0	1	0	0	0	0	0	0	0	0	0	3	103	73	25	229	Bacteria;Chloroflexi;Chloroflexia;Chloroflexales;Roseiflexaceae;Roseiflexus;	797	100		TAAGGAATTTTCGTCAATGGGGGAAACCCTGAACGAGCAACGCCGCGTGGAGGATGACGGTCTTCGGATTGTAAACTCCTTTTGTGAGGGACGATAATGACGGTACCTCGCGAATAAGCCCCGGCTAACTCTGTGCCAGCAGCCGCGGTAATACAGAGGGGGCAAGCGTTGTCCGGAGTTACTGGGCGTAAAGCGCACGTAGGCGGTCCTGCAAGTGGTGTGTGAAACCAATCAGCTTAACTGATTGACGCCATGCCAAACTGCAAGACTCGAGTCATGGAGAGGTAGTTCGAATTGCTGGTGTAGTGGTGAAATGCGTAGATATCAGCAGGAAGACCAAGGGAGAAATCAGACTACTGGCCATGAACTGACGCTCAGGTGCGAAAGCGTGGGGAGCGA…
OTU_93	47	94	65	85	64	64	258	792	603	1298	339	706	1	2	444	848	256	518	227	74	62	Bacteria;Actinobacteria;Actinobacteria;PeM15;	759	98.53		TGGGGAATATTGCGCAATGGGCGAAAGCCTGACGCAGCAACGCCGCGTGAGGGATGACGGCCTTCGGGTTGTAAACCTCTTTCAGCAGGGAAGAAGCGAGAGTGACGGTACCTGCAGAAGAAGCACCGGCTAACTACGTGCCAGCAGCCGCGGTAATACGTAGGGTGCAAGCGTTGTCCGGATTTATTGGGCGTAAAGAGCTCGTAGGCGGTTAGTCGCGTCGGATGTGAAATCCTAGAGCTTAACTCTGGGCCTGCATTCGATACGGGCTGACTCGAGTATTGTAGGGGAGACTGGAACTCCTGGTGTAGCGGTGAAATGCGCAGATATCAGGAAGAACACCGGTGGCGAAGGCGGGTCTCTGGGCAATTACTGACGCTGAGGAGCGAAAGCGTGGGG…
OTU_94	43	101	76	73	74	185	345	293	437	447	561	323	0	0	624	782	300	171	148	118	75	Bacteria;Actinobacteria;Actinobacteria;Frankiales;Sporichthyaceae;Candidatus_Planktophila;	807	100		TGGGGAATATTGGGCAATGGAGGAAACTCTGACCCAGCGACGCCGCGTGCGGGATGAAGGCCTTCGGGTTGTAAACCGCTTTCAGTAGGGAAGAAGCGAAAGTGACGGTACCTACAGAAGAAGCACCGGCTAACTATGTGCCAGCAGCCGCGGTAATACATAGGGTGCAAGCGTTGTCCGGAATTATTGGGCGTAAAGAGCTCGTAGGTGGTTTGATACGTCGGGTGTGAAATTCAGGGGCTCAACCCCTGACCTGCATTCGATACGGTCAAGCTGGAGTTTGGTAGGGGAGACTGGAATTCCTGGTGTAGCGGTGGAATGCGCAGATATCAGGAGGAACACCGATGGCGAAGGCAGGTCTCTGGGCCAATACTGACACTGAGGAGCGAAAGCGTGGGG…
OTU_95	43	517	262	344	471	686	568	475	541	401	493	418	1	0	711	959	544	463	410	521	342	Bacteria;	807	100		TGGGGAATATTGGGCAATGGACGCAAGTCTGACCCAGCGACGCCGCGTGCGGGATGAAGGCCTTAGGGTTGTAAACCGCTTTCAGCAGGGAAGAAGCGAAAGTGACGGTACCTGCAAAAGAAGCACCGGCTAACTATGTGCCAGCAGCCGCGGTAATACATAGGGTGCAAGCGTTGTCCGGAATTATTGGGCGTAAAGAGTTCGTAGGTGGTTCGTTACGTCGGATGTGAAAATCTGGGGCTCAACCCCAGACCTGCATTCGATACGGGCGAGCTAGAGTTTGGTAGGGGAGACTGGAATTCCTGGTGTAGCGGTGGAATGCGCAGATATCAGGAGGAACACCAATGGCGAAGGCAGGTCTCTGGGCCAATACTGACACTGAGGAACGAAAGCGTGGGG…
OTU_96	1	787	493	371	291	0	0	0	0	0	0	0	0	0	0	2	0	0	18	49	367	Bacteria;Proteobacteria;Alphaproteobacteria;Rhizobiales;alphaI_cluster;	781	99.5		TGGGGAATATTGGACAATGGGCGCAAGCCTGATCCAGCCATGCCGCGTGAGTGATGAAGGCCCTAGGGTTGTAAAGCTCTTTCGCCAGGGACGATAATGACGGTACCTGGATAAGAAGCCCCGGCTAACTTCGTGCCAGCAGCCGCGGTAATACGAAGGGGGCTAGCGTTGTTCGGAATCACTGGGCGTAAAGCGCACGTAGGCGGATCTTTAAGTCAGAGGTGAAATCCCAGGGCTCAACCCTGGAACTGCCTTTGATACTGGGGATCTCGAGTCCGGGAGAGGTGAGTGGAACTGCGAGTGTAGAGGTGAAATTCGTAGATATTCGCAAGAACACCAGTGGCGAAGGCGGCTCACTGGCCCGGTACTGACGCTGAGGTGCGAAAGCGTGGGGAGCAA…
OTU_97	1	892	576	143	93	29	64	19	20	16	21	6	0	0	48	35	16	102	101	104	396	Bacteria;Actinobacteria;Acidimicrobiia;Acidimicrobiales;Acidimicrobiaceae;CL500-29_marine_group;	799	100		TGGGGAATCTTGTGCAATGGGCGAAAGCCTGACACAGCCACGCCGCGTGCGGGAAGAAGGCCTTCGGGTTGTAAACCGCTTTCAGCAGGAACGAAAATGACGGTACCTGCAGAAGAAGATGCGGCCAACTACGTGCCAGCAGCCGCGGTGATACGTAGGCATCAAGCGTTGTCCGGATTTATTGGGCGTAAAGAGCTCGTAGGCGGTTCAGCAAGTCGGGTGTGAAAACTCTGGGCTTAACCCAGAGCCTGCACTCGAAACTGCTGTGACTAGAGTTCGGTAGGGGAGCAGGGAATTCCTAGTGTAGCGGTGAAATGCGCAGATATTAGGAGGAACACCAATGGCGAAGGCACTGCTCTGGGCCGATACTGACGCTGAGGAGCGAGAGCGTGGGTAGCA…
OTU_98	5	1	0	0	1	0	0	0	0	0	39	0	0	0	43	12	15	22	21	13	0	Bacteria;Proteobacteria;Alphaproteobacteria;Sphingomonadales;	773	99.25		TGGGGAATATTGGACAATGGGGGAAACCCTGATCCAGCAATGCCGCGTGAGTGATGAAGGCCTTAGGGTTGTAAAGCTCTTTTACCCGGGATGATAATGACAGTACCGGGAGAATAAGCCCCGGCTAACTCCGTGCCAGCAGCCGCGGTAATACGGAGGGGGCTAGCGTTGTTCGGAATTACTGGGCGTAAAGCGCACGTAGGCGGCTATTCAAGTCAGAGGTGAAAGCCCGGGGCTCAACCCCGGAACTGCCTTTGAAACTAGGTAGCTAGAATTCTGGAGAGGTCAGTGGAATTCCGAGTGTAGAGGTGAAATTCGTAGATATTCGGAAGAACACCAGTGGCGAAGGCGACTGACTGGACAGATATTGACGCTGAGGTGCGAAAGCGTGGGGAGCAA…
OTU_99	4	0	1	0	0	1	1	1	0	1	67	0	3	0	93	32	15	58	35	22	1	Bacteria;Proteobacteria;Alphaproteobacteria;Rhodospirillales;Acetobacteraceae;uncultured;	797	100		TGGGGAATATTGGACAATGGGCGAAAGCCTGATCCAGCAATGCCGCGTGAGTGAAGAAGGTCTTCGGATTGTAAAGCTCTTTCGACGGGGACGATGATGACGGTACCCGTAGAAGAAGCCCCGGCTAACTTCGTGCCAGCAGCCGCGGTAATACGAAGGGGGCTAGCGTTGCTCGGAATGACTGGGCGTAAAGGGCGCGTAGGCGGTTTGTACAGTCAGATGTGAAATTCCTGGGCTCAACCTGGGGGCTGCATTTGATACGTATGGACTGGAGTGAGGAAGAGGGTCGTGGAATTCCCAGTGTAGAGGTGAAATTCGTAGATATTGGGAAGAACACCGGTGGCGAAGGCGGCGACCTGGTCCTTTACTGACGCTGAGGCGCGAAAGCGTGGGGAGCAA…
OTU_100	43	1380	686	611	641	530	588	562	465	474	518	307	0	0	756	1001	362	439	354	344	673	Bacteria;Actinobacteria;Actinobacteria;Frankiales;Sporichthyaceae;hgcI_clade;	807	100		TGGGGAATATTGGGCAATGGAGGAAACTCTGACCCAGCGACGCCGCGTGAGGGATGAAGGCCTTCGGGTTGTAAACCTCTTTCAGTAGGGAAGAAGCGAAAGTGACGGTACCTACAGAAGAAGCACCGGCTAACTATGTGCCAGCAGCCGCGGTAATACATAGGGTGCAAGCGTTGTCCGGAATTATTGGGCGTAAAGAGCTCGTAGGTGGTTCGATACGTCGGATGTGAAAATCAGGGGCTCAACCCCTGACCTGCATCCGATACGGTCGAGCTGGAGTTTGGTAGGGGAGACTGGAATTCCTGGTGTAGCGGTGGAATGCGCAGATATCAGGAGGAACACCGATGGCGAAGGCAGGTCTCTGGGCCAATACTGACACTGAGGAGCGAAAGCGTGGGG…
OTU_101	0	2581	1086	218	171	7	0	0	0	0	0	0	0	0	1	0	0	1	0	8	309	Bacteria;Armatimonadetes;Armatimonadia;Armatimonadales;	793	99.75		TTAGGAATCTTGCGCAATGGGGGAAACCCTGACGCAGCGACGTCGCGTGAAGGATGAAGGCCCTCGGGTCGTAAACTTCTTTTGAGTGGGAAGAAATTTGACGGTACCACTCGAATAAGCCCCGGCTAACTACGTGCCAGCAGCCGCGGTAATACGTAGGGGGCGAGCGTTGTCCGAAGTTACTGGGCGTAAAGCGCGCGTAGGCGGTTATTTAAGTCTGGGGTGAAAGGTTCAGCGCTCAACGTGAACAGTGCCTTGGATACTGGATGACTTGAGTCTGGGAGGGGGAAGGGGAATTCCTGGTGTAGCGGTGAAATGCGTAGATATCAGGAGGAACACCGGTGGCGAAGGCGCCTTCCTGGCCTAAGACTGACGCTGAGGTGCGAAAGCGTGGGGAGC…
OTU_102	0	994	435	83	298	13	1	0	0	0	0	0	0	0	0	1	1	22	46	77	127	Bacteria;Planctomycetes;Planctomycetacia;Planctomycetales;Planctomycetaceae;uncultured;	811	100		TCGAGGATCTTCGGCAATGGACGAAAGTCTGACCGAGCAACGCCGCGTGTGCGATGAAGGCCTTCGGGTTGTAAAGCACTGTCGAGGGGAAACAAGCCGTAAGGTTGAGTGACCCCTGGAGGAAGCACGGGCTAAGTTCGTGCCAGCAGCCGCGGTAAGACGAACCGTGCAAACGTTATTCGGAATCACTGGGCTTAAAGGGCGCGTAGGCGGGTGATCAAGTCAATGGTGAAATCCTCCAGCTTAACTGGAGAAGTGCCTTTGATACTGATTGTCTAGAGGGAGGTAGGGGCATGTGGAACTTCAGGTGGAGCGGTGAAATGCGTAGATATCTGAAGGAACGCCAGTGGCGAAAGCGATGTGCTGGACCTCTTCTGACGCTGAGGCGCGAAAGCTAGG…
OTU_103	7	18	18	8	15	11	227	8	67	128	41	28	1	0	505	253	283	43	9	12	6	Bacteria;Bacteroidetes;Sphingobacteriia;Sphingobacteriales;Chitinophagaceae;uncultured;	781	98.34		TAGGGAATATTGGACAATGGGCGGAAGCCTGATCCAGCCATCCCGCGTGTAGGAATAAGGCCCTATGGGTTGTAAACTACTTTTATTAGGGAAGAAAAACTTTGATTCATCAGAGCTTGACGGTACCTAAGGAATAAGCACCGGCTAACTCCGTGCCAGCAGCCGCGGTAATACGGAGGGTGCAAGCGTTATCCGGATTTACTGGGTTTAAAGGGTGCGCAGGCGGTACTATAAGTCAGTGGTGAAAGCTTCCAGCTCAACTGGAAAACTGCCATTGATACTGTAGTACTTGAATTTGGGAGAGGTAGGCGGAATACATCATGTAGCGGTGAAATGCTTAGATATGATGTAGAACACCGATTGCGAAGGCAGCTTACTAGACCAATATTGACGCTCATG…
OTU_104	19	1	9	3	3	1	3	1	1	3	105	1	0	2	150	66	45	84	72	53	0	Bacteria;Proteobacteria;Betaproteobacteria;Methylophilales;Methylophilaceae;	846	100		TGGGGAATTTTGGACAATGGGCGCAAGCCTGATCCAGCCATTCCGCGTGAGTGAAGAAGGCCTTCGGGTTGTAAAGCTCTTTCGCAAGGGAAGAAAACTTATCCTCTAACATAGGGTGAGGTTGACGGTACCTTGATAAGAAGCACCGGCTAACTACGTGCCAGCAGCCGCGGTAATACGTAGGGTGCGAGCGTTAATCGGAATTACTGGGCGTAAAGCGTGCGCAGGCGGTTTTGTAAGTCAGATGTGAAATCCCCGAGCTCAACTTGGGAACTGCGTTTGAAACTACAAGACTAGAATATGTCAGAGGGGGGTAGAATTCCACGTGTAGCAGTGAAATGCGTAGAGATGTGGAGGAATACCAATGGCGAAGGCAGCCCCCTGGGATAATATTGACGC…
OTU_105	10	0	1	0	0	8	83	85	50	45	75	80	6	3	109	169	145	14	13	0	2	Bacteria;Proteobacteria;Alphaproteobacteria;Rhodospirillales;Rhodospirillaceae;Thalassospira;	797	100		TGGGGAATATTGCGCAATGGACGAAAGTCTGACGCAGCCATGCCGCGTGGATGAAGAAGGCCCTAGGGTTGTAAAGTCCTTTCGACGGGGAAGATGATGACGGTACCCGTAGAAGAAGCTCCGGCTAACTTCGTGCCAGCAGCCGCGGTAATACGAAGGGAGCAAGCGTTGTTCGGAATTACTGGGCGTAAAGGGCGCGTAGGCGGATGCATCAGTCAGGGGTGAAAGCCATGGGCTCAACCTGTGAACTGCCTTTGATACTGTGCATCTAGAGTTTGTGAGAGGGTGGCGGAATACCCAGTGTAGAGGTGAAATTCGTAGATATTGGGTAGAACACCAGTGGCGAAGGCGGCCACCTGGCACAATACTGACGCTGAGGCGCGAAAGCGTGGGGAGCAA…
OTU_106	0	1134	642	60	34	1	0	0	0	0	0	0	0	0	0	0	0	0	0	3	214	Bacteria;Bacteroidetes;Sphingobacteriia;Sphingobacteriales;NS11-12_marine_group;	773	98.1		TAGGGAATATTGGTCAATGGACGCAAGTCTGAACCAGCCATGCCGCGTGAAGGATGAAGGCCCTCTGGGTCGTAAACTTCTTTTATTAGGGAAGAAACCTCAGGATGCGTCCTGAGCTGACGGTACTTAATGAATAAGGATCGGCTAACTTCGTGCCAGCAGCCGCGGTAAGACGAAGGATCCAAGCGTTGTCCGGATTTACTGGGTTTAAAGGGTGCGTAGGCGGAAAATTAAGTCAGTGGTGAAAGCCCGCAGCTCAACTGTGGAACTGCCATTGAAACTGGTTTTCTTGAATATAGCTGAGGCAGATGGAATATAACATGTAGCGGTGAAATGCTTAGATATGTTATAGAACACCGATTGCGAAGGCAGTCTGCTAAACTATTATTGACGCTGAGG…
OTU_107	6	0	1	3	32	227	220	236	37	0	59	8	1	2	165	1001	504	31	29	100	0	Bacteria;Verrucomicrobia;Spartobacteria;Chthoniobacterales;FukuN18_freshwater_group;	795	99.75		TCGAGAATTTTTCACAATGGGGGAAACCCTGATGGAGCGACGCCGCGTGGAGGATGAAGGTTTTCGGATTGTAAACTCCTGTCATGCGGGAACAAGAAAGTGATAGTACCGCAAGAGGAAGAGACGGCTAACTCTGTGCCAGCAGCCGCGGTAATACAGAGGTCTCAAGCGTTGTTCGGATTCATTGGGCGTAAAGGGTGCGTAGGCGGCGTGGAAAGTTGAGTGTGAAATCCTAGGGCTTAACCTTAGAACTGCACTCAATACTCCCATGCTAGAGGAATGTAGAGGAGAGTGGAATTCACGGTGTAGCAGTGAAATGCGTAGATATCGTGAGGAAGACCAGTTGCGAAGGCGACTCTCTGGGCATTTCCTGACGCTGAGGCACGAAGGCCAGGGGAG…
OTU_108	5	0	0	0	0	15	43	49	39	61	61	28	7	6	95	348	36	20	15	1	2	Bacteria;Proteobacteria;Alphaproteobacteria;Rhodobacterales;Rhodobacteraceae;	797	100		TGGGGAATCTTAGACAATGGGCGCAAGCCTGATCTAGCCATGCCGCGTGAGTGATGAAGGCCTTAGGGTCGTAAAGCTCTTTCGCCTGTGAAGATAATGACTGTAGCAGGTAAAGAAACCCCGGCTAACTCCGTGCCAGCAGCCGCGGTAATACGGAGGGGGTTAGCGTTGTTCGGAATTACTGGGCGTAAAGCGCGCGTAGGCGGACTATTAAGTCAGAGGTGAAATCCCAGGGCTCAACCCTGGAACTGCCTTTGATACTGGTAGTCTTGAGTTCGAGAGAGGTGAGTGGAATTCCGAGTGTAGAGGTGAAATTCGTAGATATTCGGAGGAACACCAGTGGCGAAGGCGGCTCACTGGCTCGATACTGACGCTGAGGTGCGAAAGTGTGGGGAGCAA…
OTU_109	2	1	0	0	0	0	2	0	4	38	1	820	151	127	153	8	4	1	2	0	1	Bacteria;Cyanobacteria;Cyanobacteria;SubsectionIV;FamilyI;	745	99.51		TGGGGAATTTTCCGCAATGGGCGAAAGCCTGACGGAGCAATACCGCGTGAGGGAGGAAGGCTCTTGGGTTGTAAACCTCTTTTCTCAGGGAAGAAAAAAATGACGGTACCTGAGGAATAAGCATCGGCTAACTCCGTGCCAGCAGCCGCGGTAATACGGAGGATGCAAGCGTTATCCGGAATGATTGGGCGTAAAGGGTCCGCAGGTGGCATTGTAAGTCTGCTGTTAAAGAATCTAGCTCAACTAGATAAAAGCAGTGGAAACTACAAAGCTAGAGTATGGTCGGGGCAGAGGGAATTCCTGGTGTAGCGGTGAAATGCGTAGATATCAGGAAGAACACCGGTGGCGAAGGCGCTCTGCTAGGCCAAAACTGACACTGAGGGACGAAAGCTAGGGGAG…
OTU_110	8	3	1	0	1	5	0	2	1	4	55	1	2	1	84	35	37	73	48	18	0	Bacteria;Bacteroidetes;Sphingobacteriia;Sphingobacteriales;Sphingobacteriaceae;Mucilaginibacter;	781	98.34		TAAGGAATATTGGTCAATGGGCGGAAGCCTGAACCAGCCATGCCGCGTGCAGGAAGACGGCCCTATGGGTTGTAAACTGCTTTTGCAGGGGAATAAACCTTCGTATGTATACGAAGCTGAATGTACTCTGAGAATAAGGATCGGCTAACTCCGTGCCAGCAGCCGCGGTAATACGGAGGATCCAAGCGTTATCCGGATTTATTGGGTTTAAAGGGTGCGTAGGTGGCTTTTTAAGTCAGGGGTGAAAGACGGTAGCTTAACTATCGCAGTGCCTTTGATACTGAAGAGCTTGAATACACTAGAGGTAGGCGGAATGTGACAAGTAGCGGTGAAATGCATAGATATGTCACAGAACACCAATTGCGAAGGCAGCTTACTATGGTGTTATTGACACTGAGG…
OTU_111	4	6	0	1	1	0	1	0	0	0	27	0	0	0	30	16	14	27	13	7	0	Bacteria;Proteobacteria;Alphaproteobacteria;Sphingomonadales;Sphingomonadaceae;Novosphingobium;	797	100		TGGGGAATATTGGACAATGGGCGAAAGCCTGATCCAGCAATGCCGCGTGAGTGATGAAGGCCTTCGGGTCGTAAAGCTCTTTTACCAGGGATGATAATGACAGTACCTGGAGAATAAGCTCCGGCTAACTCCGTGCCAGCAGCCGCGGTAATACGGAGGGAGCTAGCGTTGTTCGGAATTACTGGGCGTAAAGAGTACGTAGGCGGCTATTCAAGTCAGAGGTGAAAGCCCGGGGCTCAACCCCGGAACTGCCTTTGAAACTAGATAGCTAGAGTCTTGGAGAGGTTAGTGGAATTCCGAGTGTAGAGGTGAAATTCGTAGATATTCGGAAGAACACCAGTGGCGAAGGCGACTAACTGGACAAGTACTGACGCTGAGGTACGAAAGCGTGGGGAGCAA…
OTU_112	19	248	135	332	320	280	284	304	201	171	245	68	0	2	301	415	253	166	191	180	215	Bacteria;Actinobacteria;Actinobacteria;Frankiales;Sporichthyaceae;hgcI_clade;	807	100		TGGGGAATATTGGGCAATGGAGGAAACTCTGACCCAGCGACGCCGCGTGCGGGATGAAGGCCTTCGGGTTGTAAACCGCTTTCAGCAGGGAATAAGCGCAAGTGAAGGTACCTGCAGAAGAAGCACCGGCTAACTATGTGCCAGCAGCCGCGGTAATACATAGGGTGCAAGCGTTGTCCGGAATTATTGGGCGTAAAGAGCTCGTAGGTGGTTTGTTACGTCGGTTGTGAAATTCAGGGGCTCAACCCCTGACTTGCAGCCGATACGGGCAAGCTAGAGTTTGGTAGGGGAGACTGGAATTCCTGGTGTAGCGGTGGAATGCGCAGATATCAGGAGGAACACCGATGGCGAAGGCAGGTCTCTGGGCCAATACTGACACTGAGGAGCGAAAGCGTGGGG…
OTU_113	0	0	0	0	0	0	0	2	0	11	0	86	3319	2657	0	0	0	0	0	0	0	Bacteria;Proteobacteria;Gammaproteobacteria;Alteromonadales;Alteromonadaceae;OM60(NOR5)_clade;	846	100		TGGGGAATATTGCGCAATGGGCGAAAGCCTGACGCAGCCATGCCGCGTGTGTGAAGAAGGCCTTCGGGTTGTAAAGCACTTTCAATTGGGAGGAAAGGTTCACGGTTAATAACCGTGAGCTGTGACGTTACCTTTAGAAGAAGCACCGGCTAACTCCGTGCCAGCAGCCGCGGTAATACGGAGGGTGCGAGCGTTAATCGGAATTACTGGGCGTAAAGCGCGCGTAGGTGGTCTGTTAAGTCGGATGTGAAAGCCCCGGGCTCAACCTGGGAACTGCATTCGATACTGGCAGACTAGAGTGCGAGAGAGGGAGGTAGAATTCCATGTGTAGCGGTGAAATGCGTAGATATGTGGAGGAATACCAGTGGCGAAGGCGGCCTCCTGGCTCGACACTGACAC…
OTU_114	47	0	0	0	7	755	441	73	159	189	194	224	567	538	510	289	2048	941	687	180	4	Bacteria;Proteobacteria;Betaproteobacteria;Burkholderiales;Comamonadaceae;BAL58_marine_group;	846	100		TGGGGAATTTTGGACAATGGGCGAAAGCCTGATCCAGCAATACCGCGTGCAGGAAGAAGGCCTTCGGGTTGTAAACTGCTTTTGTACGGAACGAAACGGTCTGGATTAATACTCTGGGCTAATGACGGTACCGTAAGAATAAGCACCGGCTAACTACGTGCCAGCAGCCGCGGTAATACGTAGGGTGCAAGCGTTAATCGGAATTACTGGGCGTAAAGCGTGCGCAGGCGGTTTTGTAAGACAGGCGTGAAATCCCCGGGCTCAACCTGGGAATTGCGCTTGTGACTGCAAGGCTAGAGTACGGTAGAGGGGGGTAGAATTCCGCGTGTAGCAGTGAAATGCGTAGATATGCGGAGGAACACCGATGGCGAAGGCAGCCCTCTGGACCTGTACTGACGC…
OTU_115	11	275	127	43	36	5	64	113	5	6	31	2	0	0	265	136	14	6	3	9	59	Bacteria;Bacteroidetes;Flavobacteriia;Flavobacteriales;Flavobacteriaceae;Flavobacterium;	837	100		TGAGGAATATTGGACAATGGGCGCAAGCCTGATCCAGCCATGCCGCGTGCAGGATGAAGCATCTATGGTGTGTAAACTGCTTTTATACAGGAAGAAACCCTCCCACGTGTGGGAGATTGACGGTACTGTAGGAATAAGGATCGGCTAACTCCGTGCCAGCAGCCGCGGTAATACGGAGGATCCAAGCGTTATCCGGAATCATTGGGTTTAAAGGGTCCGTAGGCGGCCTTATAAGTCAGTGGTGAAATCTCCCGGCTCAACCGGGAAATGGCCATTGATACTGTAGGGCTTGAATTATTAGGAAGTAACTAGAATATGTAGTGTAGCGGTGAAATGCTTAGAGATTACATGGAATACCAATTGCGAAGGCAGGTTACTACTAATGGATTGACGCTGATG…
OTU_116	43	29	13	8	7	8	0	2	2	2	244	3	3	4	337	128	116	205	179	102	6	Bacteria;Proteobacteria;Betaproteobacteria;Burkholderiales;Comamonadaceae;	823	99.3		TGGGGAATTTTGGACAATGGGCGAAAGCCTGATCCAGCAATGCCGCGTGCAGGACGAAGGCCTTCGGGTTGTAAACTGCTTTTGTACGGAACGAAACGGCTCCTTCTAATACAGGGGGCTAATGACGGTACCGTAAGAATAAGCACCGGCTAACTACGTGCCAGCAGCCGCGGTAATACGTAGGGTGCGAGCGTTAATCGGAATTACTGGGCGTAAAGCGTGCGCAGGCGGTTATATAAGACAGATGTGAAATCCCCGGGCTCAACCTGGGACCTGCATTTGTGACTGTATAGCTAGAGTACGGTAGAGGGGGATGGAATTCCGCGTGTAGCAGTGAAATGCGTAGATATGCGGAGGAACACCGATGGCGAAGGCAATCCCCTGGACCTGTACTGACGC…
OTU_117	30	747	506	449	450	84	246	85	224	154	259	121	1	0	247	276	140	990	698	735	589	Bacteria;Actinobacteria;Acidimicrobiia;Acidimicrobiales;Acidimicrobiaceae;CL500-29_marine_group;	799	100		TGGGGAATCTTGCGCAATGGGCGAAAGCCTGACGCAGCAACGCCGCGTGCGGGATGAAGGCCTTCGGGTTGTAAACCGCTTTTAACAGGAACGAAAATGACGGTACCTGTAGAATAAGGTGCGGCCAACTACGTGCCAGCAGCCGCGGTGACACGTAGGCACCAAGCGTTGTCCGGATTTATTGGGCGTAAAGAGCTCGTAGGCGGTTCAGTAAGTCGGGTGTGAAAACTCTGGGCTTAACCCAGAGACGCCACTCGATACTACTGTGACTAGAGTTCGGTAGGGGAGCGGGGAATTCCTAGTGTAGCGGTGAAATGCGCAGATATTAGGAGGAACACCGGTGGCGAAGGCGCCGCTCTGGGCCGATACTGACGCTGAGGAGCGAAAGCGTGGGTAGCA…
OTU_118	16	1	0	0	0	3	19	248	158	240	191	119	26	6	124	165	53	17	12	0	2	Bacteria;Cyanobacteria;Melainabacteria;Vampirovibrionales;	502	91.34		TAGGGAATATTGCGCAATGGGGGAAACCCTGACGCAGCAATTCCGCGTGGAGGATGACGGATTTCGGTCTGTAAACTCCTGTCAGTAGGGAAGTATGGACGGTACCTACAGAGGAAGCACCGGCTAACTACGTGCCAGCAGCCGCGGTAATACGTAGGGTGCAAGCGTTGTCCGGAATTATTGGGCGTAAAGCGTCCGTAGGCGGTTTGGGAAGTCTGGCGTTAAAGGCATCTGCTCAACAGATGTTATGTGTTGGAAACTTTCAGACTAGAGTATGGTAGAGGTTGCTGGAATTCCTGGTGTAGCGGTGAAATGCGTAGATATCAGGAGGAACACCTGTGGCGAAAGCGTGCAACTGGGCCTATACTGACGCTAATGGACGAAAGCTAGGGTAGCGAA…
OTU_119	3	663	308	317	294	276	86	60	168	305	72	524	1	0	61	72	138	486	259	207	390	Bacteria;	807	100		TGGGGAATATTGCGCAATGGACGAAAGTCTGACGCAGCGACGCCTCGTGAGGGACGAAGGTCTTCGGATTGTAAACCTCTTTCAGCAGGGACGAAGCGAAAGTGACGGTACCTGCAGAAGAAGCACCGGCTAACTATGTGCCAGCAGCCGCGGTAATACATAGGGTGCAAGCGTTGTCCGGATTTATTGGGCGTAAAGAGTTCGTAGGCGGTTTTTCGCGTCGGATGTGAAAACTCAGGGCTCAACCCTGAGCCTGCATTCGATACGGGAAGACTCGAGGACGGCAGGGGAGACTGGAACTTCTGGTGTAGCGGTGGAATGCGCAGATATCAGAAAGAACACCAATGGCGAAGGCAGGTCTCTGGGCCGATCCTGACGCTGAGGAACGAAAGCGTGGGG…
OTU_120	100	1	2	0	2	122	479	334	482	607	411	651	12	2	405	287	581	523	684	78	5	Bacteria;Proteobacteria;Gammaproteobacteria;Alteromonadales;Alteromonadaceae;Halioglobus;	846	100		TGGGGAATATTGCGCAATGGGCGAAAGCCTGACGCAGCCATGCCGCGTGTGTGAAGAAGGCCTTAGGGTTGTAAAGCACTTTCAATTGGGAGGAAGGATTTGGCGTTAATAGCGTTAAATTTTGACGTTACCTTTAGAAGAAGCACCGGCTAACTCCGTGCCAGCAGCCGCGGTAATACGGAGGGTGCGAGCGTTAATCGGAATTACTGGGCGTAAAGCGCGCGTAGGCGGTTTGTTAAGTCGGATGTGAAATCCCCGGGCTCAACCTGGGAACTGCACCCGATACTGACCGACTTGAGTGCGAGAGAGGGAGGTAGAATTCCATGTGTAGCGGTGAAATGCGTAGATATATGGAGGAATACCGGTGGCGAAGGCGGCCTCCTGGCTCGACACTGACGC…
OTU_121	30	268	422	104	92	278	613	760	2498	3192	266	129	3	0	2	48	2336	489	892	327	31	Bacteria;Verrucomicrobia;Verrucomicrobiae;Verrucomicrobiales;Verrucomicrobiaceae;uncultured;	825	99.53		TCGAGAATAATTCACAATGGGGGCAACCCTGATGGTGCAACGCCGCGTGGAGGATGACGGTCTTCGGATTGTAAACTCCTGTCATCTGGGAGAAAGACCTGGCCGTTAATAGCGGACAGGGTTGATAGTACCAGAAGAGGAAGGGACGGCTAACTTCGTGCCAGCAGCCGCGGTAATACGAAGGTCCCAAGCGTTGTTCGGAATCACTGGGCGTAAAGGGAGCGTAGGCGGCGCGGTAAGTCAGATGTGAAATCCCGGGGCTCAACCCCGGAACTGCATCCGATACTGCCGTGCTTGAGCAATGGAGAGGTAGCTGGAATTATCGGTGTAGCAGTGAAATGCGTAGATATCGATAGGAACACTCGTGGCGAAAGCGAGCTACTGGACATTTGCTGACGC…
OTU_122	25	0	1	0	2	12	91	118	82	35	112	105	38	19	107	304	128	11	9	2	0	Bacteria;Planctomycetes;Phycisphaerae;Phycisphaerales;Phycisphaeraceae;SM1A02;	607	94.03		TAACGAATCTTCCGCAATGCACGAAAGTGTGACGGAGCAATGCCGCGTGCAGGATGAAGCGTCTACGACGTGTAAACTGCTGTCAGGGTTTAGGAACAATGACCAGACCCAAAGGAAGGACCGGCTAATCTCGTGCCAGCAGCCGCGGTAATACGAGAGGTCCGAGCGTTAATCAGAATCACTGGGCTTAAAGCGTACGCAGGCGGACCGGTAGGTACCTTGTGAAATCCCACGGCTTAACCGTGGAACTGCAGGGTAAACCCCCGGTCTTGAGGCAGGTAGGGGTCAGTGGAACCATGAGTGGAGCGGTGAAATGCGTAGATATTCATGGGAACGCCAATGGCGAAGGCAGCTGACTGGGCCTGTTCTGACGCTCATGTACGAAAGCGTGGGGAGCAA…
OTU_123	4	17	13	145	75	10	10	38	36	23	51	12	31	17	21	147	23	4	12	9	57	Bacteria;Proteobacteria;Alphaproteobacteria;Caulobacterales;Caulobacteraceae;Brevundimonas;	797	100		TGGGGAATCTTGCGCAATGGGCGAAAGCCTGACGCAGCCATGCCGCGTGTATGATGAAGGTCTTAGGATTGTAAAATACTTTCACCGGTGAAGATAATGACTGTAGCCGGAGAAGAAGCCCCGGCTAACTTCGTGCCAGCAGCCGCGGTAATACGAAGGGGGCTAGCGTTGCTCGGAATTACTGGGCGTAAAGGGAGCGTAGGCGGACATTTAAGTCAGAGGTGAAATCCCGGAGCTTAACTTCGGAACTGCCTTTGATACTGGGTGTCTTGAGTGTGAGAGAGGTATGTGGAACTCCGAGTGTAGAGGTGAAATTCGTAGATATTCGGAAGAACACCAGTGGCGAAGGCGACATACTGGCTCATTACTGACGCTGAGGCTCGAAAGCGTGGGGAGCAA…
OTU_124	14	0	0	0	0	71	119	100	59	17	67	239	11	1	118	152	208	156	20	2	1	Bacteria;Proteobacteria;Alphaproteobacteria;Rhodobacterales;Rhodobacteraceae;Rhodobacter;	789	99.75		TGGGGAATCTTAGACAATGGGCGCAAGCCTGATCTAGCCATGCCGCGTGAGCGATGAAGGCCTTAGGGTTGTAAAGCTCTTTCGTGGGGGAAGATAATGACGGTACCCCAAGAAGAAGCCCCGGCTAACTCCGTGCCAGCAGCCGCGGTAATACGGAGGGGGCTAGCGTTGTTCGGAATTACTGGGCGTAAAGCGCACGTAGGCGGATCAGAAAGTCAGAGGTGAAATCCCAGGGCTCAACCTTGGAACTGCCTTTGAAACTCCTGGTCTTGAGGTCGAGAGAGGTGAGTGGAATTCCGAGTGTAGAGGTGAAATTCGTAGATATTCGGAGGAACACCAGTGGCGAAGGCGGCTCACTGGCTCGATACTGACGCTGAGGTGCGAAAGCGTGGGGAGCAA…
OTU_125	13	0	1	0	4	1	2	0	1	0	67	0	0	0	85	28	21	45	56	27	1	Bacteria;Proteobacteria;Gammaproteobacteria;Pseudomonadales;Pseudomonadaceae;Cellvibrio;	831	99.53		TGGGGAATATTGGACAATGGGGGCAACCCTGATCCAGCCATGCCGCGTGTGTGAAGAAGGCCTTAGGGTTGTAAAGCACTTTCAGTGGGGAGAAAGGTAATTCACCTAATACGTGAGTTAATTGATGTTACCCACAGAAGAAGCACCGGCTAACTCCGTGCCAGCAGCCGCGGTAATACGGAGGGTGCAAGCGTTAATCGGAATTACTGGGCGTAAAGCGCACGTAGGTGGTTTGCTAAGTCAGCTGTGAAATCCCCGGGCTCAACCTGGGCACTGCAGTTGAAACTGGCAAGCTAGAGTAGGGTAGAGGGGTGTGGAATTCCAGGTGTAGCGGTGAAATGCGTAGATATCTGGAGGAACATCAGTGGCGAAGGCGACACCCTGGACTCATACTGACAC…
OTU_126	0	0	0	0	0	194	110	287	0	0	0	0	2	0	0	7	97	626	13	1	0	Bacteria;Bacteroidetes;Flavobacteriia;Flavobacteriales;Flavobacteriaceae;	789	98.58		TGAGGAATATTGGACAATGGGCGAGAGCCTGATCCAGCCATGCCGCGTGCAGGAAGACTGCCCTATGGGTTGTAAACTGCTTTTATACGGGAAGAAACACCCCCTCGTGAGGGGGCTTGACGGTACCGTAAGAATAAGGATCGGCTAACTCCGTGCCAGCAGCCGCGGTAATACGGAGGATCCAAGCGTTATCCGGAATCATTGGGTTTAAAGGGTCCGTAGGTGGATAATTAAGTCAGAGGTGAAATCCTGCCGCTCAACGGTAGAATTGCCTTTGATACTGGTTATCTTGAATCATTATGAAGTAGTTAGAATATGTAGTGTAGCGGTGAAATGCATAGATATTACATAGAATACCAATTGCGAAGGCAGATTACTAATAATGTATTGACACTGATG…
OTU_127	0	0	0	0	0	0	0	0	1	0	1	1	452	1045	0	0	0	0	0	0	0	Bacteria;Bacteroidetes;Flavobacteriia;Flavobacteriales;Flavobacteriaceae;Ulvibacter;	837	100		TGAGGAATATTGGACAATGGAGGCAACTCTGATCCAGCCATGCCGCGTGCAGGATGACGGCCCTATGGGTTGTAAACTGCTTTTATGTAGGAAGAAACACTCTCACGTGTGAGAGCTTGACGGTACTACAAGAATAAGGACCGGCTAACTCCGTGCCAGCAGCCGCGGTAATACGGAGGGTCCAAGCGTTATCCGGAATCATTGGGTTTAAAGGGTCCGTAGGCGGGCTATTAAGTCAGAGGTGAAAGTTTGCAGCTCAACTGTAAAATTGCCTTTGAAACTGGTAGTCTTGAATTATTATGAAGTGGTTAGAATAAGTAGTGTAGCGGTGAAATGCATAGATATTACTTAGAATACCAATTGCGAAGGCAGATCACTAATAATATATTGACGCTGAGG…
OTU_128	1	560	165	145	364	16	6	9	50	9	67	0	0	0	72	66	6	435	160	361	343	Bacteria;Bacteroidetes;Sphingobacteriia;Sphingobacteriales;Chitinophagaceae;	837	100		TAAGGAATATTGGTCAATGGACGCAAGTCTGAACCAGCTATGCCGCGTGAAGGATTAAGGTCCTCTGGATTGTAAACTTCTTTTATCTGGGACGAAAAAAGGTCTTTCTAGACCCCTTGACGGTACCAGATGAATAAGCACCGGCTAACTCCGTGCCAGCAGCCGCGGTAATACGGAGGGTGCAAGCGTTATCCGGATTCACTGGGTTTAAAGGGTGCGTAGGCGGGTAGGTAAGTCAGTGGTGAAATCCTGGAGCTCAACTCCAGAACTGCCATTGATACTATCTATCTTGAATATTGTGGAGGTAAGCGGAATATGTCATGTAGCGGTGAAATGCTTAGATATGACATAGAACACCCATTGCGAAGGCAGCTTACTACGCATATATTGACGCTGAGG…
OTU_129	6	1	1	7	2	16	3	0	71	230	67	507	0	0	25	2	0	27	58	106	23	Bacteria;Bacteroidetes;Flavobacteriia;Flavobacteriales;Flavobacteriaceae;	837	100		TGAGGAATATTGGACAATGGGCGCAAGCCTGATCCAGCCATGCCGCGTGCAGGAAGACGGCCCTATGGGTTGTAAACTGCTTTTATACAGGAAGAAACACCTCCTCGTGAGGGGGCTTGACGGTACTGTAAGAATAAGGATCGGCTAACTCCGTGCCAGCAGCCGCGGTAATACGGAGGATCCAAGCGTTATCCGGAATCATTGGGTTTAAAGGGTCCGTAGGTGGACTACTAAGTCAGAGGTGAAATCCCACAGCTTAACTGTGGCACTGCCTTTGATACTGGTAGTCTTGAGTCATTATGAAGTGGTTAGAATATGTAGTGTAGCGGTGAAATGCTTAGATATTACATAGAATACCGATTGCGAAGGCAGATCACTAATAATGTACTGACACTGATG…
OTU_130	1	0	0	0	0	0	0	0	22	40	3	9	888	1215	122	0	0	0	0	0	0	Bacteria;Bacteroidetes;Flavobacteriia;Flavobacteriales;	837	100		TGAGGAATATTGGTCAATGGAGGCAACTCTGAACCAGCCATGCCGCGTGAAGGATGACGGCCCTATGGGTTGTAAACTTCTTTTATAGAGGAAGAAACTTGTCTACGTGTAGACAACTGACGGTACTCTACGAATAAGGATCGGCTAACTCCGTGCCAGCAGCCGCGGTAATACGGAGGATCCAAGCGTTATCCGGATTCATTGGGTTTAAAGGGTCCGTAGGCGGGTCTTTAAGTCAGTGGTGAAAGCCGACAGCTCAACTGTCGAACTGCCATTGATACTGGAGACCTTGAGTACAAATGAAGTAGGCGGAATGAGTCATGTAGCGGTGAAATGCATAGATATGACTCAGAACACCGATTGCGAAGGCAGCTTACTAACATGTAACTGACGCTGAGG…
OTU_131	4	0	0	0	0	0	0	0	16	79	5	40	1684	1245	3	7	0	0	0	0	1	Bacteria;Bacteroidetes;Flavobacteriia;Flavobacteriales;Flavobacteriaceae;NS5_marine_group;	837	100		TGAGGAATATTGGACAATGGAGGCAACTCTGATCCAGCCATGCCGCGTGCAGGAAGACTGCCCTATGGGTTGTAAACTGCTTTTATACAGGAAGAAATGTACCTACGTGTAGGTATTTGACGGTACTGTACGAATAAGGATCGGCTAACTCCGTGCCAGCAGCCGCGGTAATACGGAGGATCCAAGCGTTATCCGGAATCATTGGGTTTAAAGGGTCCGTAGGCGGTCTTTTAAGTCAGAGGTGAAATCCTACAGCTCAACTGTAGAATTGCCTTTGATACTGAAGGACTTGAGTTATTGTGAAGTAGTTAGAATGTGTGGTGTAGCGGTGAAATGCATAGAGATCACACAGAATACCGATTGCGAAGGCAGATTACTAACAATATACTGACGCTGAGG…
OTU_132	0	25	57	106	60	74	39	3	6	9	7	2	0	0	148	48	189	185	272	43	417	Bacteria;Proteobacteria;Gammaproteobacteria;Oceanospirillales;OM182_clade;	813	99.06		TAGGGAATATTGCGCAATGGGGGAAACCCTGACGCAGCCATGCCGCGTGTGTGAAGAAGGCCTTAGGGTTGTAAAGCACTTTCAGTAGGGAGGAATTAGTTAGGTTAATATCCTAGCGAAATGACGTTACCTACAGAAGAAGTACCGGCTAACTCCGTGCCAGCAGCCGCGGTAATACGGAGGGTACAAACGTTAATCGGAATTACTGGGCGTAAAGCGCGCGTAGGTGGTTCGTTAAGTGGGATGTGAAAGCCCTGGGCTTAACCTAGGAATTGCATTCCAAACTGACAGACTAGAGTACGATAGAGGGGGGTAGAATTCAGAGTGTAGCGGTGAAATGCGTAGATATTCTGAGGAATACCGGTGGCGAAGGCGGCCCCCTGGATTGATACTGACACT…
OTU_133	0	0	0	0	0	0	0	0	0	0	1	1	480	1412	0	0	0	0	0	0	1	Bacteria;Bacteroidetes;Flavobacteriia;Flavobacteriales;Flavobacteriaceae;NS4_marine_group;	837	100		TGAGGAATATTGGACAATGGAGGCAACTCTGATCCAGCCATGCCGCGTGCAGGATGACTGCCCTATGGGTTGTAAACTGCTTTTATATAGGAAGAAACACTCCCACGTGTGGGGGCTTGACGGTACTATATGAATAAGGATCGGCTAACTCCGTGCCAGCAGCCGCGGTAATACGGAGGATCCAAGCGTTATCCGGAATCATTGGGTTTAAAGGGTCCGCAGGCGGCCTGTTAAGTCAGAGGTGAAAGCCAACAGCTCAACTGTTGAACTGCCTTTGATACTGATAGGCTTGAGTTATTGTGAAGTGGTTAGAATGTGTGGTGTAGCGGTGAAATGCTTAGATATCACACAGAATACCCATTGCGAAGGCAGATCACTAACAATATACTGACGCTCATG…
OTU_134	27	113	106	37	66	150	430	253	197	137	279	66	64	69	471	426	441	217	138	188	69	Bacteria;Actinobacteria;Acidimicrobiia;Acidimicrobiales;uncultured;	799	100		TGGGGAATCTTGCGCAATGGGCGAAAGCCTGACGCAGCAACGCCGCGTGCGGGATGAAGGCCTTCGGGTTGTAAACCGCTTTCAGCAGGGAAGAAATTGACGGTACCTGCAGAAGAAGCCCCGGCCAACTACGTGCCAGCAGCCGCGGTAACACGTAGGGGGCGAGCGTTGTCCGGATTTATTGGGCGTAAAGAGCTCGTAGGCGGTTCGGTAAGTCGGGTGTGAAACCTCCAGGCTCAACCTGGAGACGCCACCTGATACTGCTGTGACTAGAGTCCGGTAGGGGAGTGTGGAACTCCTGGTGTAGCGGTGAAATGCGCAGATATCAGGAAGAACACCAGCGGCGAAGGCGGCACTCTGGGCCGGTACTGACGCTGAGGAGCGAAAGCGTGGGTAGCA…
OTU_135	33	4	2	17	20	290	434	235	254	219	363	330	161	302	374	393	282	522	331	157	4	Bacteria;Actinobacteria;Actinobacteria;Micrococcales;Microbacteriaceae;Candidatus_Aquiluna;	807	100		TGGGGAATATTGCACAATGGACGAAAGTCTGATGCAGCAACGCCGCGTGAGGGACGAAGGCCTTCGGGTTGTAAACCTCTTTTAGCAGGGAAGAAGCGAAAGTGACGGTACCTGCAGAAAAAGCACCGGCTAACTACGTGCCAGCAGCCGCGGTAATACGTAGGGTGCAAGCGTTGTCCGGAATTATTGGGCGTAAAGAGCTCGTAGGCGGTTTGTCGCGTCTGCTGTGAAATTTCGAGGCTCAACCTCGAACTTGCAGTGGGTACGGGCAGGCTAGAGTGCAGTAGGGGAGATGGGAATTCCTGGTGTAGCGGTGGAATGCGCAGATATCAGGAGGAACACCAATGGCGAAGGCACATCTCTGGGCTGTAACTGACGCTGAGGAGCGAAAGCGTGGGG…
OTU_136	0	0	0	0	0	0	0	0	0	0	0	0	994	58	0	0	0	0	0	0	0	Bacteria;Cyanobacteria;Chloroplast;	803	100	Eukaryota;Stramenopiles;Ochrophyta;Bacillariophyta;Bacillariophyta_X;Bacillariophyta_XX;Bacillariophyta_XXX;Bacillariophyta_XXXX;Bacillariophyta_XXXXX;Bacillariophyta_XXXXX	TGGGGAATTTTCCGCAATGGGCGAAAGCCTGACGGAGCAATACCGCGTGAGGGAAGACTGCCTATGGGTTGTAAACCTCTTTTTTCAGGGAGGAATAAATGACGTGTACCTGAAGAATAAGCATCGGCTAACTCCGTGCCAGCAGCCGCGGTAAGACGGAGGATGCAAGTGTTATCCGGAATCACTGGGCGTAAAGCGTCTGTAGGTTGTTGTTTAAGTCAACTGTTAAATCTTGAGGCTCAACCTCAAAATCGCAGTCGAAACTATTCAACTTGAGTATAGTAGGGGTAAAGGGAATTTCCAGTGGAGCGGTGAAATGCGTAGATATTGGAAAGAACACCGATGGCGAAGGCACTTTACTGGGCTATTACTGACACTCAGAGACGAAAGCTAGGGTAG…
OTU_137	17	571	322	426	508	502	192	275	151	166	126	21	0	0	167	370	158	165	364	441	582	Bacteria;Proteobacteria;Betaproteobacteria;Burkholderiales;Alcaligenaceae;GKS98_freshwater_group;	846	100		TGGGGAATTTTGGACAATGGGGGCAACCCTGATCCAGCCATTCCGCGTGTGCGATGAAGGCCTTCGGGTTGTAAAGCACTTTTGGCAGGAAAGAAATCGCACCGATTAATACTTGGTGTGGATGACGGTACCTGCAGAATAAGCACCGGCTAACTACGTGCCAGCAGCCGCGGTAATACGTAGGGTGCAAGCGTTAATCGGAATTACTGGGCGTAAAGCGTGCGCAGGCGGTTCGGAAAGAGAGGTGTGAAATCCCAGGGCTCAACCTTGGAACTGCACTTTTAACTACCGAGCTAGAGTATGTCAGAGGGGGGTGGAATTCCGCGTGTAGCAGTGAAATGCGTAGATATGCGGAGGAACACCGATGGCGAAGGCAGCCCCCTGGGATAATACTGACGC…
OTU_138	0	0	1	6	0	0	1	0	0	3	0	26	7	19	541	0	0	0	1	1	1	Bacteria;Cyanobacteria;Chloroplast;	803	100	Eukaryota;Stramenopiles;Ochrophyta;Bacillariophyta;Coscinodiscophyceae;Chaetocerotales;Chaetocerotales;Chaetocerotaceae;Chaetoceros;Chaetoceros	TGGGGAATTTTCCGCAATGGGCGAAAGCCTGACGGAGCAATACCGCGTGAGGGAAGACGGCCTATGGGTTGTAAACCTCTTTTTTCAGGGAGGAATAATTGACGTGTACCTGAAGAATAAGCATCGGCTAACTCCGTGCCAGCAGCCGCGGTAAGACGGAGGATGCAAGTGTTATCCGGAATCACTGGGCGTAAAGCGTCTGTAGGTTGTTGAACAAGTCAACTGTTAAATCTTGAGGCTCAACTTCAAAATCGCAGTCGAAACTGTTTGACTAGAGTATAGTAGGGGTAAAGGGAATTTCCAGTGGAGCGGTGAAATGCGTAGATATTGGAAAGAACACCGATGGCGAAGGCACTTTACTGGGCTATTACTGACACTCAGAGACGAAAGCTAGGGTAG…
OTU_139	0	0	0	0	0	0	0	0	0	0	0	0	1014	336	0	0	0	0	0	0	0	Bacteria;Bacteroidetes;Flavobacteriia;Flavobacteriales;Cryomorphaceae;NS10_marine_group;	823	99.53		TGAGGAATATTGGTCAATGGAGGCAACTCTGAACCAGCTATCCCGCGTGAAGGATTGAAGGCGCTCGACGTCGTAAACTTCTTTTATATAGGAATAAACTTAGGTACGTGTACTTAACTGAATGTACTATATGAATAAGCATCGGCTAACTCCGTGCCAGCAGCCGCGGTAATACGGAGGATGCAAGCGTTATCCGGATTTATTGGGTTTAAAGGGTCCGCAGGCGGACTATTAAGTCAGTGGTGAAATCCCATCGCTCAACGATGGAACTGCCATTGAAACTGCTAGTCTTGAGTCTAGTTGACGTAGGCGGAATATGACATGTAGCGGTGAAATGCATAGATATGTCATAGAACACCAATTGCGAAGGCAGCTTACGAAACTATGACTGACGCTCAT…
OTU_140	0	0	0	0	0	0	0	0	0	0	0	0	345	746	0	0	0	0	0	0	0	Bacteria;Proteobacteria;Alphaproteobacteria;Rickettsiales;SAR116_clade;	797	100		TGGGGAATATTGGACAATGGAGGCAACTCTGATCCAGCAATGCCGCGTGTGTGATGAAGGCCCTAGGGTTGTAAAGCACTTTCAACGGTGAAGATGATGACGGTAGCCGTAGAAGAAGCCCCGGCTAACTTCGTGCCAGCAGCCGCGGTAATACGAAGGGGGCGAGCGTTATTCGGAATTATTGGGCGTAAAGGGCTCGCAGGCTGCTTGAACAGTTAGACGTGAAATCCCCGGGCTCAACCTGGGAACTGCGTTTAATACTAGCAAGCTAGAGAAATAGAGAGGAAAGTGGAACTCCCAGTGTAGAGGTGAAATTCGTAGATATTGGGAAGAACACCAGTGGCGAAAGCGACTTTCTGGCTATTTTCTGACGCTGAGGAGCGAAAGCGTGGGGAGCAA…
OTU_141	0	24	8	2	0	21	48	1	15	33	14	56	0	0	690	36	172	201	106	129	0	Bacteria;Bacteroidetes;Flavobacteriia;Flavobacteriales;Cryomorphaceae;Fluviicola;	805	99.05		TGAGGAATATTGGTCAATGGGCGCAAGCCTGAACCAGCCATGCCGCGTGCAGGAAGAAGGTCCTATGGATTGTAAACTGCTTTTATTTGGGAATAAACCTATTTACGTGTAGATAGCTGAAGGTACCAAATGAATAAGCACCGGCTAACTCCGTGCCAGCAGCCGCGGTAATACGGAGGGTGCAAGCGTTATCCGGAATCATTGGGTTTAAAGGGTCCGCAGGCGGACATATAAGTCAGTGGTGAAAGCCTACAGCTCAACTGTAGAACTGCCATTGATACTGTATGTCTTGAATTCGGTCGAAGTGGGCGGAATATGACATGTAGCGGTGAAATGCTTAGATATGTCATAGAACACCGATAGCGAAGGCAGCTCACTAGGCCTGGATTGACGCTCAGG…
OTU_142	2	8	7	29	10	22	30	25	13	29	12	32	66	16	11	40	100	93	32	0	17	Bacteria;Proteobacteria;Alphaproteobacteria;Rickettsiales;Rickettsiales_Incertae_Sedis;Candidatus_Lariskella;	789	99.75		TGGGGAATATTGGACAATGGGCGAAAGCCTGATCCAGCGACGTCACGTGAATGATGAAGACCTTAGGGTTGTAAAATTCTTTTAGTGGAGAAGATAATGACGGTATCCACAGAAAAAGTCCCGGCTAACTTCGTGCCAGCAGCCGCGGTAATACGAAGGGGGCAAGCGTTACTCGGAATTATTGGGCGTAAAGCGTGCGTAGGCGGCTTTATAAGTTGGAAGTGAAAGCCTTTGGCTCAACCAAAGAATTGCTTACAAAACTGTAGAGCTAGAGTATTAGAGAGGATAGAAGAATTTCTGATGTAGGGGTGAAATCCGTAGATATCAGAAAGAATATCGAAGGCGAAAGCATCTGTCTGGCTAAATACTGACGCTGTTGCACGAAAGCGTGGGGAGCAA…
OTU_143	38	0	0	2	4	33	3	14	109	6	115	49	5	1	190	52	7	446	659	59	4	Bacteria;Bacteroidetes;Flavobacteriia;Flavobacteriales;Cryomorphaceae;Owenweeksia;	837	100		TGAGGAATATTGGGCAATGGACGCAAGTCTGACCCAGCCATGCCGCGTGCAGGATGACGGCCCTACGGGTTGTAAACTGCTTTTGTACAGGAATAAACCCTTGAACGTGTTCAAGGCTGAAGGTACTGTAAGAATAAGGATCGGCTAACTCCGTGCCAGCAGCCGCGGTAATACGGAGGATCCAAGCGTTATCCGGATTTATTGGGTTTAAAGGGTCCGCAGGCGGATTATTAAGTCAGTGGTGAAATCCTACAGCTTAACTGTAGAACTGCCATTGATACTGGTAATCTTGAGTATAGTTGAGGTGGGCGGAATGTGTCATGTAGCGGTGAAATGCATAGATATGACACAGAACACCGATTGCGAAGGCAGCTCACTAAGCTATTACTGACGCTCATG…
OTU_144	35	2	1	0	1	58	82	118	132	149	175	85	1	0	260	200	59	55	76	36	0	Bacteria;Proteobacteria;Betaproteobacteria;Methylophilales;Methylophilaceae;OM43_clade;	846	100		TGGGGAATTTTGGACAATGGGGGCAACCCTGATCCAGCCATTCCGCGTGAGTGAAGAAGGCCTTCGGGTTGTAAAGCTCTTTCGCAAGAGAAGAAATCTTACTATCAAATAAATAGTAAGGATGACGGTATCTTGACAAGAAGCACCGGCTAACTATGTGCCAGCAGCCGCGGTAATACATAGGGTGCGAGCGTTAATCGGAATTACTGGGCGTAAAGGGTGCGCAGGCGGTTTTGTAAGTCAGATGTGAAATCCCCGAGCTCAACTTGGGAACTGCGTTTGAAACTACAAGACTAGAGTGTGTCAGAGGGGGGTAGAATTCCACGTGTAGCAGTGAAATGCGTAGATATGTGGAGGAATACCAATGGCGAAGGCAGCCCCCTGGGATAACACTGACGC…
OTU_145	9	4	1	0	1	0	0	0	0	0	58	0	3	2	59	24	31	34	25	22	0	Bacteria;Proteobacteria;Alphaproteobacteria;Rhodospirillales;Acetobacteraceae;	765	99		TGGGGAATATTGGACAATGGGGGCAACCCTGATCCAGCAATGCCGCGTGGATGAAGAAGGTCTTCGGATTGTAAAGTCCTTTCGACGGGGACGATGATGACGGTACCCGTAGAAGAAGCCCCGGCTAACTTCGTGCCAGCAGCCGCGGTAATACGAAGGGGGCTAGCGTTGCTCGGAATGACTGGGCGTAAAGGGCGCGTAGGCGGTTTGATTAGTTAGGCGTGAAATTCCCGGGCTCAACCTGGGAACTGCGTTTAATACAGTCAGACTTGAGTTCGGAAGAGGGTCGTGGAATTCCCAGTGTAGAGGTGAAATTCGTAGATATTGGGAAGAACACCGGTGGCGAAGGCGGCGACCTGGTCCGATACTGACGCTGAGGCGCGAAAGCGTGGGGAGCAA…
OTU_146	0	0	0	0	0	0	0	0	0	0	0	0	736	857	0	0	0	0	0	0	0	Bacteria;Bacteroidetes;Flavobacteriia;Flavobacteriales;Flavobacteriaceae;NS5_marine_group;	837	100		TGAGGAATATTGGACAATGGAGGCAACTCTGATCCAGCCATGCCGCGTGCAGGAAGACGGCCCTATGGGTTGTAAACTGCTTTTATACAGGAAGAAACGTCAGTACGTGTACTGACCTGACGGTACTGTAAGAATAAGGATCGGCTAACTCCGTGCCAGCAGCCGCGGTAATACGGAGGATCCAAGCGTTATCCGGAATTATTGGGTTTAAAGGGTCCGCAGGCGGTCTGATAAGTCAGAGGTGAAATACTATCGCTCAACGATAGAACTGCCTTTGATACTGTTAGACTTGAGTTATTGTGAAGTAGTTAGAATGTGTAGTGTAGCGGTGAAATGCATAGATATTACACAGAATACCGATTGCGAAGGCAGATTACTAACAATACACTGACGCTCATG…
OTU_147	1	1	0	1	3	4	34	54	14	30	20	17	13	9	45	292	16	8	4	4	1	Bacteria;Proteobacteria;Alphaproteobacteria;Rhodobacterales;Rhodobacteraceae;	789	99.75		TGGGGAATATTGGACAATGGGCGCAAGCCTGATCCAGCCATGCCGCGTGAGTGATGAAGGCCCTAGGGTTGTAAAGCTCTTTCAGCGAGGAGGATAATGACGTTACTCGCAGAAGAAGCCCCGGCTAACTTCGTGCCAGCAGCCGCGGTAATACGAAGGGGGCTAGCGTTGTTCGGAATCACTGGGCGTAAAGCGCACGTAGGCGGACTTTTAAGTCAGGGGTGAAATCCCGGGGCTCAACCCCGGAACTGCCTTTGATACTGGAAGTCTTGAGGCCGAGAGAGGTGAGTGGAATTCCGAGTGTAGAGGTGAAATTCGTAGATATTCGGAAGAACACCAGTGGCGAAGGCGGCTCACTGGCTCGGTACTGACGCTGAGGTGCGAAAGCGTGGGGAGCAA…
OTU_148	14	4	3	0	19	5	2	0	2	0	101	0	0	0	117	37	50	95	55	30	5	Bacteria;Proteobacteria;Gammaproteobacteria;Enterobacteriales;Enterobacteriaceae;	846	100		TGGGGAATATTGCACAATGGGCGCAAGCCTGATGCAGCCATGCCGCGTGTGTGAAGAAGGCCTTAGGGTTGTAAAGCACTTTCAGCGAGGAGGAAGGGTTCAGTGTTAATAGCACTGTACATTGACGTTACTCGCAGAAGAAGCACCGGCTAACTCCGTGCCAGCAGCCGCGGTAATACGGAGGGTGCAAGCGTTAATCGGAATTACTGGGCGTAAAGCGCACGCAGGCGGTTTGTTAAGTCAGATGTGAAATCCCCGAGCTTAACTTGGGAACTGCATTTGAAACTGGCAAGCTAGAGTCTTGTAGAGGGGGGTAGAATTCCAGGTGTAGCGGTGAAATGCGTAGAGATCTGGAGGAATACCGGTGGCGAAGGCGGCCCCCTGGACAAAGACTGACGC…
OTU_149	10	92	60	41	105	221	180	222	87	119	110	8	29	16	103	150	160	199	139	130	105	Bacteria;Cyanobacteria;Chloroplast;	803	100	Eukaryota;Archaeplastida;Chlorophyta;Trebouxiophyceae;Trebouxiophyceae_X;Trebouxiophyceae_XX;Trebouxiophyceae_XXX;Coccomyxaceae;Coccomyxaceae_X;Coccomyxaceae_X	TGAGGAATTTTCCGCAATGGGCGAAAGCCTGACGGAGCAATGCCGCGTGGAGGAGGAAGGCCTGTGGGTCGTAAACTCCTTTTCTCAGAGAAGAAGTTCTGACGGTATCTGAGGAATAAGCATCGGCTAACTCTGTGCCAGCAGCCGCGGTAATACAGGGGATGCAAGCGTTATCCGGAATTATTGGGCGTAAAGCGTCCTGAGGTGGCTTACCCAGTCGACTGTGAAAGCTCAAGGCTTAACCTTGAAACGGCAGTCGAAACTTGTAAGCTTGAGTACGGTAGGGGCAGAGGGAATTCCCGGAGGAGAGGTGAAATTCGTAGATATCGGGAGGAAGGCCAAAGGCGAAAGCACTCTGCTGGGCCGATTACTGACACTGACAGACGAAAGCTAGGGGAG…
OTU_150	0	0	0	0	0	0	0	0	0	0	0	0	361	205	0	0	0	0	0	0	0	Bacteria;Cyanobacteria;Chloroplast;	793	99.75	Eukaryota;Hacrobia;Haptophyta;Prymnesiophyceae;Prymnesiophycidae_X;Isochrysidales;Isochrysidales_X;Noelaerhabdaceae;Noelaerhabdaceae_X;Noelaerhabdaceae_X	TGAGGAATTTTCCGCAATGGGCGAAAGCCTGACGGAGCAATACCGCGTGAGGGATGAAGGATTTTGGTCTGTAAACCTCTTTTCTCAAGAAAGAAGTTCTGACGGTACTTGAGGAATAAGCATCGGCTAACTCCGTGCCAGCAGCCGCGGTAATACGGGGGATGCAAGCGTTATCCGGAATCATTGGGCGTAAAGCGCCTGTAGGTTGTTTAGTAAGTCTGTTGTTAAAGACCAGGGCTTAACCCTGGGAAAGCAATGGAAACTACTAGACTTGAGTATGGCAGGGGTAGAGGGAATTTCTAGTGTAGCGGTGAAATGCGTAGATATTAGAAAGAACACCGGCGGCGAAAGCGCTCTACTGGACCATTACTGACACTCAGAGGCGAAAGCTAGGGGAGC…
OTU_151	12	0	1	0	3	6	0	0	2	1	62	1	0	0	84	32	36	56	29	25	2	Bacteria;Proteobacteria;Gammaproteobacteria;Pseudomonadales;Moraxellaceae;Perlucidibaca;	791	98.36		TGGGGAATATTGGACAATGGGGGCAACCCTGATCCAGCCATGCCGCGTGTGTGAAGAAGGCCTTCGGGTTGTAAAGCACTTTAAGCGAGGAGGAAGGGCTTCCGGCTAATACCTGGAAGCATTGACGTTACTCGCAGAATAAGCACCGGCTAACTCTGTGCCAGCAGCCGCGGTAATACAGAGGGTGCAAGCGTTAATCGGAATTACTGGGCGTAAAGCGCGCGTAGGCGGTTGTGCAAGTTGGAGGTGAAATCCCCGGGCTTAACCTGGGCACTGCCTTCAAAACTGCACGGCTAGAGTATGGGAGAGGAAGGTAGAATTCCAGGTGTAGCGGTGAAATGCGTAGAGATCTGGAGGAATACCGATGGCGAAGGCAGCCTTCTGGCCTAATACTGACGC…
OTU_152	3	400	220	470	630	59	38	19	41	13	46	2	0	0	87	128	15	89	120	150	556	Bacteria;Actinobacteria;Actinobacteria;Frankiales;Sporichthyaceae;hgcI_clade;	807	100		TGGGGAATATTGGGCAATGGACGAAAGTCTGACCCAGCGACGCCGCGTGAGGGATGAAGGCCTTCGGGTTGTAAACCTCTTTCAGCAGGGAAGAAGCGAAAGTGACGGTACCTGCAGAAGAAGCACCGGCTAACTATGTGCCAGCAGCCGCGGTAATACATAGGGTGCAAGCGTTGTCCGGAATTATTGGGCGTAAAGAGCTCGTAGGTGGTTAGTTACGTCGGATGTGAAAATCTAGGGCTCAACCCTAGACCTGCATCCGATACGGGCTAGCTTGAGTTTGGTAGGGGAGACTGGAATTCCTGGTGTAGCGGTGGAATGCGCAGATATCAGGAGGAACACCAATGGCGAAGGCAGGTCTCTGGGCCAATACTGACACTGAGGAGCGAAAGTGTGGGG…
OTU_153	0	0	0	0	0	0	0	2	0	0	0	1	1526	1789	0	0	0	0	0	0	0	Bacteria;Proteobacteria;Betaproteobacteria;Methylophilales;Methylophilaceae;OM43_clade;	846	100		TGGGGAATTTTGGACAATGGGGGCAACCCTGATCCAGCCATTCCGCGTGAGTGAAGAAGGCCTTCGGGTTGTAAAGCTCTTTCGCAAGAGAAGAAAACTTGCTATCTAATAAATAGTAAGTATGACGGTATCTTGACAAGAAGCACCGGCTAACTACGTGCCAGCAGCCGCGGTAATACGTAGGGTGCAAGCGTTAATCGGAATTACTGGGCGTAAAGCGTGCGCAGGCAGTTTTATAAGTCAGATGTGAAATCCCCGAGCTCAACTTGGGAACTGCGTTTGAAACTATAAGACTAGAGTGTGTCAGAGGGGGGTAGAATTCCAAGTGTAGCAGTGAAATGCGTAGAGATTTGGAGGAATACCAATGGCGAAGGCAGCCCCCTGGGATAACACTGACGC…
OTU_154	19	0	3	0	1	1	3	7	72	26	36	24	336	340	90	22	2	2	5	2	1	Bacteria;Proteobacteria;Alphaproteobacteria;Rhodospirillales;Rhodospirillaceae;AEGEAN-169_marine_group;	797	100		TAGGGAATATTGGACAATGGGGGAAACCCTGATCCAGCAATGCAGCGTGAGTGACGAAGGCCTTAGGGTTGTAAAACTCTTTCATCTGTGAGGATAATGACAGTAGCAGAATAAGAAGGACCGGCTAATTCCGTGCCAGCAGCCGCGGTAATACGGAAGGTCCTAGCGTTGTTCGGAATTACTGGGCGTAAAGAGTATGTAGGCGGAACAGAAAGTTAGAAGTGAAATCCCTGGGCTCAACCTAGGAATTGCTTTTAAAACTTCTGTTCTTGAATTCAGGAGAGGATAGTGGAATTTCCAGTGTAGAGGTGAAATTCGTAGATATTGGAAGGAACACCAGTGGCGAAGGCGGCTATCTGGACTGACATTGACGCTGAGATACGAAGGCATGGGTAGCAA…
OTU_155	2	1066	499	518	572	106	19	16	7	6	1	1	0	0	16	41	21	20	31	127	398	Bacteria;Proteobacteria;Betaproteobacteria;Burkholderiales;Alcaligenaceae;GKS98_freshwater_group;	839	99.77		TGGGGAATTTTGGACAATGGGGGAAACCCTGATCCAGCCATTCCGCGTGTGCGATGAAGGCCTTCGGGTTGTAAAGCACTTTTGGCAGGAAAGAAATCGCACAAATTAATACTTTGTGTGGATGACGGTACCTGCAGAATAAGCACCGGCTAACTACGTGCCAGCAGCCGCGGTAATACGTAGGGTGCAAGCGTTAATCGGAATTACTGGGCGTAAAGCGTGCGCAGGCGGTTCGGAAAGAGAGGTGTGAAATCCCAGGGCTTAACCTTGGAACTGCACTTTTAACTCCCGAGCTAGAGTATGTCAGAGGGGGGTGGAATTCCGCGTGTAGCAGTGAAATGCGTAGATATGCGGAGGAACACCGATGGCGAAGGCAGCCCCCTGGGATGATACTGACGC…
OTU_156	0	22	1	178	268	0	0	6	33	111	1	10	3	6	21	1	16	7	7	182	103	Bacteria;Cyanobacteria;Chloroplast;	793	99.75	Eukaryota;Archaeplastida;Chlorophyta;Prasinophyceae;Prasinophyceae_X;Pyramimonadales;Pyramimonadales_X;Pyramimonadaceae;Pyramimonadaceae_X;Pyramimonadaceae_X	TGGGGAATTTTCCGCAATGGGCGAAAGCCTGACGGAGCAATGCCGCGTGGAGGAAGACGGCCCGTGGGTTGTAAACTCCTTTTCTCAGAGAAGAAGCTCTGACGGTATCTGAGGAATAAGCATCGGCTAACTCCGTGCCAGCAGCCGCGGTAATACGGAGGATGCAAGCGTTATCCGGAATCATTGGGCGTAAAGCGTCTGTAGGTGGTTTTGTAAGTCCGCTGTAAAATAGTACAGCTTAACTGTATATGGGCAGTGGAAACTACAAGACTGGAGTGTGGTAGGGGTAGAGGGAATTCCCGGTGTAGCGGTGAAATGCGTAGATATCGGGAAGAACACCAACGGCGAAAGCACTCTACTGGGCCAACACTGACACTGAGAGACGAAAGCTAAGGGAGC…
OTU_157	2	3	4	38	70	32	113	6	6	92	5	22	7	7	27	3	569	11	54	18	14	Bacteria;Bacteroidetes;Flavobacteriia;Flavobacteriales;Flavobacteriaceae;Flavobacterium;	837	100		TGAGGAATATTGGTCAATGGGCGCAAGCCTGAACCAGCCATGCCGCGTGCAGGAAGAAGCATCTATGGTGTGTAAACTGCTTTTATACAGGAAGAAACAACGCTACGTGTAGCGTCTTGACGGTACTGTAAGAATAAGGACCGGCTAACTCCGTGCCAGCAGCCGCGGTAATACGGAGGGTCCAAGCGTTATCCGGAATCATTGGGTTTAAAGGGTCCGTAGGCGGCCTTATAAGTCAGTGGTGAAATCTCCTAGCTCAACTAGGAAACTGCCATTGATACTGTAAGGCTTGAATTTTTGTGAAGTAACTAGAATATGTAGTGTAGCGGTGAAATGCTTAGATATTACATGGAATACCAATTGCGAAGGCAGGTTACTAACAAACGATTGACGCTGATG…
OTU_158	17	3	2	0	3	3	1	0	4	1	88	0	2	2	117	45	42	70	51	42	1	Bacteria;Proteobacteria;Gammaproteobacteria;Enterobacteriales;Enterobacteriaceae;Erwinia;	846	100		TGGGGAATATTGCACAATGGGCGCAAGCCTGATGCAGCCATGCCGCGTGTATGAAGAAGGCCTTCGGGTTGTAAAGTACTTTCAGCGGGGAGGAAGGCGATAAGGTTAATAACCTTGTCGATTGACGTTACCCGCAGAAGAAGCACCGGCTAACTCCGTGCCAGCAGCCGCGGTAATACGGAGGGTGCAAGCGTTAATCGGAATTACTGGGCGTAAAGCGCACGCAGGCGGTCTGTCAAGTCAGATGTGAAATCCCCGGGCTTAACCTGGGAACTGCATTTGAAACTGGCAGGCTAGAGTCTTGTAGAGGGGGGTAGAATTCCAGGTGTAGCGGTGAAATGCGTAGAGATCTGGAGGAATACCGGTGGCGAAGGCGGCCCCCTGGACAAAGACTGACGC…
OTU_159	14	3	6	1	4	74	156	111	73	78	69	24	9	8	145	76	71	76	73	34	8	Bacteria;Proteobacteria;Alphaproteobacteria;Rhodospirillales;Rhodospirillaceae;uncultured;	781	99.5		TGGGGAATATTGGACAATGGGGGAAACCCTGATCCAGCAATGCCGCGTGAGTGAAGAAGGCCTTAGGGTTGTAAAACTCTTTCGCCGGTGAAGATGATGACTGTAGCCGGTAAAGAAGCCCCGGCTAACTCCGTGCCAGCAGCCGCGGTAATACGGAGGGGGCTAGCGTTGTTCGGATTTACTGGGCGTAAAGCGCACGTAGGCGGCATATTAAGTTAGAGGTGAAAGGCCTGGGCTCAACCTAGGAACTGCCTTTGATACTGATATGCTTGAGTTCGGAAGAGGGTAGTGGAATTCCAAGTGTAGAGGTGAAATTCGTAGATATTTGGAAGAACACCGGTGGCGAAGGCGGCTACCTGGTCCGATACTGACGCTGAGGTGCGAAAGCGTGGGGAGCGA…
OTU_160	5	1	1	0	44	136	481	317	25	101	36	198	6	8	216	207	94	158	51	31	0	Bacteria;Verrucomicrobia;Verrucomicrobiae;Verrucomicrobiales;Verrucomicrobiaceae;Roseibacillus;	759	97.42		TCGAGAATCATTCACAATGGACGCAAGTCTGATGGTGCAACGCCGCGTGGAGGATGACGGCCCTAGGGTTGTAAACTCCTGTCATTGGGGAGTAAGACTTAGTTGTTAATAGCTTCTAAGTTTGATAGTACCCAAAGAGGAAGGGACGGCTAACTTCGTGCCAGCAGCCGCGGTAATACGAAGGTCCCAAGCGTTGTTCGGAATAACTGGGCGTAAAGCGTGTGTAGGCTGCGCGGAAAGTCAAATGTGAAAGCCCAGGGCTTAACCCTGGAACTGCATTCGATACTCCCGTGCTAGAGTAATGGAGAGGTAAGTGGAATTCCCGGTGTAGCAGTGAAATGCGTAGATATCGGGAGGAACATCAATGGCGAAGGCAACTTACTGGACATTTACTGACGC…
OTU_161	17	1	3	0	2	0	2	0	0	0	65	0	0	1	103	34	37	64	53	28	0	Bacteria;Proteobacteria;Betaproteobacteria;Burkholderiales;Oxalobacteraceae;Herbaspirillum;	846	100		TGGGGAATTTTGGACAATGGGCGCAAGCCTGATCCAGCAATGCCGCGTGAGTGAAGAAGGCCTTCGGGTTGTAAAGCTCTTTTGTCAGGGAAGAAACGGTCTTGGTTAATACCTGGGGCTAATGACGGTACCTGAAGAATAAGCACCGGCTAACTACGTGCCAGCAGCCGCGGTAATACGTAGGGTGCAAGCGTTAATCGGAATTACTGGGCGTAAAGCGTGCGCAGGCGGTTATACAAGACAGATGTGAAATCCCCGGGCTCAACCTGGGAATTGCATTTGTGACTGTATGGCTAGAGTGTGTCAGAGGGGGGTAGAATTCCACGTGTAGCAGTGAAATGCGTAGATATGTGGAGGAATACCGATGGCGAAGGCAGCCCCCTGGGATAACACTGACGC…
OTU_162	14	51	11	6	16	101	76	111	102	126	105	40	15	1	36	57	50	239	255	140	11	Bacteria;Cyanobacteria;Chloroplast;	803	100	Eukaryota;Archaeplastida;Chlorophyta;Trebouxiophyceae;Trebouxiophyceae_X;Trebouxiophyceae_XX;Trebouxiophyceae_XXX;Coccomyxaceae;Chlorophyta;Chlorophyta	TGAGGAATTTTCCGCAATGGGCTAACGCCTGACGGAGCAATGCCGCGTGGAGGAGGAAGGCCTGTGGGTCGTAAACTCCTTTTCTCAGAGAAGAAGATCTGACGGTATCTGAGGAATAAGCATCGGCTAACTCTGTGCCAGCAGCCGCGGTAATACAGGGGATGCAAGCGTTATCCGGAATTATTGGGCGTAAAGCGTCCTGAGGTGGCTTACCCAGTCGACTGTGAAAGCTCAAGGCTCAACCTTGAAACGGCAGTCGAAACTTGTAAGCTTGAGTACGGTAGAGGCAGAGGGAATTCCCGGAGGAGAGGTGAAATTCGTAGATATCGGGAGGAAGGCCAAAGGCGAAAGCACTCTGCTGGGCCGATTACTGACACTGACAGACGAAAGCTAGGGGAG…
OTU_163	16	0	1	0	4	3	3	1	2	2	75	0	0	2	113	41	31	53	53	30	1	Bacteria;Proteobacteria;Betaproteobacteria;Burkholderiales;Oxalobacteraceae;Herbaspirillum;	737	97.2		TGGGGAATTTTGGACAATGGGCGAAAGCCTGATCCAGCAATGCCGCGTGTGTGAAGAAGGCCTTCGGGTTGTAAAGCACTTTTGTCAGGAACGAAACGGTCTGGGTTAATACCTCGGGCTAATGACGGTACCTGAAGAATAAGCACCGGCTAACTACGTGCCAGCAGCCGCGGTAATACGTAGGGTGCAAGCGTTAATCGGAATTACTGGGCGTAAAGCGTGCGCAGGCGGTTATACAAGACAGATGTGAAATCCCCGGGCTCAACCTGGGAACTGCATTTGTGACTGTATGGCTAGAATCTGGCAGAGGGGGGTAGAATTCCACGTGTAGCAGTGAAATGCGTAGATATGTGGAGGAATACCGATGGCGAAGGCAGCCCCCTGGGCTAAGATTGACGC…
OTU_164	0	17	13	64	87	0	0	0	0	0	0	1	14	146	0	0	0	7	16	44	58	Bacteria;Cyanobacteria;Chloroplast;	801	100	Eukaryota;Stramenopiles;Ochrophyta;Bacillariophyta;Coscinodiscophyceae;Chaetocerotales;Chaetocerotales_X;Chaetocerotaceae;Chaetocerotaceae_X;Chaetocerotaceae_X	TGGGGAATTTTCCGCAATGGGCGAAAGCCTGACGGAGCAATACCGCGTGAGGGAAGACTGCCTATGGGTTGTAAACCTCTTTTTTCAGGGAGGAATTTTGACGTGTACCTGAAGAATAAGCATCGGCTAACTCCGTGCCAGCAGCCGCGGTAAGACGGAGGATGCAAGTGTTATCCGGAATCACTGGGCGTAAAGCGTCTGTAGGTGGTTAAGCAAGTCAACTGTTAAATCTTGAGGCTCAACTTCAAAATCGCAGTCGAAACTGTTTGACTAGAGTATAGTAGGGGTAAAGGGAATTTCCAGTGGAGCGGTGAAATGCGTAGATATTGGAAAGAACACCGATGGCGAAGGCACTTTACTGGGCTATTACTGACACTCAGAGACGAAAGCTAGGGTAGC…
OTU_165	3	22	10	2	13	22	9	19	43	267	3	275	42	29	4	0	146	576	528	202	3	Bacteria;Bacteroidetes;Sphingobacteriia;Sphingobacteriales;	702	95.97		TAAGGAATATTGGTCAATGGACGAAAGTCTGAACCAGCCATGCCGCGTGCAGGATGACTGCCCTACGGGTTGTAAACTGCTTTTATACGGGAATAAACCCAGATACGTGTATCTGGCTGAATGTACCGTAAGAATAAGGATCGGCTAACTCCGTGCCAGCAGCCGCGGTAATACGGAGGATCCAAGCGTTATCCGGATTCATTGGGTTTAAAGGGTGCGTAGGCGGATTTGTAAGTCAGTGGTGAAATCCTGCAGCTTAACTGTAGAACTGCCATTGATACTGCAAGTCTTGAGTGTGTTTGAAGTGGGCGGAATGTGTCATGTAGCGGTGAAATGCTTAGAGATGACACAGAACACCGATTGCGTAGGCAGCTCACTAAGCCACAACTGACGCTGAGG…
OTU_166	1	0	0	0	0	0	0	0	0	0	24	1	0	0	31	14	6	18	13	4	0	Bacteria;Proteobacteria;Alphaproteobacteria;Sphingomonadales;Sphingomonadaceae;Novosphingobium;	797	100		TGGGGAATATTGGACAATGGGGGCAACCCTGATCCAGCAATGCCGCGTGAGTGATGAAGGCCTTAGGGTTGTAAAGCTCTTTTACCAGGGATGATAATGACAGTACCTGGAGAATAAGCTCCGGCTAACTCCGTGCCAGCAGCCGCGGTAATACGGAGGGAGCTAGCGTTGTTCGGAATTACTGGGCGTAAAGCGCACGTAGGCGGTTACTCAAGTCAGAGGTGAAAGCCCGGGGCTCAACCCCGGAACTGCCTTTGAAACTAGGTAACTAGAATCCTGGAGAGGTGAGTGGAATTCCGAGTGTAGAGGTGAAATTCGTAGATATTCGGAAGAACACCAGTGGCGAAGGCGGCTCACTGGACAGGTATTGACGCTGAGGTGCGAAAGCGTGGGGAGCAA…
OTU_167	8	1	1	0	1	1	1	1	1	2	50	0	0	1	57	20	22	39	25	25	0	Bacteria;Proteobacteria;Alphaproteobacteria;Rhizobiales;Beijerinckiaceae;Methylorosula;	797	100		TGGGGAATATTGGACAATGGGCGCAAGCCTGATCCAGCCATGCCGCGTGAGTGATGAAGGCCTTAGGGTTGTAAAGCTCTTTTACCTGGGAAGATAATGACGGTACCAGGAGAATAAGCCCCGGCTAACTTCGTGCCAGCAGCCGCGGTAATACGAAGGGGGCTAGCGTTGTTCGGAATCACTGGGCGTAAAGCGCACGTAGGCGGATCTTTAAGTCAGAGGTGAAATCCCAAGGCTCAACCTTGGAACTGCCTTTGATACTGGGGATCTTGAGTCCGGGAGAGGTGAGTGGAACTGCGAGTGTAGAGGTGAAATTCGTAGATATTCGCAAGAACACCAGTGGCGAAGGCGGCTCACTGGCCCGGTACTGACGCTGAGGTGCGAAAGCGTGGGGAGCAA…
OTU_168	41	6	9	30	24	93	29	72	64	32	123	67	15	16	85	214	81	30	13	19	18	Bacteria;Planctomycetes;OM190;	743	96.96		TCGAGAATCTTCCGCAATGGACGAAAGTCTGACGGAGCGACGCCGCGTGGAGGACGAAGGCCTTCGGGTTGTAAACTCCTGTCACGAGTTATGAAGTCTGCATGACGAATAGTTGTGCAGATTGACAAAGGCTCGAGAGGAAGCACTGGCTAACTCTGTGCCAGCAGCCGCGGTAATACAGAGAGTGCGAACGTTGTTCGGAATTACTGGGCTTAAAGCGTACGTAGGCGGCATAACAAGTGTCAGGTGAAATCCCACGGCTCACCCGTGGAACTGCCTGGCAAACTGTTAAGCTAGAGTGTGGTAGGGGAGAACAGAACTCATGGTGGAGCGGTGAAATGCGTAGATATCATGAGGAATACCGGTGGCGAAGGCGGTTCTCTGGTCCACAACTGACGC…
OTU_169	0	0	0	0	0	0	0	0	0	0	0	0	188	343	0	0	0	0	0	0	0	Bacteria;Proteobacteria;Gammaproteobacteria;Thiotrichales;Thiotrichaceae;Thiothrix;	797	100		TGGGGAATATTGGACAATGGGCGAAAGCCTGATCCAGCAATGCAGCGTGTGTGAAGAAGGCCTGAGGGTTGTAAAGCACTTTCAGTAGGGAAGATAATGACGGTACCTACAGAAGAAGCACCGGCTAACTCCGTGCCAGCAGCCGCGGTAATACGGAGGGTGCAAGCGTTAATCGGAATTACTGGGCGTAAAGCGTACGTAGGATGTGATGTAAGTTGGATGTGAAATCCCCGGGCTTAACCTGGGAACTGCATTCAAAACTGCATCGCTAGAGTGTAGTAGAGGTAAGCGGAATTTCGGGTGTAGCGGTGAAATGCGTAGATATCCGAAAGAACATCAGTGGCGAAGGCGGCTTACTGGACTAACACTGACTCTGAGGTACGAAAGCGTGGGGAGCAA…
OTU_170	28	11	14	124	299	214	32	7	189	197	60	135	1	0	32	7	104	548	503	348	123	Bacteria;Proteobacteria;Betaproteobacteria;Burkholderiales;Alcaligenaceae;MWH-UniP1_aquatic_group;	846	100		TGGGGAATTTTGGACAATGGGCGAAAGCCTGATCCAGCAATGCCGCGTGTGCGAAGAAGGCCTTCGGGTTGTAAAGCACTTTTGTCAGGGAAGAAATCGTTCGGGCCAATACCCCGGGCAGTTGACGGTACCTGGAGAATAAGCACCGGCTAACTACGTGCCAGCAGCCGCGGTAATACGTAGGGTGCAAGCGTTAATCGGAATTACTGGGCGTAAAGCGTGCGCAGGTGGTTCGTTAAGACAGTTGTGAAATCCCCGGGCTTAACCTGGGAACTGCAATTGTGACTGGCGGACTAGAGTTTGGCAGAGGGGGGTGGAATTCCTGGTGTAGCAGTGAAATGCGTAGATATCAGGAGGAACACCGATGGCGAAGGCAGCCCCCTGGGCCATGACTGACAC…
OTU_171	8	0	0	13	49	10	11	109	105	68	18	35	516	253	114	44	41	65	71	154	5	Bacteria;Cyanobacteria;Chloroplast;	801	100	Eukaryota;Hacrobia;Haptophyta;Prymnesiophyceae;Prymnesiophycidae_X;Prymnesiales;Prymnesiales_X;Chrysochromulinaceae;Chrysochromulinaceae_X;Chrysochromulinaceae_X	TGAGGAATTTTCCGCAATGGGCGAAAGCCTGACGGAGCAATACCGCGTGAGGGATGAAGGATTTTGGTCTGTAAACCTCTTTTCTCAAGAAAGAAGTTCTGACGGTACTTGAGGAATAAGCATCGGCTAACTCCGTGCCAGCAGCCGCGGTAATACGGGGGATGCAAGCGTTATCCGGAATCATTGGGCGTAAAGCGCCTGTAGGTTGTTTAATAAGTCTGTTGTTAAAGACTAGGGCTTAACCCTAGAAAAGCAATGGAAACTACTAGACTAGAGTATGGCAGGGGTAGAGGGAATTTCTAGTGTAGCGGTGAAATGCGTAGATATTAGAAAGAACACCGGTGGCGAAAGCGCTCTACTGGACCATTACTGACACTCAGAGGCGAAAGCTAGGGTAGC…
OTU_172	0	0	0	9	20	27	7	3	4	0	0	0	0	0	0	3	100	13	44	274	28	Bacteria;Candidate_division_OD1;	783	99.26		CCGAGAATCTTCCGCAATGCGCATATTTGCGTGACGGAGCGACGCCGCGTGAAGGAAGAAGCCCTGTGGGGTGTAAACTTCTGTCGAATGGGAGCAATTAAAGAGAGAGTACCATTCTAATAGAGGCTGCTAACTTCGTGCCAGCAGCAGCGGTAATACGAAGGCCTCAAGCGTTATCCGGATTTATTGGGCGTAAAGCGTCTGCAGGTTGAATAAAAGGTCTTTACTTAAATCCTCGGGCTCAACCCGAGGTCTGGTATTGAAACCGTTATTCTAGAGCATGTTAGAGGTAAGCGGAACTCATGGTGTAGCAGTGAAATGCGTTGATATCATGGGGAACACCAAAGGCGAAGGCAGCTTACTGGGACATTGCTGACACTCAGAGACGAAAGTGTAGGT…
OTU_173	24	7	2	1	2	2	2	0	2	1	127	2	0	4	165	54	64	125	74	38	2	Bacteria;Proteobacteria;Betaproteobacteria;Burkholderiales;Comamonadaceae;	839	99.77		TGGGGAATTTTGGACAATGGGCGCAAGCCTGATCCAGCAATGCCGCGTGCAGGATGAAGGCCTTCGGGTTGTAAACTGCTTTTGTACGGAACGAAACGGTCTCTTCTAATATAAGGGGCTAATGACGGTACCGTAAGAATAAGCACCGGCTAACTACGTGCCAGCAGCCGCGGTAATACGTAGGGTGCGAGCGTTAATCGGAATTACTGGGCGTAAAGCGTGCGCAGGCGGTTATATAAGACAGATGTGAAATCCCCGGGCTCAACCTGGGACCTGCATTTGTGACTGTATAGCTAGAGTACGGTAGAGGGGGATGGAATTCCGCGTGTAGCAGTGAAATGCGTAGATATGCGGAGGAACACCGATGGCGAAGGCAATCCCCTGGACCTGTACTGACGC…
OTU_174	3	0	0	0	22	577	67	52	12	10	20	8	0	1	2	34	29	44	258	101	0	Bacteria;Bacteroidetes;Flavobacteriia;Flavobacteriales;Flavobacteriaceae;Polaribacter;	821	99.53		TGAGGAATATTGGGCAATGGAGGCAACTCTGACCCAGCCATGCCGCGTGCAGGAATAAGGTCCTATGGATTGTAAACTGCTTTTATACAGGAAGAAACCTCTCTACGTGTAGAGACTTGACGGTACTGTATGAATAAGCACCGGCTAACTCCGTGCCAGCAGCCGCGGTAATACGGAGGGTGCAAGCGTTATCCGGAATCATTGGGTTTAAAGGGTCCGCAGGCGGTTAATTAAGTCAGAGGTGAAATCCAGTCGCTTAACGATTGAACTGCCTTTGATACTGGTTGACTTGAGTCATATGGAAGTAGATAGAATGTGTAGTGTAGCGGTGAAATGCTTAGATATTACACAGAATACCGATTGCGAAGGCAGTCTACTACGTATGTACTGACGCTCATG…
OTU_175	3	1	1	0	1	1	0	1	0	0	19	0	1	0	27	5	7	10	14	7	0	Bacteria;Proteobacteria;Alphaproteobacteria;Rhodospirillales;Rhodospirillaceae;uncultured;	698	97		TAGGGAATATTGGACAATGGGGGAAACCCTGATCCAGCCATGCCGCGTGAACGATGAAGGCCTTCGGGTTGTAAAGTTCTTTTGGTGGGGACGATGATGACGGTACCCACAGAATAAGCACCGGCTAACTTCGTGCCAGCAGCCGCGGTAATACGAAGGGTGCTAGCGTTGTTCGGAATTACTGGGCGTAAAGGGCGCGTAGGCGGTTTAACAAGTTGGGTGTGAAAGCCCAGGGCTTAACCCTGGAACTGCACTCAAGACTGTTTTACTTGAATTCGGTAGAGGTTAGTGGAATTCCCAGTGTAGAGGTGAAATTCGTAGATATTGGGAAGAATATCCGTGGCGAAGGCGGCTAACTGGACCGACATTGACGCTGAGGCGCGAAAGCGTGGGGATCAA…
OTU_176	6	2	0	0	0	3	0	0	0	0	36	1	0	0	32	17	9	29	17	11	0	Bacteria;Proteobacteria;Alphaproteobacteria;Rhizobiales;	797	100		TGGGGAATATTGGACAATGGGCGCAAGCCTGATCCAGCCATGCCGCGTGAGTGATGAAGGCCTTAGGGTTGTAAAGCTCTTTTACCTGGGAAGATAATGACTGTACCAGGAGAATAAGCCCCGGCTAACTTCGTGCCAGCAGCCGCGGTAATACGAAGGGGGCTAGCGTTGTTCGGATTTACTGGGCGTAAAGCGCACGTAGGCGGACTTTTAAGTCGGAGGTGAAATCCCAGGGCTCAACCCTGGAACTGCCTTCGATACTGGGAGTCTTGAATTCGGGAGAGGTGAGTGGAACTGCGAGTGTAGAGGTGAAATTCGTAGATATTCGCAAGAACACCAGTGGCGAAGGCGGCTCACTGGCCCGATATTGACGCTGAGGTGCGAAAGCGTGGGGAGCAA…
OTU_177	7	6	0	0	0	3	0	1	0	1	71	0	2	2	73	23	32	48	44	19	0	Bacteria;Proteobacteria;Alphaproteobacteria;Rhodospirillales;Acetobacteraceae;uncultured;	781	99.5		TGGGGAATATTGGACAATGGGCGAAAGCCTGATCCAGCAATGCCGCGTGTGTGAAGAAGGTCTTCGGATTGTAAAGCACTTTCGACGGGGACGATGATGACGGTACCCGTAGAAGAAGCCCCGGCTAACTTCGTGCCAGCAGCCGCGGTAATACGAAGGGGGCTAGCGTTGCTCGGAATGACTGGGCGTAAAGGGCGCGTAGGCGGATGGCACAGTCAGATGTGAAATTCCCGGGCTTAACCTGGGGGCTGCATTTGATACGTGTTGTCTAGAGTGAGGAAGAGGGTCGTGGAATTCCCAGTGTAGAGGTGAAATTCGTAGATATTGGGAAGAACACCGGTGGCGAAGGCGGCGACCTGGTCCTTGACTGACGCTGAGGCGCGAAAGCGTGGGGAGCAA…
OTU_178	1	1	1	10	11	9	0	0	77	446	1	625	4	3	0	0	3	29	431	205	2	Bacteria;Bacteroidetes;Sphingobacteriia;Sphingobacteriales;Saprospiraceae;	743	97.16		TAAGGAATATTGGTCAATGGGCGGAAGCCTGAACCAGCCATGCCGCGTGCGGGAAGAAGGCCCTCCGGGTTGTAAACCGCTTTTGTCAGGGAAGAATGGACGGGATTTATCCTGTTAGGGACGGTACCTGAAGAATAAGCACCGGCTAACTCCGTGCCAGCAGCCGCGGTAATACGGAGGGTGCAAGCGTTATCCGGAATCACTGGGTTTAAAGGGTACGTAGGCGGTTTTATAAGTCAGGTGTGAAATACCGCAGCCTAACTGCGGAACTGCACTTGATACTGTAAAACTTGAGTAGGGTGGAGGTACACGGAATGCATCATGTAGCGGTGAAATGCTTAGATATGATGTAGAACACCGATAGCGAAGGCAGTGTGCCATACCTTAACTGACGCTGAG…
OTU_179	0	399	134	93	216	27	29	7	1	0	1	0	0	0	12	72	9	40	287	433	186	Bacteria;Bacteroidetes;Sphingobacteriia;Sphingobacteriales;Chitinophagaceae;Sediminibacterium;	829	99.76		TAAGGAATATTGGTCAATGGACGAAAGTCTGAACCAGCTATGCCGCGTGAAGGATTAAGGTCCTCTGGATTGTAAACTTCTTTTATATGGGACGAAAAAAGGTCTTTCTAGATCACTTGACGGTACCATATGAATAAGCACCGGCTAACTCCGTGCCAGCAGCCGCGGTAATACGGAGGGTGCAAGCGTTATCCGGATTCACTGGGTTTAAAGGGTGCGTAGGCGGGCAGGTAAGTCAGTGGTGAAATCCTGGAGCTCAACTCCAGAACTGCCATTGATACTATCTGTCTTGAATATTGTGGAGGTAAGCGGAATATGTCATGTAGCGGTGAAATGCTTAGATATGACATAGAACACCTATTGCGAAGGCAGCTTACTACGCATATATTGACGCTGAGG…
OTU_180	7	67	58	214	698	97	194	65	69	48	38	18	1	0	27	26	123	283	252	225	98	Bacteria;Cyanobacteria;Cyanobacteria;SubsectionI;FamilyI;Synechococcus;	801	100		TGGGGAATTTTCCGCAATGGGCGCAAGCCTGACGGAGCAACGCCGCGTGAGGGATGAAGGCCTCTGGGCTGTAAACCTCTTTTATCAAGGAAGAAGATCTGACGGTACTTGATGAATAAGCCACGGCTAATTCCGTGCCAGCAGCCGCGGTAATACGGGAGTGGCAAGCGTTATCCGGAATTATTGGGCGTAAAGCGTCCGCAGGCGGTTTTACAAGTCTGTCGTTAAAGCGTGGAGCTCAACTCCATTTCAGCGATGGAAACTGTAAGACTCGAGTGTGGTAGGGGCAGAGGGAATTCCCGGTGTAGCGGTGAAATGCGTAGATATCGGGAAGAACACCAGTGGCGAAAGCGCTCTGCTGGGCCATAACTGACGCTCATGGACGAAAGCCAGGGGAGC…
OTU_181	0	0	0	9	31	14	31	320	2	5	3	1	3	4	0	12	14	1	2	4	14	Bacteria;Proteobacteria;Alphaproteobacteria;Sphingomonadales;Erythrobacteraceae;Porphyrobacter;	781	99.5		TGGGGAATATTGGACAATGGGCGAAAGCCTGATCCAGCAATGCCGCGTGAGTGATGAAGGCCTTAGGGTTGTAAAGCTCTTTTACCCGAGATGATAATGACAGTATCGGGAGAATAAGCTCCGGCTAACTCCGTGCCAGCAGCCGCGGTAATACGGAGGGAGCTAGCGTTGTTCGGAATTACTGGGCGTAAAGCGCACGTAGGCGGCTTTTTAAGTCAGAGGTGAAATCCCGGGGCTCAACCCCGGAACTGCCTTTGAAACTGGAAAGCTAGAATCTTGGAGAGGCGAGTGGAATTCCGAGTGTAGAGGTGAAATTCGTAGATATTCGGAAGAACACCAGTGGCGAAGGCGACTCGCTGGACAAGTATTGACGCTGAGGTGCGAAAGCGTGGGGAGCAA…
OTU_182	9	9	6	0	15	105	146	182	45	6	72	0	0	1	4	265	76	78	127	99	2	Bacteria;Verrucomicrobia;Spartobacteria;Chthoniobacterales;FukuN18_freshwater_group;	787	99.51		TCGAGAATTTTTCACAATGGGGGCAACCCTGATGGAGCGACGCCGCGTGGAGGATGAAGGTCTTCGGATTGTAAACTCCTGTCATGCGAGAACAAGAAAGTGATAGTATCGCAAGAGGAAGAGACGGCTAACTCTGTGCCAGCAGCCGCGGTAATACAGAGGTCTCAAGCGTTGTTCGGATTCATTGGGCGTAAAGGGTGCGTAGGCGGCGTGGTAAGTTGAGTGTGAAATCCTAGGGCTTAACCTTAGAACTGCACTCAATACTGCCATGCTTGAGGAATGTAGAGGAGAGTGGAATTCACGGTGTAGCAGTGAAATGCGTAGATATCGTGAGGAAGACCAGTTGCGAAGGCGACTCTCTGGGCATCTCCTGACGCTGAGGCACGAAGGCTAGGGGAG…
OTU_183	13	23	13	20	49	137	223	163	181	341	164	360	792	404	185	168	99	178	119	108	26	Bacteria;Actinobacteria;Actinobacteria;PeM15;	807	100		TGGGGAATATTGCGCAATGGGCGAAAGCCTGACGCAGCAACGCCGCGTGCGGGATGAAGGCCTTCGGGTTGTAAACCGCTTTCAGCAGGGAAGAAGCGAAAGTGACGGTACCTGCAGAAGAAGCACCGGCTAACTACGTGCCAGCAGCCGCGGTAATACGTAGGGTGCAAGCGTTGTCCGGATTTATTGGGCGTAAAGAGCTCGTAGGCGGTTAGTCACGTCGGATGTGAAAACTCAGTGCTTAACACTGAGCCTGCATTCGATACGGGCTGACTAGAGTATTGTAGGGGAGACTGGAACTCCTGGTGTAGCGGTGAAATGCGCAGATATCAGGAAGAACACCGGTGGCGAAGGCGGGTCTCTGGGCAATTACTGACGCTGAGGAGCGAAAGCGTGGGG…
OTU_184	37	22	14	18	115	35	106	218	161	232	207	72	5	1	153	228	30	227	265	177	61	Bacteria;Planctomycetes;Planctomycetacia;Planctomycetales;Planctomycetaceae;uncultured;	745	97.17		TCGAGAATCTTCGGCAATGGGCGAAAGCCTGACCGAGCGACGCCGCGTGCGGGATGAAGGCCTTCGGGTTGTAAACCGCTGTCGTAGAGGAGGAAGTGCAGGGGGGTTATCCCCTCTGTTTGACCTATTCTAGGAGGAAGTACGGGCTAAGTTCGTGCCAGCAGCCGCGGTAAGACGAACCGTACAAACGTTACTCGGAATTACTGGGCTTAAAGGGTGCGTAGGCTGCGCGGAAAGTTGGGTGTGAAATCCCTCGGCTCAACCGGGGAATTGCATCCAAAACTACCGTGCTAGAGGGAGATAGAGGTGAGCGGAACTCAAGGTGGAGCGGTGAAATGCGTTGATATCTTGAGGAACACCGGTGGCGAAGGCGGCTCACTGGATCTCTTCTGACGCTGA…
OTU_185	0	0	0	0	0	0	0	0	0	0	0	2	106	758	0	0	0	0	0	0	0	Bacteria;Bacteroidetes;Flavobacteriia;Flavobacteriales;Flavobacteriaceae;Formosa;	837	100		TGAGGAATATTGGACAATGGAGGCAACTCTGATCCAGCCATGCCGCGTGCAGGATGACTGCCCTATGGGTTGTAAACTGCTTTTATACAGGAAGAAACTTACACACGTGTGTGTAACTGACGGTACTGTAAGAATAAGGATCGGCTAACTCCGTGCCAGCAGCCGCGGTAATACGGAGGATCCAAGCGTTATCCGGAATCATTGGGTTTAAAGGGTCCGTAGGTTGATAATTAAGTCAGAGGTGAAATCTTGCAGCTCAACTGTAAAATTGCCTTTGATACTGGTTATCTTGAGTTATTATGAAGTAGTTAGAATATGTAGTGTAGCGGTGAAATGCATAGATATTACATAGAATACCAATTGCGAAGGCAGATTACTAATAATCAACTGACACTGATG…
OTU_186	11	22	18	53	260	82	42	41	44	46	55	8	0	0	36	31	24	315	656	333	139	Bacteria;Planctomycetes;Planctomycetacia;Planctomycetales;Planctomycetaceae;uncultured;	745	97.17		TCGAGAATCTTCGGCAATGGGCGAAAGCCTGACCGAGCGACGCCGCGTGCGGGATGAAGGCCTTCGGGTTGTAAACCGCTGTCGTAGAGGAGGAAGTGCAGGGGGGTTATCCCCTCTGTTTGACTTATTCTAGGAGGAAGTACGGGCTAAGTTCGTGCCAGCAGCCGCGGTAAGACGAACCGTACAAACGTTACTCGGAATTACTGGGCTTAAAGGGTGCGTAGGCTGCGCAGAAAGTTGGGTGTGAAAGCCCTCGGCTCAACCGAGGAATTGCATTCAAAACTACTGTGCTCGAGGGAGACAGAGGTGAGCGGAACTCAAGGTGGAGCGGTGAAATGCGTTGATATCTTGAGGAACACCGGTGGCGAAGGCGGCTCACTGGGTCTCTACTGACGCTGA…
OTU_187	18	0	0	1	2	40	144	249	94	19	95	82	4	1	74	213	115	7	2	1	1	Bacteria;Proteobacteria;Alphaproteobacteria;Rhodospirillales;Acetobacteraceae;Roseomonas;	773	99.25		TGGGGAATATTGGACAATGGGCGCAAGCCTGATCCAGCAATGCCGCGTGGGTGAAGAAGGTCTTCGGATCGTAAAGCCCTTTCGACAGGGACGATGATGACGGTACCTGTAGAAGAAGCCCCGGCTAACTTCGTGCCAGCAGCCGCGGTAATACGAAGGGGGCTAGCGTTGCTCGGAATTACTGGGCGTAAAGGGCGCGTAGGCGGCTTAGTCAGTCAGGCGTGAAATTCCTGGGCTTAACCTGGGGGCTGCGTTTGAGACGGCTAGGCTAGAGGATAGGAGAGGGTCGTGGAATTCCCAGTGTAGAGGTGAAATTCGTAGATATTGGGAAGAACACCGGTGGCGAAGGCGGCGACCTGGCCTATTACTGACGCTGAGGCGCGACAGCGTGGGGAGCAA…
OTU_188	21	0	0	3	10	586	293	294	140	129	150	34	1	0	233	403	277	246	259	195	6	Bacteria;Proteobacteria;Betaproteobacteria;Burkholderiales;Alcaligenaceae;Kerstersia;	835	99.53		TGGGGAATTTTGGACAATGGGGGCAACCCTGATCCAGCCATCCCGCGTGTGCGATGAAGGCCTTCGGGTTGTAAAGCACTTTTGGCAGGAAAGAAATCGCACGGGTTAATACCTTGTGTGGATGACGGTACCTGCAGAATAAGCACCGGCTAACTACGTGCCAGCAGCCGCGGTAATACGTAGGGTGCAAGCGTTAATCGGAATTACTGGGCGTAAAGCGTGCGCAGGCGGTTCGGAAAGAAAGGTGTGAAATCCCAGGGCTTAACCTTGGAACTGCATTTTTAACTACCGGGCTAGAGTATGTCAGAGGGGGGTGGAATTCCGCGTGTAGCAGTGAAATGCGTAGATATGCGGAGGAACACCGATGGCGAAGGCAGCCCCCTGGGATGATACTGACGC…
OTU_189	58	322	249	95	60	5	8	33	124	19	110	16	0	0	3	9	0	0	1	6	181	Bacteria;Bacteroidetes;Flavobacteriia;Flavobacteriales;Flavobacteriaceae;Flavobacterium;	837	100		TGAGGAATATTGGACAATGGGCGCAAGCCTGATCCAGCCATGCCGCGTGCAGGAAGACGCATCTATGGTGTGTAAACTGCTTTTGTACGGGAAGAAACACTCCTACGTGTAGGAGCTTGACGGTACCGTAAGAATAAGGATCGGCTAACTCCGTGCCAGCAGCCGCGGTAATACGGAGGATCCAAGCGTTATCCGGAATCATTGGGTTTAAAGGGTCCGTAGGCGGTTTGGTAAGTCAGTGGTGAAAGCCCATCGCTTAACGATGGAACGGCCATTGATACTGCCAGACTTGAATTACTAGGAAGTAACTAGAATATGTAGTGTAGCGGTGAAATGCTTAGATATTACATGGAATACCAATTGCGAAGGCAGGTTACTACTAGTGGATTGACGCTGATG…
OTU_190	0	527	174	83	41	0	0	0	0	0	0	0	0	0	0	0	0	0	1	5	163	Bacteria;Bacteroidetes;Flavobacteriia;Flavobacteriales;Flavobacteriaceae;Flavobacterium;	837	100		TGAGGAATATTGGTCAATGGGCGCAAGCCTGAACCAGCCATGCCGCGTGCAGGATGACGGTCCTATGGATTGTAAACTGCTTTTGTACAGGAAGAAACCCTCCTACGTGTAGGAGCTTGACGGTACTGTAAGAATAAGGATCGGCTAACTCCGTGCCAGCAGCCGCGGTAATACGGAGGATCCAAGCGTTATCCGGAATCATTGGGTTTAAAGGGTCCGTAGGCGGTTTGATAAGTCAGTGGTGAAAGCCCATCGCTCAACGATGGAACGGCCATTGATACTGTCAGACTTGAATTATTAGGAAGTAACTAGAATATGTAGTGTAGCGGTGAAATGCTTAGAGATTACATGGAATACCAATTGCGAAGGCAGGTTACTACTAATATATTGACGCTGATG…
OTU_191	16	1	0	0	1	4	1	0	0	3	136	0	2	6	165	64	59	117	76	44	0	Bacteria;Proteobacteria;Betaproteobacteria;Burkholderiales;Comamonadaceae;Pelomonas;	846	100		TGGGGAATTTTGGACAATGGGCGCAAGCCTGATCCAGCCATGCCGCGTGCGGGAAGAAGGCCTTCGGGTTGTAAACCGCTTTTGTCAGGGAAGAAAAGGTTCTGGTTAATACCTGGGACTCATGACGGTACCTGAAGAATAAGCACCGGCTAACTACGTGCCAGCAGCCGCGGTAATACGTAGGGTGCAAGCGTTAATCGGAATTACTGGGCGTAAAGCGTGCGCAGGCGGTTATGCAAGACAGAGGTGAAATCCCCGGGCTCAACCTGGGAACTGCCTTTGTGACTGCATAGCTAGAGTACGGTAGAGGGGGATGGAATTCCGCGTGTAGCAGTGAAATGCGTAGATATGCGGAGGAACACCGATGGCGAAGGCAATCCCCTGGACCTGTACTGACGC…
OTU_192	11	0	0	0	1	8	22	25	107	251	65	495	1170	254	97	12	15	1	0	1	2	Bacteria;Verrucomicrobia;Opitutae;Puniceicoccales;Puniceicoccaceae;marine_group;	837	100		TTTCGAATCATTCACAATGGGGGAAACCCTGATGGTGCAACGCCGCGTGAGGGATGAAGGCCTTCGGGTCGTAAACCTCTGTCACCAAGGAGCAACAAGCCGGTTCATAGCCGGCCCTGAGTTAACTTGGAGAGGAAGCAGTGGCTAACTCCGTGCCAGCAGCCGCGGTAATACGGAGACTGCAAGCGTTACTCGGATTCACTGGGCGTAAAGGGTGCGTAGGCCGATAGATGTGTCAGGTGTGAAATCTCGGGGCTTAACCTCGAAACTGCGCCTGAAACTGTCTATCTAGAGTATTGGAGAGGTAAGCGGAATTTCTGGTGTAGCGGTGAAATGCGTAGATATCAGAAGGAACACCAATGGCGAAGGCAGCTTACTGGACAATAACTGACGCTGAGG…
OTU_193	0	212	105	175	234	2	2	1	0	0	0	0	0	0	0	1	1	44	23	86	557	Bacteria;Bacteroidetes;Flavobacteriia;Flavobacteriales;Flavobacteriaceae;NS3a_marine_group;	821	99.53		TGAGGAATATTGGACAATGGACGAGAGTCTGATCCAGCCATGCCGCGTGCAGGAAGACTGCCCTATGGGTTGTAAACTGCTTTTATACAGGAAGAATAAGGTCTACGTGTAGACTGATGACGGTACTGTAAGAATAAGGACCGGCTAACTCCGTGCCAGCAGCCGCGGTAATACGGAGGGTCCGAGCGTTATCCGGAATTATTGGGTTTAAAGGGTCCGTAGGCGGATGATTAAGTCAGAGGTGAAAGTTTGCAGCTCAACTGTAAAATTGCCTTTGATACTGGTTATCTTGAGTTGTATTGAAGTAGGCGGAATATGTAGTGTAGCGGTGAAATGCATAGATATTACATAGAACACCAATTGCGAAGGCAGCTTACTAAGTACTAACTGACGCTGATG…
OTU_194	9	1	2	0	4	3	1	3	1	0	83	1	1	0	80	35	35	67	68	35	1	Bacteria;Proteobacteria;Betaproteobacteria;Burkholderiales;Oxalobacteraceae;	846	100		TGGGGAATTTTGGACAATGGGCGAAAGCCTGATCCAGCAATGCCGCGTGAGTGAAGAAGGCCTTCGGGTTGTAAAGCTCTTTTGTCAGGGAAGAAACGGTGAGAGCTAATATCTCTTGCTAATGACGGTACCTGAAGAATAAGCACCGGCTAACTACGTGCCAGCAGCCGCGGTAATACGTAGGGTGCAAGCGTTAATCGGAATTACTGGGCGTAAAGCGTGCGCAGGCGGTTTTGTAAGTCTGATGTGAAATCCCCGGGCTCAACCTGGGAATTGCATTGGAGACTGCAAGGCTAGAATCTGGCAGAGGGGGGTAGAATTCCACGTGTAGCAGTGAAATGCGTAGATATGTGGAGGAACACCGATGGCGAAGGCAGCCCCCTGGGTCAAGATTGACGC…
OTU_195	7	9	5	0	0	1	2	0	0	0	49	2	1	0	43	10	14	38	31	7	0	Bacteria;Proteobacteria;Alphaproteobacteria;Rhodospirillales;Rhodospirillales_Incertae_Sedis;Reyranella;	797	100		TGGGGAATATTGGACAATGGGGGCAACCCTGATCCAGCCATGCCGCGTGAGTGATGAAGGCCTTCGGGTTGTAAAGCTCTTTTGGCGGGGACGATGATGACGGTACCCGCAGAATAAGCCCCGGCTAACTTCGTGCCAGCAGCCGCGGTAAGACGAAGGGGGCTAGCGTTGTTCGGAATTACTGGGCGTAAAGCGAGTGTAGGTGGTTGTCATAGTCAGGTGTGAAAGCCTTGAGCTCAACTCAAGAAATGCACTTGATACTGGGCGACTAGAGGACCGGAGAGGATAGTGGAATTCCCAGTGTAGTGGTGAAATACGTAGAGATTGGGAAGAACACCAGTGGCGAAGGCGGCTATCTGGACGGTTTCTGACACTAAGACTCGAAAGCGTGGGGAGCAA…
OTU_196	11	1	0	0	4	0	2	0	0	5	83	0	0	1	98	32	58	51	50	25	0	Bacteria;Proteobacteria;Betaproteobacteria;	775	97.89		TGGGGAATTTTGGACAATGGGGGCAACCCTGATCCAGCCATGCCGCGTGAGTGAAGAAGGCCTTCGGGTTGTAAAGCTCTTTCGCGAGGGAAGAAACGGCGCAGGCTAATATCCTGTGCTAATGACGGTACCTTGATAAGAAGCACCGGCTAACTACGTGCCAGCAGCCGCGGTAATACGTAGGGTGCGAGCGTTAATCGGAATTACTGGGCGTAAAGCGTGCGCAGGCGGTTTTGTAAGACAGACGTGAAATCCCCGGGCTTAACCTGGGAACTGCGTTTGTGACTGCAAGACTAGAGTGTGGCAGAGGGGGGTAGAATTCCACGTGTAGCAGTGAAATGCGTAGAGATGTGGAGGAATACCGATGGCGAAGGCAGCCCCCTGGGCTAACACTGACGC…
OTU_197	0	2	0	0	5	257	90	30	0	586	1	645	8	2	19	7	8	0	0	6	0	Bacteria;Cyanobacteria;Cyanobacteria;SubsectionI;FamilyI;Synechococcus;	801	100		TGGGGAATTTTCCGCAATGGGCGAAAGCCTGACGGAGCAACGCCGCGTGAGGGATGAAGGCCTCTGGGCTGTAAACCTCTTTTATCAAGGAAGAAGATCTGACGGTACTTGATGAATAAGCCACGGCTAATTCCGTGCCAGCAGCCGCGGTAATACGGGAGTGGCAAGCGTTATCCGGAATTATTGGGCGTAAAGCGTCCGCAGGCGGTTTTGTAAGTCTGTTGTTAAAGCGTGGAGCTTAACTCCATTTCAGCAATGGAAACTGCAAGACTAGAGTGTGGTAGGGGCAGAGGGAATTCCCGGTGTAGCGGTGAAATGCGTAGATATCGGGAAGAACACCAGTGGCGAAGGCGCTCTGCTGGGCCATAACTGACGCTCATGGACGAAAGCCAGGGGAGC…
OTU_198	3	1	0	4	3	53	35	27	24	32	29	21	17	11	12	13	41	150	165	84	3	Bacteria;Cyanobacteria;Chloroplast;	480	90.39		TGAGGAATTTTCCGCAATGCGCGAAAGCGTGACGGAGCAATGCGACGTGGAGGATGACGGCCTGTGGGTTGTAAACTCCTTTTCTCAGAGAAGAAGTTCTGACGGTATCTGAGGAATAAGCACCGGCTAACTCCGTGCCAGCAGCCGCGGTAATACGGGGGGTGCAAGCGTTATCCGGAATTATTGGGCGTAAAGCGTCCTGAGGTGGCTTGAAAAGTCGTCCGTGAAAGCTCAGGGCTTAACCTTGAAACTGCGGTCGAAACTCCCAAGCTTTGAGTAGAGTAGAGGCAGAGGGAATTTCCGGAGGAATGGTGAAATATGTAGATATCGGAAAGAAGGCCAAAGGCGAAAGCACTCTGCTGGGCTCATACTGACACTGAACGACGAAAGCTAAGGGAG…
OTU_199	8	0	0	0	0	1	0	0	2	1	32	0	0	1	41	19	20	21	25	11	0	Bacteria;Bacteroidetes;Sphingobacteriia;Sphingobacteriales;Sphingobacteriaceae;Mucilaginibacter;	757	97.63		TAAGGAATATTGGTCAATGGGCGGAAGCCTGAACCAGCCATGCCGCGTGCAGGAAGACTGCCCTACGGGTTGTAAACTGCTTTTGTACGGGAATAAACCTTAGTATGTATACTAAGCTGAATGTACTGTAAGAATAAGGATCGGCTAACTCCGTGCCAGCAGCCGCGGTAATACGGAGGATCCAAGCGTTATCCGGATTTATTGGGTTTAAAGGGTGCGTAGGTGGCTTTTTAAGTCAGGGGTGAAAGACGGTAGCTTAACTATCGCAGTGCCCTTGATACTGAAGAGCTTGAATGAACTAGAGGTAGGCGGAATGTGACAAGTAGCGGTGAAATGCATAGATATGTCACAGAACACCAATTGCGAAGGCAGCTTACTATGGTTAAATTGACACTGAGG…
OTU_200	4	2	3	0	0	0	1	0	0	1	22	0	0	0	35	13	6	3	17	3	1	Bacteria;Proteobacteria;Alphaproteobacteria;Caulobacterales;Caulobacteraceae;Caulobacter;	797	100		TGGGGAATCTTGCGCAATGGGCGAAAGCCTGACGCAGCCATGCCGCGTGAATGATGAAGGTCTTAGGATTGTAAAATTCTTTCACCGGGGACGATAATGACGGTACCCGGAGAAGAAGCCCCGGCTAACTTCGTGCCAGCAGCCGCGGTAATACGAAGGGGGCTAGCGTTGCTCGGAATTACTGGGCGTAAAGGGAGCGTAGGCGGATAGTTAAGTCAGAGGTGAAAGCCCAGGGCTCAACCTTGGAATTGCCTTTGATACTGGCTATCTTGAGTATGGGAGAGGTTAGCGGAACTCCGAGTGTAGAGGTGAAATTCGTAGATATTCGGAAGAACACCAGTGGCGAAGGCGGCTAACTGGCCCATTACTGACGCTGAGGCTCGAAAGCGTGGGGAGCAA…
OTU_201	32	2	0	0	0	47	53	130	274	89	229	35	7	2	34	123	95	10	4	0	2	Bacteria;Planctomycetes;Phycisphaerae;Phycisphaerales;Phycisphaeraceae;SM1A02;	565	93.13		TAACGAATCTTCCGCAATGGACGAAAGTCTGACGGAGCAATGCCGCGTGTGGGATGAAGCGTCTTCGACGTGTAAACCACTGTCAGGGTTTAGGAACAATGACCAGACCCAAAGGAAGGGCCGGCTAACTCTGTGCCAGCAGCCGCGGTAATACAGAGGGCCCGAGCGTTAATCGGAATCACTGGGCTTAAAGCGTACGCAGGCGGCCCTGAAGGCATCGTGTGAAATCCCCCGGCTTAACCGGGGAACTGCACGGTGAACCACAGGGCTTGAGGCAGGTAGGGGTCAGTGGAACCATGAGTGGAGCGGTGAAATGCGTAGATATTCATGGGAACGCCAATGGCGAAGGCAGCTGACTGGGCCTGATCTGACGCTCATGTACGAAAGCGTGGGGAGCAA…
OTU_202	37	0	0	0	0	0	23	32	95	49	153	46	313	334	272	84	20	1	0	0	0	Bacteria;Proteobacteria;Gammaproteobacteria;Oceanospirillales;OM182_clade;	844	100		TCAGGAATATTGTGCAATGGGGGAAACCCTGACACAGCCATGCCGCGTGTGTGAAGAAGGCCTTAGGGTTGTAAAGCACTTTCAGTAGGGAGGAACTAGCAGCGTTAATACCGCTGTGAGATGACGTTACCTACAGAAGAAGATCCGGCTAACTCCGTGCCAGCAGCCGCGGTAATACGGAGGGATCGAACGTTAATCGGAATTACTGGGCGTAAAGCGCGCGTAGGTGGTTTGTTAAGTGGGATGTGAAAGCCCCGGGCTCAACCTGGGAACTGCATTCCAAACTGACAAACTAGAGTACGATAGAGGGGGGTAGAATTCAGAGTGTAGCGGTGAAATGCGTAGATATTCTGAGGAATACCGGTGGCGAAGGCGGCCCCCTGGATTGATACTGACACT…
OTU_203	9	2	0	0	0	1	1	0	0	2	25	0	1	2	29	21	23	34	25	12	1	Bacteria;Bacteroidetes;Sphingobacteriia;Sphingobacteriales;Sphingobacteriaceae;Mucilaginibacter;	837	100		TAAGGAATATTGGTCAATGGGCGGAAGCCTGAACCAGCCATGCCGCGTGCAGGAAGACGGCCCTACGGGTTGTAAACTGCTTTTGTACGGGAATAAACCTTGATTCGTGAATCAAGCTGAATGTACTGTAAGAATAAGGATCGGCTAACTCCGTGCCAGCAGCCGCGGTAATACGGAGGATCCAAGCGTTATCCGGATTTATTGGGTTTAAAGGGTGCGTAGGTGGCTTATTAAGTCAGGGGTGAAAGACGGTAGCTTAACTATCGCAGTGCCTTTGATACTGATGAGCTTGAATGAACTAGAGGTAGGCGGAATGTGACAAGTAGCGGTGAAATGCATAGATATGTCACAGAACACCAATTGCGAAGGCAGCTTACTATGGTTAAATTGACACTGAGG…
OTU_204	0	252	123	106	162	2	0	3	0	0	0	0	0	0	0	0	0	7	15	44	157	Bacteria;Planctomycetes;Phycisphaerae;Phycisphaerales;Phycisphaeraceae;CL500-3;	799	100		TAACGAATCTTCCGCAATGCGCGAAAGCGTGACGGGGCAATGCCGCGTGCAGGATGAAGCCCCTCGGGGTGTAAACTGCTGTCAGGGTGCAGGAAAGACATGACCATACCCAAAGGAAGCACCGGCTAACTCTGTGCCAGCAGCCGCGGTAATACAGAGGGTGCGAGCGTTAATCGGAATCACTGGGCTTAAAGGGTGCGTAGGCGGATGCATAGGCGCTTTGTGAAATCCCACGGCTCAACCGTGGAATTGCTTGGCGAACCATGCGTCTTGAGGTTGGTAGAGGTCACTGGAACGATAGGTGGAGCGGTGAAATGCGTAGATATCTATCGGAACGCCAAAGGTGAAGACAGGTGACTGGGCCAAATCTGACGCTGAGGCACGAAAGCGTGGGGAGCA…
OTU_205	5	0	0	0	0	9	0	13	32	19	3	33	59	137	7	2	2	39	87	74	0	Bacteria;Cyanobacteria;Chloroplast;	793	99.75	Eukaryota;Stramenopiles;Ochrophyta;Chrysophyceae-Synurophyceae;Chrysophyceae_X;Chromulinales;Chromulinales_X;Chromulinaceae;Chromulinaceae_X;Chromulinaceae_X	TGAGGAATTTTCCGCAATGGGCGAAAGCCTGACGGAGCAATACCGCGTGAGGGATGAATGCCTATGGGTTGTAAACCTCTTTTCTCAAGGAGGAAGATATGACGTTACTTGAGGAATAAGCATCGGCTAACCCTGTGCCAGCAGCCGCGGTAATACAGGGGATGCAAGTTTTATCCGGAATTATTGGGCGTAAAGCGTCTGCAGGTTGATAATTAAGTCTTTTGTTAAATCTTTGGGCTCAACCCAAAATCTGCAAAAGAAACTATTTATCTTGAGTGTGGTAGAGGTAAGGGGAATTTCCAGTGGAGCGGTGAAATGCGTAGAGATTGGAAAGAACACCAATAGCGAAGGCACCTTACTGGGCCAGTACTGACACTGAGAGACGAAAGCTAGGGTAGC…
OTU_206	0	120	64	138	310	26	28	4	0	4	0	5	0	2	8	16	1	37	51	138	447	Bacteria;Bacteroidetes;Flavobacteriia;Flavobacteriales;Flavobacteriaceae;	837	100		TGAGGAATATTGGACAATGGGCGGAAGCCTGATCCAGCCATGCCGCGTGCAGGAAGACGGCCCTATGGGTTGTAAACTGCTTTTAAACGGGAAGAATAAGACCTACGTGTAGGTTGATGACGGTACCGTAAGAATAAGGACCGGCTAACTCCGTGCCAGCAGCCGCGGTAATACGGAGGGTCCGAGCGTTATCCGGAATTATTGGGTTTAAAGGGTCCGTAGGCGGGCTATTAAGTCAGGGGTGAAAGTTTGCAGCTCAACTGTAAAATTGCCTTTGATACTGGTAGTCTTGAGTTGTATTGAAGTGGCTGGAATATGTAGTGTAGCGGTGAAATGCATAGATATTACATAGAACACCGATTGCGAAGGCAGGTCACTAAGTACACACTGACGCTGATG…
OTU_207	2	60	27	37	52	36	48	43	33	16	26	5	0	0	11	41	33	9	5	19	18	Bacteria;Proteobacteria;Alphaproteobacteria;Rhizobiales;Beijerinckiaceae;uncultured;	710	97.26		TGGGGAATATTGGACAATGGGCGAAAGCCTGATCCAGCCATGCCGCGTGAGTGATGAAGGCCCTAGGGTTGTAAAGCTCTTTTACTCGGGAAGATAATGACGGTACCGAGAGAATAAGCCCCGGCTAACTTCGTGCCAGCAGCCGCGGTAATACGAAGGGGGCTAGCGTTGTTCGGATTTACTGGGCGTAAAGCGCTCGTAGGCGGATCTTTAAGTCAGAGGTGAAATCCCGGAGCTCAACTTCGGAACTGCCTTTGATACTGGGGATCTCGAGTCCGGGAGAGGTGAGTGGAATTGCGAGTGTAGAGGTGAAATTCGTAGATATTCGCAGGAACACCAGTGGCGAAGGCGGCTCACTGGCCCGGTACTGACGCTGAGGAGCGAAAGCGTGGGGAGCAA…
OTU_208	5	0	0	1	19	3	0	4	100	36	12	5	4	1	29	10	6	6	7	31	0	Bacteria;Cyanobacteria;Chloroplast;	731	97.78	Eukaryota;Stramenopiles;Ochrophyta;Dictyochophyceae;Dictyochophyceae_X;Dictyochophyceae_XX;Dictyochophyceae_XXX;Dictyochophyceae_XXXX;Dictyochophyceae_XXXXX;Dictyochophyceae_XXXXX	TGGGGAATTTTCTGCAATGGGCGAAAGCCTGACAGAGCAATACCGCGTGAGGGATGAAGGCTCGTGGGTCGTAAACCTCTTTTTTCAAGGAGGAAGTTCTGACGTGTACTTGAAGAATAAGCATCGGCTAACTCCGTGCCAGCAGCCGCGGTAAGACGGAGGATGCAAGTGTTATCCGGAATCACTGGGCGTAAAGCGTCTGTAGGTGGTTTAATAAGTCTATTGTTAAAGCTTGAGGCTTAACTTCAAAATCGCAATGGAAACTGTTAGACTTGAGTATGGTAGAGGTAAAAGGAATTTCCAGTGGAGCGGTGAAATGCGTAGATATTGGAAAGAACACCGATGGCGAAGGCATTTTACTGGGCCATTACTGACACTCAGAGACGAAAGCTAGGGTAG…
OTU_209	0	0	0	0	0	97	40	79	6	159	1	579	5	1	42	116	2	0	0	0	0	Bacteria;Cyanobacteria;Cyanobacteria;SubsectionI;FamilyI;Synechococcus;	801	100		TGGGGAATTTTCCGCAATGGGCGAAAGCCTGACGGAGCAACGCCGCGTGAGGGATGAAGGCCTCTGGGCTGTAAACCTCTTTTCTCAAGGAAGAAGATCTGACGGTACTTGAGGAATAAGCCACGGCTAATTCCGTGCCAGCAGCCGCGGTAATACGGGAGTGGCAAGCGTTATCCGGAATTATTGGGCGTAAAGCGTCCGCAGGCGGCCTTGAAAGTCTGCTGTTAAAGCGTGGAGCTTAACTCCATTTCAGCAGTGGAAACTACAAGGCTAGAGTGTGGTAGGGGCAGAGGGAATTCCCGGTGTAGCGGTGAAATGCGTAGATATCGGGAAGAACACCAGTGGCGAAGGCGCTCTGCTGGGCCATAACTGACGCTCATGGACGAAAGCCAGGGGAGC…
OTU_210	0	0	0	0	0	0	0	0	0	1	0	0	160	409	0	0	0	0	0	0	0	Bacteria;Proteobacteria;Alphaproteobacteria;Rhodobacterales;Rhodobacteraceae;Tateyamaria;	797	100		TGGGGAATCTTAGACAATGGGCGCAAGCCTGATCTAGCCATGCCGCGTGAGTGAAGAAGGCCTTAGGGTCGTAAAGCTCTTTCGCCAGGGATGATAATGACAGTACCTGGTAAAGAAACCCCGGCTAACTCCGTGCCAGCAGCCGCGGTAATACGGAGGGGGTTAGCGTTGTTCGGAATTACTGGGCGTAAAGCGCACGTAGGCGGATTAGAAAGTATGGGGTGAAATCCCAGGGCTCAACCCTGGAACTGCCTCATAAACTCCTAATCTAGAGTTCGAGAGAGGTGAGTGGAATTCCGAGTGTAGAGGTGAAATTCGTAGATATTCGGAGGAACACCAGTGGCGAAGGCGGCTCACTGGCTCGATACTGACGCTGAGGTGCGAAAGTGTGGGGAGCAA…
OTU_211	0	42	33	158	277	0	1	0	0	0	0	0	0	0	0	0	0	0	2	1	31	Bacteria;Proteobacteria;Alphaproteobacteria;Rhodobacterales;Rhodobacteraceae;	797	100		TGGGGAATCTTAGACAATGGGGGAAACCCTGATCTAGCCATGCCGCGTGATCGATGAAGGCCTTAGGGTTGTAAAGATCTTTCAGATGGGAAGATAATGACGGTACCATCAGAAGAAGCCCCGGCTAACTCCGTGCCAGCAGCCGCGGTAATACGGAGGGGGCTAGCGTTATTCGGAATTACTGGGCGTAAAGCGCACGTAGGCGGATTAGAAAGTCAGAGGTGAAATCCCAGGGCTCAACCTTGGAACTGCCTTTGAAACTTCTAGTCTTGAGATCGTGAGAGGTGAGTGGAATTCCGAGTGTAGAGGTGAAATTCGTAGATATTCGGAGGAACACCAGTGGCGAAGGCGGCTCACTGGCACGATACTGACGCTGAGGTGCGAAAGCGTGGGGAGCAA…
OTU_212	1	0	0	0	1	2	0	0	0	0	13	0	0	0	16	7	4	14	11	3	0	Bacteria;Proteobacteria;Alphaproteobacteria;Rhodospirillales;Rhodospirillaceae;uncultured;	670	96.02		TGGGGAATATTGGACAATGGAGGCAACTCTGATCCAGCCATGCCGCGTGAACGATGAAGGCCTTCGGGTTGTAAAGTTCTTTTGGTGGGGACGATGATGACGGTACCCACAGAATAAGCACCGGCTAACTTCGTGCCAGCAGCCGCGGTAATACGAAGGGTGCTAGCGTTGTTCGGAATTACTGGGCGTAAAGGGCGCGTAGGCTGTCTTACAAGTTGGGTGTGAAAGCCCAGGGCTCAACCCTGGAACTGCACTCAAAACTGTTTGACTTGAATTCGGTAGAGGTTAGTGGAATTCCCAGTGTAGAGGTGAAATTCGTAGATATTGGGAAGAATATCCGTGGCGAAGGCGGCTAACTGGACCGACATTGACGCTGAGGCGCGAAAGCGTGGGGATCAA…
OTU_213	0	18	11	30	18	21	8	17	8	13	9	2	0	0	8	17	24	13	21	7	16	Bacteria;Proteobacteria;Alphaproteobacteria;Rickettsiales;Rickettsiales_Incertae_Sedis;Candidatus_Lariskella;	702	97.01		TGGGGAATATTGGACAATGGGCGAAAGCCTGATCCAGCGACGCCACGTGAATGATGAAGGCCTTAGGGTTGTAAAGTTCTTTTAGTGGAGAAGATAATGACGGTATCCACAGAAAAAGTCCCGGCTAACTTCGTGCCAGCAGCCGCGGTAATACGAAGGGGGCAAGCGTTACTCGGAATTATTGGGCGTAAAGCGTGCGCAGGCGGTTTCATACGTTGAAAGTGAAAGCCTTTGGCTCAACCAAAGAATTGCTTACAAAACGGTGGAACTAGAGTATTAGAGAGGATAGAGGAATTCCTGATGTAGGGGTGAAATCCGTAGATATCAGGAAGAATATCGAAGGCGAAGGCATCTATCTGGCTAAATACTGACGCTGTTGCACGAAAGCGTGGGGAGCAA…
OTU_214	0	110	54	49	84	1	0	0	0	0	0	0	0	0	0	0	0	6	0	3	139	Bacteria;Bacteroidetes;Flavobacteriia;Flavobacteriales;Flavobacteriaceae;Flavobacterium;	805	99.05		TGAGGAATATTGGACAATGGGCGCAAGCCTGATCCAGCCATGCCGCGTGCAGGATGACGGTCCTATGGATTGTAAACTGCTTTTGCACAGGAAGAAACAACGCTACGTGTAGCGTCTTGACGGTACTGTGAGAATAAGGATCGGCTAACTCCGTGCCAGCAGCCGCGGTAATACGGAGGATCCAAGCGTTATCCGGAATCATTGGGTTTAAAGGGTCCGTAGGCGGATTTGTAAGTCAGTGGTGAAATCTCCCCGCTCAACGGGGAAACGGCCATTGATACTGCAAGTCTTGAATTATTAGGAAGTAACTAGAATATGTAGTGTAGCGGTGAAATGCTTAGAGATTACATGGAATACCAATTGCGAAGGCAGGTTACTACTAATGGATTGACGCTGATG…
OTU_215	40	205	360	86	131	54	10	79	330	47	113	23	0	0	56	56	1	4	104	222	245	Bacteria;Verrucomicrobia;Opitutae;vadinHA64;	829	99.76		TTTCGAATCGTTCACAATGGGGGCAACCCTGATGGCGCGACGCCGCGTGGGGGATGAAGGTCTTCGGATTGTAAACTCCTGTCATTGGGGACTAATGGCCAGGCTCATACCCTGGTTTGAATTAACCCAAAGAGGAAGCAGTGGCTAACTCTGTGCCAGCAGCCGCGGTAATACAGAGACTGCAAGCGTTACTCGGATTCACTGGGCGTAAAGGGAGCGCAGGCGGACTCATGTGTCGGACGTGAAATACCGGGGCTTAACCCCGGTGCTGCGTTCGAAACTATGAGTCTAGAGACTTGGAGGGGTAAGCGGAATTCTTGGTGGAGCAGTGAAATGCGTAGATATCAAGAGGAACACCAACGGCGAAGGCAGCTTACTGGACAAGATCTGACGCTCAGG…
OTU_216	0	0	0	0	0	0	0	0	0	0	0	0	69	318	0	0	0	0	0	0	1	Bacteria;Proteobacteria;Alphaproteobacteria;Rhodobacterales;Rhodobacteraceae;Roseobacter_clade_NAC11-7_lineage;	797	100		TGGGGAATCTTAGACAATGGGCGCAAGCCTGATCTAGCCATGCCGCGTGAGTGATGAAGGCCCTAGGGTCGTAAAGCTCTTTCAACTGTGAAGATAATGACGGTAGCAGTAGAAGAAACCCCGGCTAACTCCGTGCCAGCAGCCGCGGTAATACGGAGGGGGTTAGCGTTGTTCGGAATTACTGGGCGTAAAGCGTACGTAGGCGGATTAATAAGTTAGAGGTGAAATCCCAGGGCTCAACCCTGGAACTGCCTTTAAAACTGTTAGTCTTGAGATCGAGAGAGGTGAGTGGAATTCCAAGTGTAGAGGTGAAATTCGTAGATATTTGGAGGAACACCAGTGGCGAAGGCGGCTCACTGGCTCGATACTGACGCTGAGGTACGAAAGTGTGGGGAGCAA…
OTU_217	14	0	1	0	1	49	104	131	59	33	57	419	7	2	99	165	64	1	2	0	1	Bacteria;Proteobacteria;Alphaproteobacteria;Rickettsiales;SHWN-night2;	733	98.01		TGGGGAATATTGGACAATGGGGGCAACCCTGATCCAGCAATGCCGCGTGCGTGAAGAAGGCCTTAGGGTTGTAAAGCGCTTTCGCTCGCGACGATGATGACGGTAGCGAGAGAAGAAGCCCCGGCTAACTCCGTGCCAGCAGCCGCGGTAATACGGAGGGGGCGAGCGTTGTTCGGAATTACTGGGCGTAAAGGGCGCGTAGGCGGCGATATAAGTCAGGCGTGAAAGCCCCGGGCTCAACCTGGGATGTGCGTTTGAAACTATATTGCTAGAGACCGGAAGAGGATGGCGGAATACCCAGTGTAGAGGTGAAATTCGTAGATATTGGGTGGAACACCAGTGGCGAAGGCGGCCATCTGGTCCGGATCTGACGCTGAGGCGCGAAAGCGTGGGGAGCAA…
OTU_218	0	290	160	46	858	34	5	0	0	0	0	0	0	0	1	3	5	344	81	240	9	Bacteria;Verrucomicrobia;Verrucomicrobiae;Verrucomicrobiales;Verrucomicrobiaceae;	846	100		TCGAGAATAATTCACAATGGGGGCAACCCTGATGGTGCAACGCCGCGTGGAGGATGACGGTCTTCGGATTGTAAACTCCTGTCATCTGGGAGAAAGACCTGGGAGTTAATAGCTCACAGGGTTGATAGTACCAGAAGAGGAAGGGACGGCTAACTTCGTGCCAGCAGCCGCGGTAATACGAAGGTCCCGAGCGTTGTTCGGAATCACTGGGCGTAAAGGGAGCGTAGGCGGCGCGGTAAGTCGGATGTGAAATCCCGGGGCTCAACCCCGGAACTGCATCTGATACTGCCGTGCTAGAGTAATGGAGAGGTAGCTGGAATTATCGGTGTAGCAGTGAAATGCGTAGATATCGATAGGAACACTCGTGGCGAAAGCGAGCTACTGGACATTTACTGACGC…
OTU_219	42	9	2	3	3	5	4	1	2	3	211	2	3	3	259	108	101	163	129	90	2	Bacteria;Proteobacteria;Alphaproteobacteria;Rhizobiales;Bradyrhizobiaceae;Bradyrhizobium;	797	100		TGGGGAATATTGGACAATGGGGGCAACCCTGATCCAGCCATGCCGCGTGAGTGATGAAGGCCCTAGGGTTGTAAAGCTCTTTTGTGCGGGAAGATAATGACGGTACCGCAAGAATAAGCCCCGGCTAACTTCGTGCCAGCAGCCGCGGTAATACGAAGGGGGCTAGCGTTGCTCGGAATCACTGGGCGTAAAGGGTGCGTAGGCGGGTCTTTAAGTCAGGGGTGAAATCCTGGAGCTCAACTCCAGAACTGCCTTTGATACTGAAGATCTTGAGTTCGGGAGAGGTGAGTGGAACTGCGAGTGTAGAGGTGAAATTCGTAGATATTCGCAAGAACACCAGTGGCGAAGGCGGCTCACTGGCCCGATACTGACGCTGAGGCACGAAAGCGTGGGGAGCAA…
OTU_220	26	0	0	0	5	10	83	16	140	58	162	0	0	0	471	209	11	58	23	18	2	Bacteria;Bacteroidetes;Cytophagia;Cytophagales;Flammeovirgaceae;Reichenbachiella;	741	97.63		TAGGGAATATTGGTCAATGGGCGAGAGCCTGAACCAGCCATGCCGCGTGCAGGAAGACGGCCTTCTGGGTTGTAAACTGCTTTTGACAGGGAAGAAAAAGCTCATGCGTGAGCAACTGACGGTACCTGTAGAATAAGCACCGGCTAACTCCGTGCCAGCAGCCGCGGTAATACGGAGGGTGCAAGCGTTGTCCGGATTTATTGGGTTTAAAGGGTGCGTAGGTGGCCTTATAAGTCAGTGGTGAAATTCTGCAGCTTAACTGTAGAACTGCCATTGATACTGTAGGGCTTGAGTGTTGTTGAGGCAGGCGGAATTTATGGTGTAGCGGTGAAATGCATAGATACCATAAAGAACACCGATAGCGAAGGCAGCTTGCTTAGCAACAACTGACACTAATGC…
OTU_221	1	0	0	0	0	0	0	0	0	0	26	0	0	0	25	9	15	24	22	12	0	Bacteria;Proteobacteria;Alphaproteobacteria;Rhizobiales;Methylobacteriaceae;Methylobacterium;	797	100		TGGGGAATATTGGACAATGGGCGCAAGCCTGATCCAGCCATGCCGCGTGAGTGATGAAGGCCTTAGGGTTGTAAAGCTCTTTTATCCGGGACGATAATGACGGTACCGGAGGAATAAGCCCCGGCTAACTTCGTGCCAGCAGCCGCGGTAATACGAAGGGGGCTAGCGTTGCTCGGAATCACTGGGCGTAAAGGGCGCGTAGGCGGCGTTTTAAGTCGGGGGTGAAAGCCTGTGGCTCAACCACAGAATGGCCTTCGATACTGGGACGCTTGAGTATGGTAGAGGTTGGTGGAACTGCGAGTGTAGAGGTGAAATTCGTAGATATTCGCAAGAACACCGGTGGCGAAGGCGGCCAACTGGACCATTACTGACGCTGAGGCGCGAAAGCGTGGGGAGCAA…
OTU_222	11	4	0	0	2	4	2	1	1	1	126	1	0	3	117	53	54	65	53	42	0	Bacteria;Proteobacteria;Betaproteobacteria;Burkholderiales;Comamonadaceae;	839	99.77		TGGGGAATTTTGGACAATGGGCGCAAGCCTGATCCAGCAATGCCGCGTGCAGGATGAAGGCCTTCGGGTTGTAAACTGCTTTTGTACGGAGCGAAAAGGCTCTCTCTAATACAGGGGGCTCATGACGGTACCGTAAGAATAAGCACCGGCTAACTACGTGCCAGCAGCCGCGGTAATACGTAGGGTGCGAGCGTTAATCGGAATTACTGGGCGTAAAGCGTGCGCAGGCGGTTATGTAAGACAGATGTGAAATCCCCGGGCTCAACCTGGGACCTGCATTTGTGACTGCATAGCTAGAGTACGGTAGAGGGGGATGGAATTCCGCGTGTAGCAGTGAAATGCGTAGATATGCGGAGGAACACCGATGGCGAAGGCAGTCCCCTGGACCTGTACTGACGC…
OTU_223	0	0	0	0	0	0	0	2	0	0	0	0	1032	517	0	0	0	0	0	0	0	Bacteria;Proteobacteria;Gammaproteobacteria;Alteromonadales;Alteromonadaceae;SAR92_clade;	846	100		TGGGGAATATTGGACAATGGGCGGAAGCCTGATCCAGCCATGCCGCGTGTGTGAAGAAGGCTCTAGGGTTGTAAAGCACTTTCAGTAGGGAGGAAAAGCTTAAGGTTAATAACCTTGAGCCCTGACGTTACCTACAGAAGAAGCACCGGCAAACTCCGTGCCAGCAGCCGCGGTAATACGGAGGGTGCGAGCGTTAATCGGAATTACTGGGCGTAAAGCGCGCGTAGGTGGTTTGATAAGCTAGCTGTGAAAGCCCCGGGCTCAACCTGGGAACTGCAGTTAGAACTGTCTGACTAGAGTACAGTAGAGGGTGGCGGAATTTCCTGTGTAGCGGTGAAATGCGTAGATATAGGAAGGAACATCAGTGGCGAAGGCGGCCACCTGGACTGATACTGACAC…
OTU_224	0	18	12	15	72	2	1	0	5	49	3	10	2	0	9	2	1	562	53	90	24	Bacteria;Proteobacteria;Deltaproteobacteria;Bdellovibrionales;Bdellovibrionaceae;OM27_clade;	745	98.27		TGGGGAATATTGGACAATGGGCGAAAGCCTGATCCAGCCATGCCGCGTGAGTGATGAAGGCCTTCGGGTTGTAAAGCTCTGTCGTGGGGGAAGAAGTACTGACGGTACCCCACAAGAAAGCACCGGCTAACTCCGTGCCAGCAGCCGCGGTAATACGGAGGGTGCAAGCGTTGCTCGGATTTACTGGGCGTAAAGCGCACGCAGGCGGTCCGCAAGGTCGGGTGTGAAAGCCCGGGGCTCAACCCCGGAACTGCACTCGAAACCGTCGGACTTGAGGTCGAGAGAGGAGGGTAGAATTCCTGGTGTAGAGGTGAAATTCGTTGATATCAGGAGGAATACCGGTGGCGAAGGCGGCCCTCTGGCTCGATTCTGACGCTCATGTGCGAAAGCGTGGGGAGC…
OTU_225	0	1	3	2	11	68	10	2	0	0	0	0	0	0	1	3	21	382	25	5	1	Bacteria;Bacteroidetes;Flavobacteriia;Flavobacteriales;Flavobacteriaceae;Flavobacterium;	805	99.05		TGAGGAATATTGGTCAATGGGCGCAAGCCTGAACCAGCCATGCCGCGTGCAGGATGACGGTCCTATGGATTGTAAACTGCTTTTGCACAGGAAGAAACACTCCCTCGTGAGGGAGCTTGACGGTACTGTGAGAATAAGGATCGGCTAACTCCGTGCCAGCAGCCGCGGTAATACGGAGGATCCAAGCGTTATCCGGAATCATTGGGTTTAAAGGGTCCGTAGGCGGCTTAATAAGTCAGTGGTGAAAGCCCATCGCTCAACGATGGAACGGCCATTGATACTGTTAGGCTTGAATTATTAGGAAGTAACTAGAATATGTAGTGTAGCGGTGAAATGCTTAGAGATTACATGGAATACCAATTGCGAAGGCAGGTTACTACTAATGGATTGACGCTGATG…
OTU_226	0	0	1	0	0	0	0	0	9	55	2	209	81	26	1	0	0	1	0	1	1	Bacteria;Cyanobacteria;Chloroplast;	779	99.26	Eukaryota;Stramenopiles;Ochrophyta;Bacillariophyta;Bacillariophyceae;Bacillariophyceae_X;Bacillariophyceae_XX;Bacillariophyceae_XXX;Bacillariophyceae_XXXX;Bacillariophyceae_XXXX	TAGGGAATTTTCCGCAATGGGCGAAAGCCTGACGGAGCAATCTCGCGTGAGGGATGACGGCCTATGGGTTGTAAACCTCTTTTTTCAGGGAGGAAGAAGTGACGTGTACCTGAAGAATAAGCATCGGCTAACTCCGTGCCAGCAGCCGCGGTAAGACGGAGGATGCAAGTGTTATCCGGAATCACTGGGCGTAAAGCGTCTGTAGGTTGTTTAATAAGTCAACTGTTAAATCTTAAAGCTTAACTTTGAAATCGCAGTCGAAACTATTAGACTAGAGTATAGTAGGGGTAAAGGGAATTTCCAGTGGAGCGGTGAAATGCGTAGAGATTGGAAAGAACACCGATGGCGAAGGCACTTTACTGGGCTATTACTAACACTCAGAGACGAAAGCTAGGGTAG…
OTU_227	0	0	0	0	0	0	0	0	0	0	0	0	1000	1469	0	0	0	0	0	0	0	Bacteria;Proteobacteria;Gammaproteobacteria;Alteromonadales;Alteromonadaceae;OM60(NOR5)_clade;	839	99.77		TCGGGAATATTGCGCAATGGGCGAAAGCCTGACGCAGCCATGCCGCGTGTGTGAAGAAGGCCCTAGGGTTGTAAAGCACTTTCAATTGGGAGGAAAAGCTAATGGTTAATAGCCATTAGCCCTGACGTTACCTTTAGAAGAAGCACCGGCTAACTCCGTGCCAGCAGCCGCGGTAATACGGAGGGTGCAAGCGTTAATCGGAATTACTGGGCGTAAAGCGCGCGTAGGCGGCTCTTTAAGTCGGATGTGAAAGCCCCGGGCTCAACCTGGGAACTGCATCCGATACTGGGGAGCTAGAGTGTAGGAGAGGGAGGTAGAATTCCATGTGTAGCAGTGAAATGCGTAGATATATGGAGGAATACCAGTGGCGAAGGCGGCCTCCTGGCTTAACACTGACGC…
OTU_228	19	2	0	0	1	2	3	1	1	2	124	4	1	1	159	66	60	107	85	30	1	Bacteria;Proteobacteria;Betaproteobacteria;Burkholderiales;Comamonadaceae;Polaromonas;	846	100		TGGGGAATTTTGGACAATGGGCGAAAGCCTGATCCAGCAATGCCGCGTGCAGGAAGAAGGCCTTCGGGTTGTAAACTGCTTTTGTACGGAACGAAACGGTCCTTTTTAATACAGAGGGCTAATGACGGTACCGTAAGAATAAGCACCGGCTAACTACGTGCCAGCAGCCGCGGTAATACGTAGGGTGCGAGCGTTAATCGGAATTACTGGGCGTAAAGCGTGCGCAGGCGGTTATATAAGACAGTTGTGAAATCCCCGGGCTCAACCTGGGAATTGCATCTGTGACTGTATAGCTAGAGTACGGTAGAGGGGGATGGAATTCCGCGTGTAGCAGTGAAATGCGTAGATATGCGGAGGAACACCGATGGCGAAGGCAATCCCCTGGACCTGTACTGACGC…
OTU_229	4	6	2	18	57	91	24	13	12	14	9	11	1	2	9	22	43	50	44	11	40	Bacteria;Proteobacteria;Alphaproteobacteria;Caulobacterales;Caulobacteraceae;Caulobacter;	789	99.75		TGGGGAATCTTGCGCAATGGGCGAAAGCCTGACGCAGCCATGCCGCGTGAATGATGAAGGTCTTAGGATTGTAAAATTCTTTCAGCGGGGACGATAATGACGGTACCCGCAGAAGAAGCCCCGGCTAACTTCGTGCCAGCAGCCGCGGTAATACGAAGGGGGCTAGCGTTGCTCGGAATTACTGGGCGTAAAGGGAGCGTAGGCGGATAGTTTAGTCAGAGGTGAAAGCCCAGGGCTCAACCTTGGAAATGCCTTTGATACTGGCTATCTTGAGTATGGGAGAGGTAAGCGGAATTCCGAGTGTAGAGGTGAAATTCGTAGATATTCGGAAGAACACCGGTGGCGAAGGCGGCTTACTGGCCCATTACTGACGCTGAGGCTCGAAAGCGTGGGGAGCAA…
OTU_230	0	0	0	0	0	0	11	20	4	2	21	5	29	18	45	38	0	0	0	0	0	Bacteria;Proteobacteria;SC3-20;	718	97.51		TGGGGAATATTGGACAATGGGCGAAAGCCTGATCCAGCAATGCCGCGTGTGTGAAGAAGGCCTGCGGGTTGTAAAGCACTTTCAGTAGGGAAGATAATGACGGTACCTACAGAAGAAGCACCGGCTAACTCCGTGCCAGCAGCCGCGGTAATACGGAGGGTGCAAGCGTTAATCGGAATTACTGGGCGTAAAGCGTGCGTAGGTGGTTTAGTAAGTCGGATGTGAAATCCCCGGGCTCAACCTGGGAATTGCATTCGAAACTGCTTCACTAGAGTCTAGCAGAGGGATGGGGAATTCCGGGTGTAGCGGTGAAATGCGTAGAGATCCGGAGGAACATCAGTGGCGAAGGCGCCATCCTGGGCTAAGACTGACACTGAGGCACGAAAGCGTGGGGAGCAA…
OTU_231	12	1	1	0	4	3	1	1	0	0	55	0	0	1	70	22	21	46	39	27	1	Bacteria;Proteobacteria;Alphaproteobacteria;Rhizobiales;Bradyrhizobiaceae;Bradyrhizobium;	797	100		TGGGGAATATTGGACAATGGGCGCAAGCCTGATCCAGCCATGCCGCGTGAGTGATGAAGGCCCTAGGGTTGTAAAGCTCTTTTGTGCGGGAAGATAATGACGGTACCGCAAGAATAAGCCCCGGCTAACTTCGTGCCAGCAGCCGCGGTAATACGAAGGGGGCTAGCGTTGCTCGGAATCACTGGGCGTAAAGGGTGCGTAGGCGGGTCTTTAAGTCAGGGGTGAAATCCTGGAGCTCAACTCCAGAACTGCCTTTGATACTGAGGATCTTGAGTACGGGAGAGGTGAGTGGAACTGCGAGTGTAGAGGTGAAATTCGTAGATATTCGCAAGAACACCAGTGGCGAAGGCGGCTCACTGGCCCGTTACTGACGCTGAGGCACGAAAGCGTGGGGAGCAA…
OTU_232	1	0	1	0	0	81	506	70	22	47	7	2	0	0	25	93	313	13	4	1	0	Bacteria;Bacteroidetes;Sphingobacteriia;Sphingobacteriales;Sphingobacteriaceae;Pedobacter;	837	100		TAAGGAATATTGGTCAATGGGGGCAACCCTGAACCAGCCATGCCGCGTGCAGGAAGACGGCCCTACGGGTTGTAAACTGCTTTTATACGGGAATAAATCTCGCTACGTGTAGTGAGTTGAATGTACTGTAAGAATAAGGATCGGCTAACTCCGTGCCAGCAGCCGCGGTAATACGGAGGATCCAAGCGTTATCCGGATTTATTGGGTTTAAAGGGTGCGTAGGCGGCCTATTAAGTCAGGGGTGAAAGACGGTGGCTCAACCATCGCAGTGCCCTTGATACTGATGGGCTTGATTACACTTGAGGTAGGCGGAATGTGACAAGTAGCGGTGAAATGCATAGATATGTCACAGAACACCAATTGCGAAGGCAGCTTACTAAGGTGTCAATGACGCTGAGG…
OTU_233	0	0	0	0	0	0	0	0	0	0	0	1	376	396	0	0	0	0	0	1	0	Bacteria;Proteobacteria;Gammaproteobacteria;Oceanospirillales;Litoricolaceae;Litoricola;	846	100		TCGGGAATATTGGACAATGGGGGAAACCCTGATCCAGCCATGCCGCGTGTGTGAAGAAGGCCCTAGGGTTGTAAAGCACTTTTAGTAGTGAGGAAGGCTCAGTAGTTAATACCTACTGGGATTGACGTTAGCTACAGAAAAAGCACCGGCTAATTTCGTGCCAGCAGCCGCGGTAATACGAAAGGTGCAAGCGTTAATCGGAATTACTGGGCGTAAAGCGCGCGTAGGCGGCTTGGTAAGTTGGATGTGAAAGCCCCGGGCTCAACCTGGGAACTGCATCCAAAACTGCCTAGCTAGAGTATGGTAGAGGATGGCGGAATTTCCTGTGTAGCGGTGAAATGCGTAGATATAGGAAGGAACATCAGTGGCGAAGGCGGCCATCTGGACCAATACTGACGC…
OTU_234	7	26	9	0	2	4	0	0	0	1	38	0	0	0	68	21	27	35	28	19	0	Bacteria;Proteobacteria;Alphaproteobacteria;Rhizobiales;Rhizobiales_Incertae_Sedis;Rhizomicrobium;	789	99.75		TTGGGAATCTTGGACAATGGGGGAAACCCTGATCCAGCCATGCCGCGTGAGTGATGAAGGCCTTCGGGTTGTAAAACTCTTTCGACGGGGACGATAATGACGGTACCCGTAGAAGAAGCTCCGGCTAACTTCGTGCCAGCAGCCGCGGTAATACGAAGGGGGCTAGCGTTGTTCGGAATTACTGGGCGTAAAGCGCGCGCAGGCGGTCTTCCAAGTCAGTGGTGAAAGCCCGGAGCTCAACTCCGGAACTGCCATTGAAACTGTGAGACTTGAGTACGAGAGAGGTGAGTGGAATTCCCAGTGTAGAGGTGAAATTCGTAGATATTGGGAAGAACACCGGTGGCGAAGGCGGCTCACTGGCTCGTAACTGACGCTCAGGCGCGACAGCGTGGGGATCAA…
OTU_235	4	304	161	92	183	82	69	51	3	2	10	1	0	0	28	27	74	73	171	181	189	Bacteria;Proteobacteria;Betaproteobacteria;Methylophilales;Methylophilaceae;OM43_clade;	759	97.42		TGGGGAATTTTGGACAATGGGGGCAACCCTGATCCAGCCATTCCGCGTGAGTGAAGAAGGCCTTCGGGTTGTAAAGCTCTTTCGCAAGGGAAGAAATCTTGCCGTTTAATAAACGGCAAGGATGACGGTACCTTGACAAGAAGCACCGGCTAACTACGTGCCAGCAGCCGCGGTAATACGTAGGGTGCGAGCGTTAATCGGAATTACTGGGCGTAAAGCGTGCGCAGGCTGTTTTATAAGTCAGATGTGAAATCCCCGAGCTCAACTTGGGAACTGCGTTTGATACTGTAAGACTAGAGTGTGTCAGAGGGGGGTAGAATTCCACGTGTAGCAGTGAAATGCGTAGATATGTGGAGGAATACCAATGGCGAAGGCAGCCCCCTGGGATAACACTGACGC…
OTU_236	2	0	0	2	9	59	207	83	10	2	8	1	1	0	15	58	57	10	21	32	0	Bacteria;Proteobacteria;SC3-20;	797	100		TGGGGAATATTGGACAATGGGCGAAAGCCTGATCCAGCAATGCCGCGTGTGTGAAGAAGGCCTGCGGGTTGTAAAGCACTTTCAGTAGGGAAGATAATGACGGTACCTACAAAAGAAGCACCGGCTAACTCCGTGCCAGCAGCCGCGGTAATACGGAGGGTGCGAGCGTTAATCGGAATTACTGGGCGTAAAGAGCACGTAGGTGGTTTGGTAAGTCGGATGTGAAATCCCTGGGCTCAACCTGGGAATTGCATTCGAAACTGCCTCACTAGAGTTTAGCAGAGGGATGGGGAATTCCGGGTGTAGCGGTGAAATGCGTAGAGATCCGGAGGAACATCAGTGGCGAAGGCGCCATCCTGGGCTAAAACTGACACTGAGGTGCGAAAGCGTGGGGAGCAA…
OTU_237	6	0	0	0	0	2	2	5	32	44	10	44	296	239	17	1	3	1	1	0	1	Bacteria;Proteobacteria;Alphaproteobacteria;Rhodospirillales;Rhodospirillaceae;uncultured;	797	100		TGGGGAATATTGGACAATGGGGGAAACCCTGATCCAGCAATGCCGCGTGAGTGAAGAAGGCCTTAGGGTTGTAAAACTCTTTCACTGATGAAGATGATGACGGTAATCAGAGAAGAAGCCCCGGCTAACTCCGTGCCAGCAGCCGCGGTAATACGGAGGGGGCTAGCGTTGTTCGGATTTACTGGGCGTAAAGCGCACGTAGGCGGCGTATCAAGTCAGAGGTGAAAGGCCTGGGCTCAACCTAGGAACTGCCTTTGATACTGATATGCTTGAGTTCGGGAGAGGGTAGTGGAATTCCAAGTGTAGAGGTGAAATTCGTAGATATTTGGAAGAACACCGGTGGCGAAGGCGGCTACCTGGCCCGATACTGACGCTGAGGTGCGAAAGCGTGGGGAGCGA…
OTU_238	5	0	0	0	0	1	1	0	244	455	46	200	3	3	7	0	0	0	0	0	4	Bacteria;Bacteroidetes;Flavobacteriia;Flavobacteriales;Cryomorphaceae;Crocinitomix;	726	96.68		TGAGGAATATTGGACAATGGGGGCAACCCTGATCCAGCCATGCCGCGTGAAGGAAGAATGTCCTATGGATTGTAAACTTCTTTTATTTGGGAAGAAACCCCTCTACGTGTAGAGGGCTGACGGTACCAAAAGAATAAGGACCGGCTAACTCCGTGCCAGCAGCCGCGGTAATACGGAGGGTCCAAGCGTTATCCGGAATCATTGGGTTTAAAGGGTTCGCAGGCGGTTTAATAAGTCAGTGGTGAAATCTCGAGGCTCAACCTCGAAACTGCCATTGATACTGTTAGACTTGAATACAGTTGGAGTAGGCGGAATGTGTAGTGTAGCGGTGAAATGCTTAGATATTACACAGAACACCGATAGCGAAGGCAGCTTACTAAACTGAGATTGACGCTCATG…
OTU_239	1	2	0	0	1	0	1	2	96	576	9	142	2	2	13	5	0	1	0	0	1	Bacteria;Bacteroidetes;Flavobacteriia;Flavobacteriales;	749	97.39		TGAGGAATATTGGTCAATGGAGGCAACTCTGAACCAGCCATGCCGCGTGAAGGAAGAATGTCCTATGGATTGTAAACTTCTTTTATTTGGGAAGAAACCCTTCTACGTGTAGAAGGCTGACGGTACCAAAGGAATAAGGACCGGCTAACTCCGTGCCAGCAGCCGCGGTAATACGGAGGGTCCAAGCGTTATCCGGAATCATTGGGTTTAAAGGGTTCGCAGGCGGTTTAATAAGTCAGTGGTGAAATCCCGTAGCTCAACTATGGAACTGCCATTGATACTGTTAGACTTGAATACAGTTGGAGTAGGCGGAATGTGTAGTGTAGCGGTGAAATGCTTAGATATTACACAGAACACCGATAGCGAAGGCAGCTTACTAAACTGTGATTGACGCTCATG…
OTU_240	32	0	0	0	0	14	7	11	33	25	68	25	4	1	94	15	19	48	79	11	1	Bacteria;Proteobacteria;Gammaproteobacteria;Oceanospirillales;Litoricolaceae;Litoricola;	846	100		TGGGGAATATTGGACAATGGGGGCAACCCTGATCCAGCCATGCCGCGTGTGTGAAGAAGGCCTTAGGGTTGTAAAGCACTTTTAGTAGGGAGGAAGGCCCGGTAGTTAATACCTGCCGGGATTGACGTTACCTACAGAAAAAGCACCGGCTAATTTCGTGCCAGCAGCCGCGGTAATACGAAAGGTGCAAGCGTTAATCGGAATTACTGGGCGTAAAGCGCGCGTAGGCGGCTTGGTAAGTTGGATGTGAAAGCCCCGGGCTCAACCTGGGAACTGCATCCAAAACTGCCAGGCTAGAGTATGGTAGAGGATGGCGGAATTTCCTGTGTAGCGGTGAAATGCGTAGATATAGGAAGGAACATCAGTGGCGAAGGCGGCCATCTGGACCAATACTGACGC…
OTU_241	0	12	8	70	60	12	23	35	1	0	1	1	1	0	0	3	97	49	136	35	63	Bacteria;Proteobacteria;Alphaproteobacteria;Sphingomonadales;Sphingomonadaceae;Sandarakinorhabdus;	797	100		TGGGGAATATTGGACAATGGGCGAAAGCCTGATCCAGCAATGCCGCGTGAGTGAAGAAGGCCTTCGGGTTGTAAAGCTCTTTTACCCGGGAAGATAATGACCGTACCGGGAGAATAAGCCCCGGCTAACTCCGTGCCAGCAGCCGCGGTAATACGGAGGGGGCTAGCGTTGTTCGGAATCACTGGGCGTAAAGCGTGCGTAGGCGGCCATTCAAGTCAGAGGTGAAAGCCCAGGGCTCAACCCTGGAACTGCCTTTGAAACTAGATGGCTGGAACACGGGAGAGGTGAGTGGAATTCCGAGTGTAGAGGTGAAATTCGTAGATATTCGGAAGAACACCAGTGGCGAAGGCGGCTCACTGGACCGTTGTTGACGCTGAGGCACGAAAGCGTGGGGAGCAA…
OTU_242	0	393	122	12	23	0	0	0	0	0	0	0	0	0	0	0	0	0	0	1	24	Bacteria;Bacteroidetes;Flavobacteriia;Flavobacteriales;Flavobacteriaceae;Flavobacterium;	837	100		TGAGGAATATTGGTCAATGGGCGCAAGCCTGAACCAGCCATGCCGCGTGCAGGATGACGGTCCTATGGATTGTAAACTGCTTTTGTACAGGAAGAAACACTCGGACGTGTCCGAGCTTGACGGTACTGTAAGAATAAGGATCGGCTAACTCCGTGCCAGCAGCCGCGGTAATACGGAGGATCCAAGCGTTATCCGGAATCATTGGGTTTAAAGGGTCCGTAGGCGGCTTAATAAGTCAGTGGTGAAATCCCTACGCTTAACGTAGGAACGGCCATTGATACTGTTAGGCTTGAATTATTAGGAAGTAACTAGAATATGTAGTGTAGCGGTGAAATGCTTAGAGATTACATGGAATACCAATTGCGAAGGCAGGTTACTACTAATTGATTGACGCTGATG…
OTU_243	0	6	7	13	15	44	60	9	14	13	4	8	0	0	86	44	114	108	104	80	17	Bacteria;Proteobacteria;Alphaproteobacteria;Rhodospirillales;Rhodospirillaceae;Thalassobaculum;	797	100		TGGGGAATATTGGACAATGGGCGAAAGCCTGATCCAGCAATGCCGCGTGTGTGACGAAGGCCTTAGGGTTGTAAAACACTTTCGCCGATGACGATGATGACGGTAGTCGGATAAGAAGCCCCGGCTAACTCCGTGCCAGCAGCCGCGGTAATACGGAGGGGGCGAGCGTTGTTCGGAATTACTGGGCGTAAAGGGCGCGTAGGCGGTGACGTTAGTCGGGCGTGAAAGCCCCGGGCTCAACCTGGGATCTGCGTTCGATACTGCGTTACTTGAGAGCGGAAGAGGGTAGTGGAATTCCCAGTGTAGAGGTGAAATTCGTAGATATTGGGAAGAACACCAGTGGCGAAGGCGGCTACCTGGTCCGTTTCTGACGCTGAGGCGCGAAAGCGTGGGGAGCAA…
OTU_244	2	60	38	35	37	59	67	59	24	28	11	8	25	33	35	77	134	25	28	44	31	Bacteria;Proteobacteria;Alphaproteobacteria;Rickettsiales;Rickettsiaceae;Rickettsia;	789	99.75		TGGGGAATATTGGACAATGGGCGAAAGCCTGATCCAGCAATACCGCGTGAATGATGAAGGCCTTAGGGTTGTAAAGTTCTTTTAGTTGGGAAGATAATGACGGTACCAACAGAAAAAGCCCCGGCTAACTCCGTGCCAGCAGCCGCGGTAAGACGGAGGGGGCTAGCGTTGTTCGGAATTACTGGGCGTAAAGGGCGCGTAGGCGGATTAGTAAGTTGGGAGTGAAAGCCCGGGGCTTAACCTCGGAACTGCTTTCAAAACTGCTAGTCTTGAGTGAAGTAGGGGATGATGGAATTCCTAGTGTAGAGGTGAAATTCTTAGATATTAGGAGGAACACCGGTGGCGAAGGCGGTCATCTGGACTTCAACTGACGCTGAGGCGCGAAAGCGTGGGGAGCAA…
OTU_245	8	1	0	0	3	0	0	1	50	11	86	9	14	8	41	3	1	14	5	5	1	Bacteria;Cyanobacteria;Chloroplast;	803	100	Eukaryota;Stramenopiles;Ochrophyta;Bacillariophyta;Coscinodiscophyceae;Chaetocerotales;Chaetocerotales_X;Attheyaceae;Attheya;Attheya	TGGGGAATTTTCCGCAATGGGCGAAAGCCTGACGGAGCAATACCGCGTGAGGGAAGACTGCCTATGGGTTGTAAACCTCTTTTTTCAGGGAGGAATAAATGACGTGTACCTGAAGAATAAGCATCGGCTAACTCCGTGCCAGCAGCCGCGGTAAGACGGAGGATGCAAGTGTTATCCGGAATCACTGGGCGTAAAGCGTCTGTAGGTGGTTTGATAAGTCAACTGTTAAATCTTGAGGCTCAACCTCAAAACCGCAGTCGAAACTATCAGACTAGAGTATAGTAGGGGTAAAGGGAATTTCCAGTGGAGCGGTGAAATGCGTAGAGATTGGAAAGAACACCGATGGCGAAGGCACTTTACTGGGCTATTACTAACACTCAGAGACGAAAGCTAGGGTAG…
OTU_246	0	0	0	0	0	0	0	0	0	0	0	1	177	717	0	0	0	0	0	0	1	Bacteria;Bacteroidetes;Flavobacteriia;Flavobacteriales;Flavobacteriaceae;	837	100		TGAGGAATATTGGGCAATGGAGGCAACTCTGACCCAGCCATGCCGCGTGCAGGAAGACTGCCCTATGGGTTGTAAACTGCTTTTATACAGGAAGAAACACACCTACGTGTAGGTGCTTGACGGTACTGTAAGAATAAGCACCGGCTAACTCCGTGCCAGCAGCCGCGGTAATACGGAGGGTGCAAGCGTTATCCGGAATCATTGGGTTTAAAGGGTCCGCAGGCGGTCAATTAAGTCAGAGGTGAAATCCCATAGCTTAACTATGGAACTGCCTTTGATACTGGTTGACTTGAGTTATACGGAAGTAGATAGAATAAGTAGTGTAGCGGTGAAATGCATAGATATTACTTAGAATACCGATTGCGAAGGCAGTCTACTACGTATATACTGACGCTCATG…
OTU_247	0	0	0	0	0	0	0	0	0	0	0	0	1662	1545	0	0	0	0	0	0	0	Bacteria;Proteobacteria;Gammaproteobacteria;Alteromonadales;Alteromonadaceae;Luminiphilus;	839	99.77		TGGGGAATATTGCGCAATGGGCGGAAGCCTGACGCAGCCATGCCGCGTGTGTGAAGAAGGCCTTAGGGTTGTAAAGCACTTTCAATTGGGAGGAAAAGTTAACGACTAATACTCGTTAGCCTTGACGTTACCTTTAGAAGAAGCACCGGCTAACTCCGTGCCAGCAGCCGCGGTAATACGGAGGGTGCAAGCGTTAATCGGAATTACTGGGCGTAAAGCGCGCGTAGGCGGCTTTTTAAGTCGGATGTGAAAGCCCTGGGCTCAACCTGGGAACTGCATCCGATACTGGAAGGCTAGAGTGCGAGAGAGGGAGGTAGAATTCCATGTGTAGCGGTGAAATGCGTAGATATATGGAGGAATACCAGTGGCGAAGGCGGCCTCCTGGCTCGACACTGACGC…
OTU_248	12	0	0	0	4	4	2	0	0	0	71	1	0	1	114	46	39	67	66	29	1	Bacteria;Proteobacteria;Betaproteobacteria;Burkholderiales;Oxalobacteraceae;	759	97.42		TGGGGAATTTTGGACAATGGGCGCAAGCCTGATCCAGCAATGCCGCGTGTGTGAAGAAGGCCTTCGGGTTGTAAAGCACTTTTGTCAGGAACGAAACGGTTGGGGCTAATATCCTCGGCTAATGACGGTACCTGAAGAATAAGCACCGGCTAACTACGTGCCAGCAGCCGCGGTAATACGTAGGGTGCAAGCGTTAATCGGAATTACTGGGCGTAAAGCGTGCGCAGGCGGTTTTGCAAGACAGATGTGAAATCCCCGGGCTCAACCTGGGAACTGCATTTGTGACTGCAAGGCTAGAATCTGGCAGAGGGGGGTAGAATTCCACGTGTAGCAGTGAAATGCGTAGATATGTGGAGGAATACCGATGGCGAAGGCAGCCCCCTGGGCTAAGATTGACGC…
OTU_249	4	1	0	0	0	1	0	0	0	0	15	1	0	0	16	5	6	17	6	3	0	Bacteria;Proteobacteria;Alphaproteobacteria;Caulobacterales;Caulobacteraceae;Phenylobacterium;	789	99.75		TAGGGAATCTTGCGCAATGGGCGAAAGCCTGACGCAGCCATGCCGCGTGAATGATGAAGGTCTTAGGATTGTAAAATTCTTTCACCGGGGACGATAATGACGGTACCCGGAGAAGAAGCCCCGGCTAACTTCGTGCCAGCAGCCGCGGTAATACGAAGGGGGCTAGCGTTGCTCGGAATTACTGGGCGTAAAGGGAGCGTAGGCGGATAGTTTAGTCAGAGGTGAAAGCCCAGGGCTCAACCTTGGAATTGCCTTTGATACTGGCTATCTTGAGTATGGGAGAGGTGAGTGGAACTCCGAGTGTAGAGGTGAAATTCGTAGATATTCGGAAGAACACCAGTGGCGAAGGCGACTCACTGGCCCATTACTGACGCTGAGGCTCGAAAGCGTGGGGAGCAA…
OTU_250	3	2	7	9	25	10	20	45	6	15	16	17	24	25	51	45	13	311	103	97	7	Bacteria;Bacteroidetes;Flavobacteriia;Flavobacteriales;Cryomorphaceae;Owenweeksia;	682	100		GCTTTTATATAGGAATAAACCCATCTACGTGTAGATGGCTGAAGGTACTATATGAATAAGCACCGGCTAACTCCGTGCCAGCAGCCGCGGTAATACGGAGGGTGCAAGCGTTATCCGGATTTATTGGGTTTAAAGGGTGCGTAGGCGGGGTATTAAGTCAGTGGTGAAATCTTTCGGCTCAACCGAGAAACTGCCATTGATACTGATACTCTTGAATTTGGTTGAAGTAGGCGGAATGAGGCATGTAGCGGTGAAATGCATAGATATGCCTCAGAACACCGATTGCGAAGGCAGCTTACTAAGTCAATATTGACGCTGAGGCACGAAAGCGTGGGTAGCGAACA
OTU_251	9	1	1	0	0	0	0	0	0	0	25	0	0	1	29	15	14	27	11	10	0	Bacteria;Bacteroidetes;Sphingobacteriia;Sphingobacteriales;Sphingobacteriaceae;Mucilaginibacter;	829	99.76		TAAGGAATATTGGTCAATGGACGGAAGTCTGAACCAGCCATGCCGCGTGCAGGAAGACGGCCCTATGGGTTGTAAACTGCTTTTGCAGGGGAATAAACCTCATTACGTGTAATGAGCTGAATGTACTCTGAGAATAAGGATCGGCTAACTCCGTGCCAGCAGCCGCGGTAATACGGAGGATCCGAGCGTTATCCGGATTTATTGGGTTTAAAGGGTGCGTAGGTGGCCTGTTAAGTCAGGGGTGAAAGACGGTAGCTTAACTATCGCAGTGCCCTTGATACTGATGGGCTTGAATGAACTAGAGGTAGGCGGAATGTGACAAGTAGCGGTGAAATGCATAGATATGTCACAGAACACCAATTGCGAAGGCAGCTTACTATGGTTTTATTGACACTGAGG…
OTU_252	13	69	21	38	44	63	42	82	68	37	58	54	22	17	212	95	61	629	262	142	47	Bacteria;Bacteroidetes;Flavobacteriia;Flavobacteriales;NS9_marine_group;	654	94.55		TGAGGAATATTGCGCAATGGACGAAAGTCTGACGCAGCCATGCCGCGTGCAGGATGACGGCCCTATGGGTTGTAAACTGCTTTTATATACCAAGAAACCTTCGGACGTGTCCGAAGCTGACGGTAGTATATGAATAAGGACCGGCTAACTCCGTGCCAGCAGCCGCGGTAATACGGAGGGTCCAAGCGTTATCCGGATTTATTGGGTTTAAAGGGTTCGTAGGCGGAAGATTAAGTCAGTGGTGAAATCCTACAGCTCAACTGTAGAACTGCCATTGATACTGATTTTCTTGAGTATAATTGGAGTTGGCGGAATATGTCATGTAGCGGTGAAATGCTTAGATATGACATAGAACACCGATCGCGAAAGCAGCCAACTAAGTTATAACTGACGCTGAGG…
OTU_253	3	13	23	11	11	4	2	3	9	3	8	7	8	13	19	12	7	9	8	9	8	Bacteria;Proteobacteria;Alphaproteobacteria;Caulobacterales;Caulobacteraceae;Brevundimonas;	797	100		TGGGGAATCTTGCGCAATGGGCGAAAGCCTGACGCAGCCATGCCGCGTGAATGATGAAGGTCTTAGGATTGTAAAATTCTTTCACCGGGGACGATAATGACGGTACCCGGAGAAGAAGCCCCGGCTAACTTCGTGCCAGCAGCCGCGGTAATACGAAGGGGGCTAGCGTTGCTCGGAATTACTGGGCGTAAAGGGAGCGTAGGCGGACATTTAAGTCAGGGGTGAAATCCCGGGGCTCAACCTCGGAATTGCCTTTGATACTGGGTGTCTTGAGTATGAGAGAGGTGTGTGGAACTCCGAGTGTAGAGGTGAAATTCGTAGATATTCGGAAGAACACCAGTGGCGAAGGCGACACACTGGCTCATTACTGACGCTGAGGCTCGAAAGCGTGGGGAGCAA…
OTU_254	0	40	35	75	69	0	0	0	0	0	0	0	4	0	0	0	0	0	0	4	24	Bacteria;Cyanobacteria;Chloroplast;	801	100	Eukaryota;Hacrobia;Haptophyta;Prymnesiophyceae;Prymnesiophycidae_X;Prymnesiales;Prymnesiales_X;Chrysochromulinaceae;Chrysochromulinaceae_X;Chrysochromulinaceae_X	TGAGGAATTTTCCGCAATGGGCGAAAGCCTGACGGAGCAATACCGCGTGAGGGATGAAGGATTTTGGTCTGTAAACCTCTTTTCTCAAGAAAGAAGTTCTGACGGTACTTGAGGAATAAGCATCGGCTAACTCCGTGCCAGCAGCCGCGGTAATACGGGGGATGCAAGCGTTATCCGGAATGATTGGGCGTAAAGCGCCTGTAGGTTGTTTATTAAGTCCGTTGTTAAAGCCTAGGGCTTAACCCTAGAAAAGCAATGGAAACTAGTAGACTAGAGTATGGCAGGGGTAGAGGGAATTTCTAGTGTAGCGGTGAAATGCGTAGATATTAGAAAGAACACCGGTGGCGAAAGCGCTCTACTGGACCATTACTGACACTCAGAGGCGAAAGCTAGGGTAGC…
OTU_255	5	138	76	503	599	137	181	30	21	50	12	3	0	0	22	37	198	87	34	66	304	Bacteria;Proteobacteria;Betaproteobacteria;Burkholderiales;Comamonadaceae;Limnohabitans;	846	100		TGGGGAATTTTGGACAATGGACGCAAGTCTGATCCAGCCATTCCGCGTGCAGGATGAAGGCCCTCGGGTTGTAAACTGCTTTTGTACGGAACGAAAAGGTCTCTCTTAATACGAGGGGCTCATGACGGTACCGTAAGAATAAGCACCGGCTAACTACGTGCCAGCAGCCGCGGTAATACGTAGGGTGCAAGCGTTAATCGGAATTACTGGGCGTAAAGCGTGCGCAGGCGGTTATGTAAGACAGAGGTGAAATCCCCGGGCTCAACCTGGGAACTGCCTTTGTGACTGCATAGCTAGAGTACGGTAGAGGGGGATGGAATTCCGCGTGTAGCAGTGAAATGCGTAGATATGCGGAGGAACACCGATGGCGAAGGCAATCCCCTGGACCTGTACTGACGC…
OTU_256	0	1	0	9	28	2	2	18	129	48	3	91	7	2	10	17	0	0	2	20	4	Bacteria;Cyanobacteria;Cyanobacteria;SubsectionI;FamilyI;Snowella;	761	100		TGGGGAATTTTCCGCAATGGGCGAAAGCCTGACGGAGCAATACCGCGTGAGGGAGGAAGGTTCTTGGATTGTAAACCTCTTTTCTAGGGGAATAAAAAAATGAAGGTACCCTAGGAATAAGCATCGGCTAACTCCGTGCCAGCAGCCGCGGTAATACGGAGGATGCAAGCGTTATCCGGAATTATTGGGCGTAAAGAGTCCGTAGGTGGAAGTTCAAGTCTGCTGTTAAAGAATGGAGCTTAACTCCATAGAGGCGGTGGAAACTGAGCAACTAGAGTGCGGTAGGGGTAACGGGAATTCCCAGTGTAGCGGTGAAATGCGTAGATATTGGGAAGAACATCGGTGGCGAAAGCGCGTTACTGGGCCGAAACTGACACTGAGGGACGAAAGCTAGGGTAG…
OTU_257	1	46	25	6	91	62	35	18	26	37	16	68	44	43	15	2	23	88	44	21	31	Bacteria;Bacteroidetes;Flavobacteriia;Flavobacteriales;Flavobacteriaceae;Flavobacterium;	829	99.76		TGAGGAATATTGGACAATGGGCGCAAGCCTGATCCAGCCATGCCGCGTGCAGGAAGACGGTCCTATGGATTGTAAACTGCTTTTATACAGGAAGAAACACCGCTACGTGTAGCGGCTTGACGGTACTGTAAGAATAAGGATCGGCTAACTCCGTGCCAGCAGCCGCGGTAATACGGAGGATCCAAGCGTTATCCGGAATCATTGGGTTTAAAGGGTCCGTAGGCGGCCTTATAAGTCAGTGGTGAAATCTCCTAGCTCAACTAGGAAACTGCCATTGATACTGTAGGGCTTGAATTATTAGGAAGTAACTAGAATATGTAGTGTAGCGGTGAAATGCTTAGATATTACATGGAATACCAATTGCGAAGGCAGGTTACTACTAATATATTGACGCTGATG…
OTU_258	58	0	0	3	2	219	152	246	222	44	309	131	2	2	118	431	298	151	42	12	3	Bacteria;Proteobacteria;Gammaproteobacteria;Xanthomonadales;uncultured;	789	98.36		TGGGGAATATTGGACAATGGGGGAAACCCTGATCCAGCGACGCCGCGTGTGTGAAGAAGGCCTGCGGGTTGTAAAGCACTTTTAGTGGGGAGGAAAACCCCCGACCTAATACGTCGGGAATTGACTTAACCCAAAGAAAAAGCACCGGCTAACTCTGTGCCAGCAGCCGCGGTAATACAGAGGGTGCGAGCGTTAATCGGAATTACTGGGCGTAAAGCGTGCGTAGACGGTTGTCTAAGTCGGATGTGAAATCCCCGGGCTCAACCTGGGAATGGCATTCGAGACTGAATAGCTAGGGTGCGGAAGAGGGAAGCGGAATTTCCGGTGTAGCGGTGAAATGCGTAGATATCGGAAGGAACATCAGTGGCGAAGGCGGCTTCCTGGTCCAGCACCGACGTT…
OTU_259	22	5	1	0	2	4	1	2	0	2	131	1	2	4	177	68	76	121	88	54	0	Bacteria;Proteobacteria;Betaproteobacteria;Rhodocyclales;Rhodocyclaceae;Ferribacterium;	846	100		TGGGGAATTTTGGACAATGGGGGCAACCCTGATCCAGCCATGCCGCGTGAGTGAAGAAGGCCTTCGGGTTGTAAAGCTCTTTCAGCCGGGAAGAAAACGCATGGGTTAATACCCTGTGTGGATGACGGTACCGGAATAAGAAGCACCGGCTAACTACGTGCCAGCAGCCGCGGTAATACGTAGGGTGCGAGCGTTAATCGGAATTACTGGGCGTAAAGCGTGCGCAGGCGGTTTGTTAAGATAGGCGTGAAATCCCCGGGCTCAACCTGGGAACTGCGTTTATGACTGGCAGGCTAGAGTATGGCAGAGGGGGGTGGAATTCCACGTGTAGCAGTGAAATGCGTAGAGATGTGGAGGAACACCGATGGCGAAGGCAGCCCCCTGGGCCAATACTGACGC…
OTU_260	0	0	0	0	0	0	0	0	0	0	0	0	515	404	0	0	0	0	0	0	0	Bacteria;Bacteroidetes;Flavobacteriia;Flavobacteriales;Cryomorphaceae;Owenweeksia;	837	100		TGAGGAATATTGGTCAATGGAGGAAACTCTGAACCAGCCATGCCGCGTGAAGGATGACGGCCCTATGGGTTGTAAACTTCTTTTATAGAGGAAGAAACTTGTCTACGTGTAGACAACTGACGGTACTCTACGAATAAGGATCGGCTAACTCCGTGCCAGCAGCCGCGGTAATACGGAGGATCCAAGCGTTATCCGGATTCATTGGGTTTAAAGGGTCCGTAGGCGGATTTTTAAGTCAGTGGTGAAAGCCGACAGCTCAACTGTCGAACTGCCATTGATACTGGAAATCTTGAGTACAAATGAAGTAGGCGGAATGAGTCATGTAGCGGTGAAATGCATAGATATGACTCAGAACACCGATTGCGAAGGCAGCTTACTAACATGTAACTGACGCTGAGG…
OTU_261	1	0	0	0	3	5	17	17	23	54	19	102	17	2	179	93	28	8	1	2	0	Bacteria;Bacteroidetes;Flavobacteriia;Flavobacteriales;Flavobacteriaceae;Flavobacterium;	662	94.79		TGAGGAATATTGGGCAATGGGCGATAGCCTGACCCAGCCATGCCGCGTGCAGGAAGACGGTCCTATGGATTGTAAACTGCTTTTTTACGGGAAGAACTGTTACTACGTGTAGTAAATTGACGGTACCGTACGAATAAGGATCGGCTAACTCCGTGCCAGCAGCCGCGGTAATACGGAGGATCCAAGCGTTATCCGGAATCATTGGGTTTAAAGGGTCCGTAGGCGGTTTTATAAGTCAGTGGTGAAATCCAGCAGCTCAACTGTTGAACTGCCATTGATACTGTAGAACTTGAATGATTAGGAAGTAACTAGAATATGTAGTGTAGCGGTGAAATGCTTAGATATTACATGGAATACCAATTGCGAAGGCAGGTTACTACTAATTTATTGACGCTGATG…
OTU_262	0	161	84	20	98	1	0	0	0	0	0	0	0	0	0	0	0	0	0	0	5	Bacteria;Cyanobacteria;Chloroplast;	682	96.53	Eukaryota;Stramenopiles;Ochrophyta;Chrysophyceae;Chrysophyceae_X;Chromulinales;Chromulinales_X;Chromulinaceae;Chromulinaceae_X;Chromulinaceae_X	TGAGGAATTTTCTGCAATGGGCGAAAGCCTGACAGAGCAATACCGCGTGAGGGATGAAGGCCTACGGGTTGTAAACCTCTTTTCTCAAGGAGGAAGTTTGACGTTACTTGAGGAATAAGCATCGGCTAACCCTGTGCCAGCAGCCGCGGTAATACAGGGGATGCAAGTGTTATCCGGAATTATTGGGCGTAAAGCGTCTGCAGGTGGATAAGTAAGTCTTTTGTTAAATTTTCAGGCTTAACCTGAAGTCCGCAAAGGAAACTACTTATCTTGAGTATGGTAGAGGTAAAGGGAATTTCCAGTGGAGCGGTGAAATGCGTAGATATTGGAAAGAACACCAACAGCGAAGGCACTTTACTGGGCCATTACTGACACTCAGAGACGAAAGCTAGGGGAGCA…
OTU_263	10	3	1	0	2	5	2	0	0	0	35	2	0	2	81	31	26	51	34	24	0	Bacteria;Proteobacteria;Betaproteobacteria;Burkholderiales;Oxalobacteraceae;uncultured;	799	98.59		TGGGGAATTTTGGACAATGGGGGCAACCCTGATCCAGCAATGCCGCGTGTGTGAAGAAGGCCTTCGGGTTGTAAAGCACTTTTGTCAGGAACGAAACGGTTCTGGTTAATACCTGGAACTAATGACGGTACCTGAAGAATAAGCACCGGCTAACTACGTGCCAGCAGCCGCGGTAATACGTAGGGTGCAAGCGTTAATCGGAATTACTGGGCGTAAAGCGTGCGCAGGCGGTTGTGTAAGACAGATGTGAAATGCCCGGGCTTAACCTGGGAACTGCATTTGTGACTGCACGGCTAGAATCTGGCAGAGGGGGGTAGAATTCCACGTGTAGCAGTGAAATGCGTAGATATGTGGAGGAATACCGATGGCGAAGGCAGCCCCCTGGGCCAAGATTGACGC…
OTU_264	22	0	1	1	0	28	105	136	138	22	62	339	5	4	105	210	190	0	0	1	2	Bacteria;Bacteroidetes;Sphingobacteriia;Sphingobacteriales;Chitinophagaceae;uncultured;	678	95.26		TAGGGAATATTGGGCAATGGACGAAAGTCTGACCCAGCCATGCCGCGTGAAGGATGAATGTCCTATGGATTGTAAACTTCTTTTATATGGGAAGAAACCCCCGGATTCATCCGGGGCTGACGGTACCTTATGAATAAGCACCGGCTAACTCCGTGCCAGCAGCCGCGGTAATACGGAGGGTGCAAGCGTTATCCGGATTCACTGGGTTTAAAGGGTGCGTAGGCGGAATGATAAGTCAGTGGTGAAAGCCCCGAGCTCAACTTGGGAACTGCCATTGATACTGTTTTTCTTGAGTGTGGTTGAAGTGGGCGGAATATGACATGTAGCGGTGAAATGCTTAGATATGTCATAGAACACCGATTGCGAAGGCAGCTCACTAAACCATTACTGACGCTGAGG…
OTU_265	5	0	0	0	1	0	1	0	0	0	23	0	0	0	23	14	7	14	18	6	0	Bacteria;Proteobacteria;Alphaproteobacteria;Rhizobiales;Bradyrhizobiaceae;Rhodopseudomonas;	797	100		TGGGGAATATTGGACAATGGGCGCAAGCCTGATCCAGCCATGCCGCGTGAGTGATGAAGGCCCTAGGGTTGTAAAGCTCTTTTGTACGGGAAGATAATGACGGTACCGTAAGAATAAGCCCCGGCTAACTTCGTGCCAGCAGCCGCGGTAATACGAAGGGGGCTAGCGTTGCTCGGAATCACTGGGCGTAAAGGGTGCGTAGGCGGGTTTTTAAGTCAGAGGTGAAATCCTGGAGCTCAACTCCAGAACTGCCTTTGATACTGGGAATCTTGAGTATGGAAGAGGTGAGTGGAACTGCGAGTGTAGAGGTGAAATTCGTAGATATTCGCAAGAACACCAGTGGCGAAGGCGGCTCACTGGTCCATAACTGACGCTGAGGCACGAAAGCGTGGGGAGCAA…
OTU_266	8	13	14	32	33	6	17	1	115	43	60	1	0	4	225	11	7	135	152	164	23	Bacteria;Bacteroidetes;Flavobacteriia;Flavobacteriales;NS9_marine_group;	837	100		TGAGGAATATTGCACAATGGAGGAAACTCTGATGCAGCCATGCCGCGTGCAGGATGACGGCCCTACGGGTTGTAAACTGCTTTTTTACAAGAAGAAACCTTGGTACGTGTACCAACTTGACGGTATTGTAAGAATAAGCACCGGCTAACTCCGTGCCAGCAGCCGCGGTAATACGGAGGGTGCAAGCGTTATCCGGATTTATTAGGTTTAAAGGGTTCGCAGGCGGAATTTTAAGTCAGTGGTGAAAGCCTATAGCTCAACTATAGAACTGCCACTGATACTGATATTCTTGAGTGTAGATGAAGTGGGCGGAATATGTCATGTAGCGGTGAAATGCATAGATATGACATGGAACACCAATTGCGAAGGCAGCTCACTAAACTATTACTGACGCTCATG…
OTU_267	0	20	7	94	57	0	0	0	6	0	2	0	0	0	2	2	0	1	0	3	22	Bacteria;Cyanobacteria;Chloroplast;	755	98.52	Eukaryota;Stramenopiles;Ochrophyta;Dictyochophyceae;Dictyochophyceae_X;Dictyochophyceae_XX;Dictyochophyceae_XXX;Dictyochophyceae_XXXX;Dictyochophyceae_XXXXX;Dictyochophyceae_XXXXX	TGGGGAATTTTCTGCAATGGGCGAAAGCCTGACAGAGCAATACCGCGTGAGGGATGAAGGCTCGTGGGTCGTAAACCTCTTTTTTCAAGGAGGAATAAATGACGTGTACTTGAAGAATAAGCATCGGCTAACTCCGTGCCAGCAGCCGCGGTAAGACGGAGGATGCAAGTGTTATCCGGAATCACTGGGCGTAAAGCGTCTGTAGGTGGTTTAGTAAGTCGATTGTTAAAGCTTGAGGCTTAACTTCAAACCAGCAATCGAAACTGTTAGACTTGAGTATAGTAGAGGTAAAAGGAATTTCCAGTGGAGCGGTGAAATGCGTAGATATTGGAAAGAACACCGATGGCGAAGGCATTTTACTGGACTGTAACTGACACTCAGAGACGAAAGCTAGGGTAG…
OTU_268	2	0	0	0	0	1	0	0	5	10	4	8	168	104	11	1	1	8	1	0	0	Bacteria;Proteobacteria;Alphaproteobacteria;Rickettsiales;SAR116_clade;	797	100		TGGGGAATATTGGACAATGGAGGCAACTCTGATCCAGCAATGCCGCGTGTGTGATGAAGGCCTTAGGGTTGTAAAGCACTTTCAACGGTGAAGATGATGACGGTAGCCGTAGAAGAAGCCCCGGCTAACTTCGTGCCAGCAGCCGCGGTAATACGAAGGGGGCGAGCGTTATTCGGAATTATTGGGCGTAAAGGGCTCGCAGGCTGCTTGAACAGTTAGACGTGAAATCCCCGGGCTCAACCTGGGAACTGCGTTTAATACTAGCAAGCTAGAGTAATAGAGAGGAAAGTGGAATTCCCAGTGTAGAGGTGAAATTCGTAGATATTGGGAGGAACACCAGTGGCGAAAGCGGCTTTCTGGCTATTTACTGACGCTGAGGAGCGAAAGCGTGGGGAGCAA…
OTU_269	5	119	74	110	182	178	183	79	91	291	79	445	48	50	42	95	135	278	420	268	124	Bacteria;Actinobacteria;Actinobacteria;Micrococcales;Microbacteriaceae;Candidatus_Limnoluna;	807	100		TGGGGAATATTGCACAATGGGCGCAAGCCTGATGCAGCAACGCCGCGTGAGGGATGAAGGCCTTCGGGTTGTAAACCTCTTTTAGCAGGGAAGAAGCGAAAGTGACGGTACCTGCAGAAAAAGCACCGGCTAACTACGTGCCAGCAGCCGCGGTAATACGTAGGGTGCAAGCGTTGTCCGGAATTATTGGGCGTAAAGAGCTCGTAGGCGGTTTGTCGCGTCTGCTGTGAAAATCCAAGGCTCAACCTTGGACCTGCAGTGGGTACGGGCAGACTAGAGTGCGGTAGGGGAGATGGGAATTCCTGGTGTAGCGGTGGAATGCGCAGATATCAGGAGGAACACCAATGGCGAAGGCACATCTCTGGGCCGTAACTGACGCTGAGGAGCGAAAGCGTGGGG…
OTU_270	0	0	0	0	0	0	0	0	0	0	0	0	268	49	0	0	0	0	0	0	0	Bacteria;Cyanobacteria;Chloroplast;	801	100	Eukaryota;Hacrobia;Haptophyta;Prymnesiophyceae;Prymnesiophycidae_X;Phaeocystales;Phaeocystales_X;Phaeocystaceae;Phaeocystaceae_X;Phaeocystaceae_X	TGAGGAATTTTCCGCAATGGGCGAAAGCCTGACGGAGCAATACCGCGTGAGGGATGAAGGATTTTGGTCTGTAAACCTCTTTTCTCAAGAAAGAAGTTCTGACGGTACTTGAGGAATAAGCATCGGCTAACTCCGTGCCAGCAGCCGCGGTAATACGGGGGATGCAAGCGTTATCCGGAATCATTGGGCGTAAAGCGCCTGTAGGTTGTTTAATAAGTCTGTTGTTAAAGACTAGGGCTCAACCCTAGGAAAGCAATGGAAACTGCTAGACTTGAGTATGATAGGGGTAGAGGGAATTTCTAGTGTAGCGGTGAAATGCGTAGATATTAGAAAGAACACCGGTGGCGAAGGCGCTCTACTGGATCATTACTGACACTCAGAGGCGAAAGCTAGGGTAGC…
OTU_271	1	3	3	3	6	1	0	8	2	4	5	5	9	4	5	13	2	1	6	7	4	Bacteria;Bacteroidetes;Flavobacteriia;Flavobacteriales;Flavobacteriaceae;Flavobacterium;	837	100		TGAGGAATATTGGTCAATGGAGGCAACTCTGAACCAGCCATGCCGCGTGCAGGATGACGGTCCTATGGATTGTAAACTGCTTTTATACGGGAAGAAAACGAGTTACGTGTAACTAACTGACGGTACCGTAAGAATAAGGATCGGCTAACTCCGTGCCAGCAGCCGCGGTAATACGGAGGATCCAAGCGTTATCCGGAATCATTGGGTTTAAAGGGTCCGTAGGCGGTCTTATAAGTCAGTGGTGAAAGTTTTTAGCTTAACTAAAAAATTGCCATTGATACTGTTAGACTTGAATTACTTGGAAGTAACTAGAATATGTAGTGTAGCGGTGAAATGCTTAGATATTACATGGAATACCAATTGCGAAGGCAGGTTACTATGAGTTAATTGACGCTGATG…
OTU_272	0	0	2	0	0	77	0	0	0	0	0	0	0	0	0	0	7	292	4	1	1	Bacteria;Verrucomicrobia;Spartobacteria;Chthoniobacterales;FukuN18_freshwater_group;	692	96.54		TCGAGAATTTTTCACAATGGGGGAAACCCTGATGGAGCGACGCCGCGTGGAGGATGAAGGCCTTTGGGTTGTAAACTCCTGTCATAAGGGAACAAGAAAGTGATAGTACCTTAAGAGGAAGAGACGGCTAACTCTGTGCCAGCAGCCGCGGTAATACAGAGGTCTCAAGCGTTGTTCGGATTCATTGGGCGTAAAGGGTGCGCAGGCTGTGTGGTAAGTCAGGTGTGAAATTTAGAGGCTCAACCTCTAAACTGCACTTGATACTGCCATGCTAGAGGACTGTAGAGGAGATTGGAATTCACGGTGTAGCAGTGAAATGCGTAGATATCGTGAGGAAGACCGGTGGCGAAGGCGAATCTCTGGGCAGTTCCTGACGCTCATGCACGAAGGCTAGGGGAG…
OTU_273	3	1	0	0	0	0	0	0	0	0	16	0	0	0	7	4	9	6	6	6	0	Bacteria;Proteobacteria;Alphaproteobacteria;Rhodospirillales;Rhodospirillaceae;uncultured;	718	97.51		TGGGGAATATTGGACAATGGGGGAAACCCTGATCCAGCCATGCCGCGTGAATGATGAAGGCCTTCGGGTTGTAAAGTTCTTTTGGTGGGGACGATGATGACGGTACCCACAGAATAAGCTCCGGCTAACTTCGTGCCAGCAGCCGCGGTAATACGAAGGGAGCTAGCGTTGTTCGGAATTACTGGGCGTAAAGGGCGCGTAGGCGGTTTGACAAGTCGGATGTGAAAGCCCTGGGCTTAACCCGGGAATTGCATTCGATACTGTTTTACTCGAATTCGGTAGAGGTTGGTAGAATTCCCAGTGTAGAGGTGAAATTCGTAGAGATTGGGAAGAATACCCGTGGCGAAGGCGGCCAACTGGACCGACATTGACGCTGAGGCGCGAAAGCGTGGGTAGCAA…
OTU_274	24	4	1	0	3	3	2	1	2	0	124	1	0	4	156	65	55	106	79	42	3	Bacteria;Proteobacteria;Betaproteobacteria;Burkholderiales;Oxalobacteraceae;Massilia;	846	100		TGGGGAATTTTGGACAATGGGGGCAACCCTGATCCAGCAATGCCGCGTGAGTGAAGAAGGCCTTCGGGTTGTAAAGCTCTTTTGTCAGGGAAGAAACGGTTCTGGCTAATATCCAGAGCTAATGACGGTACCTGAAGAATAAGCACCGGCTAACTACGTGCCAGCAGCCGCGGTAATACGTAGGGTGCAAGCGTTAATCGGAATTACTGGGCGTAAAGCGTGCGCAGGCGGTTTTGTAAGACTGTCGTGAAATCCCCGGGCTCAACCTGGGAATGGCGATGGTGACTGCAAGGCTAGAGTTTGGCAGAGGGGGGTAGAATTCCACGTGTAGCAGTGAAATGCGTAGATATGTGGAGGAACACCGATGGCGAAGGCAGCCCCCTGGGTCAAAACTGACGC…
OTU_275	19	272	84	236	705	283	167	327	167	313	91	146	11	2	99	213	173	127	407	323	242	Bacteria;Actinobacteria;Actinobacteria;Corynebacteriales;Mycobacteriaceae;Mycobacterium;	791	99.51		TGGGGAATATTGCACAATGGGCGCAAGCCTGATGCAGCGACGCCGCGTGGGGGATGACGGCCTTCGGGTTGTAAACCTCTTTCACCAGGGACGAAGCGCAAGTGACGGTACCTGGAGAAGAAGCACCGGCCAACTACGTGCCAGCAGCCGCGGTAATACGTAGGGTGCGAGCGTTGTCCGGAATTACTGGGCGTAAAGAGCTCGTAGGTGGTTTGTCGCGTTGTTCGTGAAATCTCACAGCTCAACTGTGGGCGTGCGGGCGATACGGGCAGACTGGAGTACTGCAGGGGAGACTGGAATTCCTGGTGTAGCGGTGGAATGCGCAGATATCAGGAGGAACACCGGTGGCGAAGGCGGGTCTCTGGGCAGTAACTGACGCTGAGGAGCGAAAGCGTGGGG…
OTU_276	0	0	0	0	0	0	0	0	0	0	0	0	590	1021	0	0	0	0	0	0	0	Bacteria;Proteobacteria;Gammaproteobacteria;Oceanospirillales;SAR86_clade;	846	100		TGGGGAATATTGGACAATGGGCGCAAGCCTGATCCAGCCATACCGCGTGTGTGAAGAAGGCCCTAGGGTTGTAAAGCACTTTAAGTTGGGAAGAAAAGTTATTGGCTAATACCCAATGACCGTGACATTACCATCAGAATAAGGACCGGCTAATTCCGTGCCAGCAGCCGCGGTAATACGGAAGGTCCAAGCGTTAATCGGAATTACTGGGCGTAAAGCGCGCGTAGGTGGTTTATTAAGTTGGGTGTGAAATCCCCGGGCTCAACCTGGGAACTGCATCCAAAACTGATTCACTAGAGTACGATAGAGGGAGGTAGAATTCACAGTGTAGCGGTGGAATGCGTAGATATTGTGAAGAATACCAATGGCGAAGGCAGCCTCCTGGATCTGTACTGACAC…
OTU_277	0	0	0	0	0	6	2	3	0	1	0	0	0	0	0	0	8	47	19	3	0	Bacteria;Proteobacteria;Alphaproteobacteria;Rickettsiales;	718	97.51		TGGGGAATATTGGACAATGGGCGAAAGCCTGATCCAGCAATACCACGTGAGCGATGAAGGCCTTAGGGTTGTAAAACTCTTTCAGATATGAAGATAATGACTGTAGTATCAGAAGAAGCACCGGCTAACTCCGTGCCAGCAGCCGCGGTAATACGGAGGGTGCTAGCGTTGTTCGGATTTACTGGGCGTAAAGGGTACGTAGGCTGTTTATCAAGTTGGAAGTGAAATCCCGGGGCTCAACCCCGGAACTGCTTTCAAAACTGGTAGGCTAGAGTTAAGTAGAGGATAGTGGAATTCCCAGTGTAGAGGTGAAATTCGTAGATATTGGGAGGAACACCAGAAGCGAAGGCGACTATCTGGGCTTATACTGACGCTAAGGTACGAAAGTGTGGGGAGCAA…
OTU_278	0	0	0	0	0	0	0	0	0	0	0	0	340	340	2	0	1	0	0	0	0	Bacteria;Proteobacteria;Alphaproteobacteria;Rickettsiales;SHWN-night2;	797	100		TGGGGAATATTGGACAATGGGGGCAACCCTGATCCAGCAATGCCGCGTGCGTGAAGAAGGCCTTAGGGTTGTAAAGCGCTTTCACCCGTGACGATGATGACGGTAGCGGGAGAAGAAGCCCCGGCTAACTCCGTGCCAGCAGCCGCGGTAATACGGAGGGGGCGAGCGTTGTTCGGAATTACTGGGCGTAAAGGGCGCGTAGGCGGCTCTATCAGTCAGACGTGAAAGCCCCGGGCTCAACCTGGGATGTGCGTTTGATACTGTAGAGCTAGAGACCGGAAGAGGATGGCGGAATATCCAGTGTAGAGGTGAAATTCGTAGATATTGGATGGAACACCAGTGGCGAAGGCGGCCATCTGGTCCGGGTCTGACGCTGAGGCGCGAAAGCGTGGGGAGCAA…
OTU_279	12	0	0	0	3	4	0	0	0	0	51	1	0	2	66	23	12	44	31	15	0	Bacteria;Proteobacteria;Betaproteobacteria;Nitrosomonadales;Gallionellaceae;Gallionella;	839	99.77		TGGGGAATTTTGGACAATGGGCGAAAGCCTGATCCAGCCATACCGCGTGAGTGAAGAAGGCCTTCGGGTTGTAAAGCTCTTTCAGCCGGAAAGAAATCGCACTTCTTAATACGGAGTGTGGATGACGGTACCGGAAGAAGAAGCACCGGCTAACTACGTGCCAGCAGCCGCGGTAATACGTAGGGTGCGAGCGTTAATCGGAATTACTGGGCGTAAAGCGTGCGCAGGCGGTTTTTTAAGCCAGATGTGAAATCCCCGGGCTTAACCTGGGAACTGCATTTGGAACTGGAAGACTAGAGTGTAGCAGAGGGGGGTAGAATTCCACGTGTAGCAGTGAAATGCGTAGATATGTGGAGGAATACCGATGGCGAAGGCAGCCCCCTGGGTTAACACTGACGC…
OTU_280	17	5	0	0	4	1	2	2	0	5	108	3	0	3	131	30	58	84	70	40	0	Bacteria;Proteobacteria;Betaproteobacteria;Rhodocyclales;Rhodocyclaceae;Candidatus_Accumulibacter;	791	98.36		TGGGGAATTTTGGACAATGGGCGCAAGCCTGATCCAGCCATGCCGCGTGAGTGAAGAAGGCCTTCGGGTTGTAAAGCTCTTTCGGCGGGGAAGAAATCGCACCGGTTAATACCCGGGGTGGATGACGGTACCCGAATAAGAAGCACCGGCTAACTACGTGCCAGCAGCCGCGGTAATACGTAGGGTGCGAGCGTTAATCGGAATTACTGGGCGTAAAGCGTGCGCAGGCGGTTTTGTAAGTCAGATGTGAAATCCCCGGGCTCAACCTGGGAACTGCATTTGAGACTGCAAGGCTAGAGTGTGGCAGAGGGGGGTAGAATTCCACGTGTAGCAGTGAAATGCGTAGAGATGTGGAGGAATACCGATGGCGAAGGCAGCCCCCTGGGCCAATACTGACGC…
OTU_281	0	6	7	0	0	0	0	2	1	1	1	1	0	0	6	5	7	17	17	23	2	Bacteria;Cyanobacteria;Chloroplast;	775	99.02	Eukaryota;Archaeplastida;Chlorophyta;Mamiellophyceae;Mamiellophyceae_X;Mamiellales;Mamiellales_X;Bathycoccaceae;Bathycoccaceae_X;Bathycoccaceae_X	TGGGGAATTTTCCGCAATGGACGAAAGTCTGACGGAGCGACGCTGCGTGAAGGATGAAGGCCCGTGGGTTGTAAACTTCTTTTCTCGAAGAAGAATAAAATGACGGTATTCGAGGAATAAGCATCGGCTAACTCTGTGCCAGCAGCCGCGGTAAGACAGAGGATGCAAGTGTTATTCGGAATGATTGGGCGTAAAGAGTCTGTAGGCGGTTTAGAAAGTCTTTTGTGAAATACTTCAGCTCAACTGGGGATCCGCAAAAGAAACTTCTCGACTTGAGGAAAGTAGAGGTACAGGGAATTTCCGGTGGAGCGGTGAAATGCGTAGATATCGGAAGGAACACCAATATGGCGAAGGCACTGTACTGGGCTTTTCCTGACGCTCAGAGACGAAAGCTGAAGG…
OTU_282	6	2	2	0	0	0	1	1	1	0	56	0	0	0	45	23	13	28	19	23	1	Bacteria;Proteobacteria;Betaproteobacteria;Burkholderiales;Oxalobacteraceae;Massilia;	791	98.36		TGGGGAATTTTGGACAATGGGCGCAAGCCTGATCCAGCAATGCCGCGTGAGTGAAGAAGGCCTTCGGGTTGTAAAGCTCTTTTGTCAGGGAAGAAACGGTGGTCTCTAATACAGATTGCTAATGACGGTACCTGAAGAATAAGCACCGGCTAACTACGTGCCAGCAGCCGCGGTAATACGTAGGGTGCAAGCGTTAATCGGAATTACTGGGCGTAAAGCGTGCGCAGGCGGTTGTGTAAGTCTGACGTGAAATCCCCGGGCTCAACCTGGGAATTGCGTTGGAGACTGCACGGCTAGAATCTGGCAGAGGGGGGTAGAATTCCACGTGTAGCAGTGAAATGCGTAGAGATGTGGAGGAACACCGATGGCGAAGGCAGCCCCCTGGGCTAAGATTGACGC…
OTU_283	0	0	0	0	0	0	0	0	0	19	0	186	105	313	0	0	0	0	0	0	0	Bacteria;Bacteroidetes;Flavobacteriia;Flavobacteriales;Flavobacteriaceae;NS5_marine_group;	821	99.53		TGAGGAATATTGGACAATGGAGGCAACTCTGATCCAGCCATGCCGCGTGCAGGAAGACTGCCCTATGGGTTGTAAACTGCTTTTATACAGGAAGAAACCTACTTACGTGTAAGTAGCTGACGGTACTGTAAGAATAAGGATCGGCTAACTCCGTGCCAGCAGCCGCGGTAATACGGAGGATCCAAGCGTTATCCGGAATCATTGGGTTTAAAGGGTCCGTAGGTGGTTTATTAAGTCAGAGGTGAAATCCTATCGCTCAACGATAGAACTGCCTTTGAAACTGATAGACTTGAGTTATTGTGAAGTAGTTAGAATATGTAGTGTAGCGGTGAAATGCATAGATATTACATAGAATACCGATTGCGAAGGCAGATTACTAACAATATACTGACACTGAGG…
OTU_284	12	53	26	99	83	35	52	92	236	840	228	1432	1622	1297	307	279	37	131	60	42	56	Bacteria;Actinobacteria;Actinobacteria;Micrococcales;Microbacteriaceae;	807	100		TGGGGAATATTGCACAATGGGCGCAAGCCTGATGCAGCAACGCCGCGTGAGGGACGAAGGCCTTCGGGTTGTAAACCTCTTTTAGCAGGGAAGAAGCGAAAGTGACGGTACCTGCAGAAAAAGCGCCGGCTAACTACGTGCCAGCAGCCGCGGTAATACGTAGGGCGCAAGCGTTGTCCGGAATTATTGGGCGTAAAGAGCTCGTAGGCGGTTTGTCGCGTCTGCTGTGAAAATCCGAGGCTCAACCTCGGACCTGCAGTGGGTACGGGCAAACTAGAGTGCGGTAGGGGAGATTGGAATTCCTGGTGTAGCGGTGGAATGCGCAGATATCAGGAGGAACACCAATGGCGAAGGCAGATCTCTGGGCCGTAACTGACGCTGAGGAGCGAAAGCGTGGGG…
OTU_285	0	77	63	62	89	1	0	0	0	0	0	0	0	1	0	0	1	2	0	17	99	Bacteria;Cyanobacteria;Chloroplast;	525	91.6		TGAGGAATTTTCCGCAATGGGCGAAAGCCTGACGGAGCAATACCGCGTGAAGGAAGAAGGCTCGTGGGTCGTAAACTTCTTTTCTCAAGGAAGAAACAATGACGGTACTTGAGGAATAAGCACCGGCTAACTCTGTGCCAGCAGCCGCGGTAATACAGAGGGTGCAAGCATTGTCCGGAATGATTGGGCGTAAAGCGTCTGTAGGTGGTTTTTAAAGTCCAATGTCAAATCCCAGAGCTCAACTTTGGACAGGCATTGGAGTACTTAAAGGCTAGAGTATGGTAGGGGTAGAGGGAATTCCTTGTGGAGCGGTGAAATGCACAGAGATAAGGAAGAACACCAGTGGCGAAGGCGCTCTACTGGGCCATTACTGACACTGAGAGACGATAGCTGGGGGAG…
OTU_286	0	15	12	62	215	9	9	0	0	0	0	0	0	0	0	0	0	23	25	156	117	Bacteria;Bacteroidetes;Sphingobacteriia;Sphingobacteriales;NS11-12_marine_group;	837	100		TAGGGAATATTGGTCAATGGACGCAAGTCTGAACCAGCCATGCCGCGTGAAGGATGAAGGCCCTATGGGTCGTAAACTTCTTTTATTAGGGAAGAAAAAATGGGATGCGTCCTATACTGACGGTACTTAATGAATAAGGATCGGCTAACTTCGTGCCAGCAGCCGCGGTAAGACGAAGGATCCAAGCGTTGTCCGGATTTACTGGGTTTAAAGGGTGCGTAGGCGGAAAATTAAGTCAGTGGTGAAAGCCCGCAGCTCAACTGTGGAACTGCCATTGAAACTGGTTTTCTTGAATATAGCTGAGGCAGATGGAATATAACATGTAGCGGTGAAATGCTTAGATATGTTATAGAACACCGATTGCGAAGGCAGTCTGCTAAACTATTATTGACGCTGAGG…
OTU_287	0	68	22	47	56	14	2	1	0	1	1	0	0	0	3	3	6	4	4	9	33	Bacteria;Proteobacteria;Alphaproteobacteria;Rhodospirillales;Rhodospirillales_Incertae_Sedis;Reyranella;	797	100		TGGGGAATATTGGACAATGGGGGCAACCCTGATCCAGCCATGCCGCGTGAGTGATGAAGGCCTTCGGGTTGTAAAGCTCTTTTGGCGGGGACGATGATGACGGTACCCGCAGAATAAGCCCCGGCTAACTTCGTGCCAGCAGCCGCGGTAAGACGAAGGGGGCTAGCGTTGTTCGGAATTACTGGGCGTAAAGCGAGTGTAGGTGGTTATCCAAGTTGGATGTGAAAGCCTTGAGCTCAACTCAAGAAATGCATTCAGGACTGGATGACTAGAGGACCGGAGAGGATAGTGGAATTCCCAGTGTAGTGGTGAAATACGTAGAGATTGGGAAGAACACCAGTGGCGAAGGCGGCTATCTGGACGGTTTCTGACACTAAGACTCGAAAGCGTGGGGAGCAA…
OTU_288	2	9	42	23	22	9	5	5	3	1	3	4	44	30	7	8	13	11	4	4	11	Bacteria;Proteobacteria;Alphaproteobacteria;Caulobacterales;Hyphomonadaceae;Hyphomonas;	797	100		TGGGGAATCTTGCACAATGGGCGAAAGCCTGATGCAGCCATGCCGCGTGAATGATGAAGGCCTTAGGGTTGTAAAATTCTTTCGCTAGGGATGATAATGACAGTACCTAGTAAAGAAGCCCCGGCTAACTTCGTGCCAGCAGCCGCGGTAATACGAAGGGGGCTAGCGTTGTTCGGAATTACTGGGCGTAAAGCGCACGTAGGCGGACTTTTAAGTCAGGTGTGAAATCCCAGGGCTCAACCCTGGAACTGCATTTGAAACTGGAAGTCTAGAGACCAGGAGAGGTTAGCGGAATACCGAGTGTAGAGGTGAAATTCGTAGATATTCGGTGGAACACCAGTGGCGAAGGCGGCTAACTGGACTGGTACTGACGCTGAGGTGCGAAAGTGTGGGGAGCAA…
OTU_289	0	20	18	161	12	2	0	0	0	0	0	0	0	0	0	0	0	0	3	18	74	Bacteria;Bacteroidetes;Flavobacteriia;Flavobacteriales;Flavobacteriaceae;Flavobacterium;	837	100		TGAGGAATATTGGTCAATGGACGCAAGTCTGAACCAGCCATGCCGCGTGCAGGATGACGGTCCTATGGATTGTAAACTGCTTTTATACAGGAAGAAACCCTAGTTCGTGAACTAGATTGACGGTACTGTAAGAATAAGGATCGGCTAACTCCGTGCCAGCAGCCGCGGTAATACGGAGGATCCAAGCGTTATCCGGAATCATTGGGTTTAAAGGGTCCGTAGGCGGCTTAGCAAGTCAGTGGTGAAATCTCCCCGCTCAACGGGGAAACGGCCATTGATACTACTAGGCTTGAATTATTAGGAAGTAACTAGAATATGTAGTGTAGCGGTGAAATGCTTAGATATTACATGGAATACCAATTGCGAAGGCAGGTTACTACTAATATATTGACGCTGATG…
OTU_290	0	0	0	0	0	0	0	0	0	0	0	2	102	158	0	0	0	0	0	0	0	Bacteria;Proteobacteria;Alphaproteobacteria;Rickettsiales;SAR116_clade;	797	100		TGGGGAATATTGGACAATGGGGGCAACCCTGATCCAGCAATGCCGCGTGTGTGATGAAGGCCTTAGGGTTGTAAAGCACTTTCACTGGTGAAGATGATGACGGTAACCAGAGAAGAAGCCCCGGCTAACTTCGTGCCAGCAGCCGCGGTAATACGAAGGGGGCGAGCGTTGTTCGGAATTACTGGGCGTAAAGGGAGCGCAGGCGGTTCATTTAGTTAGGCGTGAAAGCCCCGGGCTCAACCTGGGAACTGCGCTTAATACTGATGAACTAGAAAACAGAAGAGGGTAGTGGAATTCCCAGTGTAGAGGTGAAATTCGTAGATATTGGGAAGAACACCGGTGGCGAAAGCGGCTACCTGGTCTGATTTTGACGCTGAGGCTCGAAAGCGTGGGGAGCAA…
OTU_291	0	0	0	0	0	4	0	7	0	0	0	0	0	0	0	4	3	0	0	0	0	Bacteria;Cyanobacteria;Cyanobacteria;SubsectionIII;FamilyI;	789	99.75		TGGGGAATTTTCCGCAATGGGCGAAAGCCTGACGGAGCAATACCGCGTGAGGGACGAATGCCTGTGGGTTGTAAACCTCTTTTGTTAGGGAAGATAATGACGGTACCTAACGAATAAGCATCGGCTAACTCCGTGCCAGCAGCCGCGGTAAGACGGAGGATGCAAGCGTTATCCGGAATTATTGGGCGTAAAGCGTACGTAGGCTGTTTCATAAGTCTGTTGTCAAAGCCCGAGGCTCAACCTTGGATCGGCAATGGAAACTGTGAGACTAGAGAGAGATAGGGGCAGGAGGAATTCCAGGTGTAGCGGTGAAATGCGTAGATATCTGGAAGAACACCAGTGGCGAAAGCGTCCTGCTGGATCTCAACTGACGCTGAAGTACGAAAGCTAGGGGAGCGA…
OTU_292	4	3	0	0	0	0	0	0	2	1	25	0	0	1	30	19	9	22	9	15	0	Bacteria;Bacteroidetes;Sphingobacteriia;Sphingobacteriales;Sphingobacteriaceae;Mucilaginibacter;	765	97.87		TAAGGAATATTGGTCAATGGGCGGAAGCCTGAACCAGCCATGCCGCGTGCAGGAAGACGGCCCTACGGGTTGTAAACTGCTTTTGTACTGGAATAAACCTTCGTATGTATACGAAGCTGAATGTACAGTAAGAATAAGGATCGGCTAACTCCGTGCCAGCAGCCGCGGTAATACGGAGGATCCAAGCGTTATCCGGATTTATTGGGTTTAAAGGGTGCGTAGGCGGCTTTTTAAGTCAGGGGTGAAAGACGGTAGCTTAACTATCGCAGTGCCCTTGATACTGAAGAGCTTGAATGTACTAGAAGTAGGCGGAATGTGACAAGTAGCGGTGAAATGCATAGATATGTCACAGAACACCGATTGCGAAGGCAGCTTACTATGGTATGATTGACGCTGAGG…
OTU_293	2	1	2	0	2	6	46	2	2	7	1	40	14	10	32	4	77	407	191	117	1	Bacteria;Bacteroidetes;Flavobacteriia;Flavobacteriales;Schleiferiaceae;Schleiferia;	797	98.82		TGAGGAATATTGGTCAATGGACGAAAGTCTGAACCAGCCATACCGCGTGCAGGAAGACGGCCCTATGGGTTGTAAACTGCTTTTGTTTGCCAAGAAACCTCCCCACGTGTGGGGAGCTGACGGTAGCATTCGAATAAGGACCGGCTAACTCCGTGCCAGCAGCCGCGGTAATACGGAGGGTCCAAGCGTTATCCGGATTTATTGGGTTTAAAGGGTTCGTAGGCGGAAAGATAAGTCAGTGGTGAAAGCCTGTGGCTCAACCATAGAATTGCCATTGATACTGTCTTTCTTGAGTACAAATGAAGTGGGCGGAATGTGTCGTGTAGCGGTGAAATGCTTAGATATGACACAGAACACCGATTGCGAAGGCAGCTCACTAAATTGTAACTGACGCTGAGG…
OTU_294	16	2	4	0	0	2	1	0	0	6	85	0	0	3	101	48	46	66	55	34	1	Bacteria;Proteobacteria;Betaproteobacteria;Burkholderiales;Comamonadaceae;	846	100		TGGGGAATTTTGGACAATGGGCGCAAGCCTGATCCAGCCATGCCGCGTGCAGGATGAAGGCCTTCGGGTTGTAAACTGCTTTTGTACGGAACGAAAAGGTTCTCTCTAATACAGGGGGCTCATGACGGTACCGTAAGAATAAGCACCGGCTAACTACGTGCCAGCAGCCGCGGTAATACGTAGGGTGCAAGCGTTAATCGGAATTACTGGGCGTAAAGCGTGCGCAGGCGGTGATGTAAGACAGATGTGAAATCCCCGGGCTCAACCTGGGAACTGCATTTGTGACTGCATCGCTGGAGTGCGGCAGAGGGGGATGGAATTCCGCGTGTAGCAGTGAAATGCGTAGATATGCGGAGGAACACCGATGGCGAAGGCAATCCCCTGGGCCTGCACTGACGC…
OTU_295	0	119	61	29	48	0	32	0	0	0	0	0	0	1	6	2	1	31	13	20	166	Bacteria;Bacteroidetes;Flavobacteriia;Flavobacteriales;Cryomorphaceae;Owenweeksia;	805	99.05		TGAGGAATATTGGGCAATGGAGGAAACTCTGACCCAGCCATGCCGCGTGCAGGAAGACGGCCCTATGGGTTGTAAACTGCTTTTATACGAGAATAAACCCTCCCACGTGTGGGAGGCTGAAGGTATCGTACGAATAAGGATCGGCTAACTCCGTGCCAGCAGCCGCGGTAATACGGAGGATCCAAGCGTTATCCGGATTTATTGGGTTTAAAGGGTCCGTAGGCGGGTCTTTAAGTCAGTGGTGAAAGCCTGCAGCTTAACTGTAGAATTGCCATTGATACTGGAGACCTTGAGTGTAGTAGAAGTAGGCGGAATAAGGCATGTAGCGGTGAAATGCATAGATATGCCTTAGAACACCGATTGCGAAGGCAGCTTACTATGTTACAACTGACGCTGAGG…
OTU_296	6	0	2	0	1	2	23	113	66	73	114	221	42	24	41	199	17	3	2	1	1	Bacteria;Proteobacteria;Gammaproteobacteria;Xanthomonadales;Xanthomonadaceae;Aquimonas;	799	98.59		TGGGGAATATTGGACAATGGGCGCAAGCCTGATCCAGCAATGCCGCGTGTGTGAAGAAGGCCTTCGGGTTGTAAAGCACTTTTGTTCGGGAAGAAATCCGTGGGACTAATACTCTTACGGGATGACGGTACCGAAAGAATAAGCACCGGCTAACTTCGTGCCAGCAGCCGCGGTAATACGAAGGGTGCAAGCGTTAATCGGAATTACTGGGCGTAAAGCGTGCGTAGGCGGTTTGTTAAGTCAGATGTGAAAGCCCTGGGCTCAACCTGGGAACTGCATTTGATACTGGCAGGCTAGAGTACGGTAGAGGGTGGTGGAATTCCCGGTGTAGCGGTGAAATGCGTAGAGATCGGGAGGAACATCCGTGGCGAAGGCGGCCACCTGGACCAGTACTGACGC…
OTU_297	9	3	2	1	1	5	0	0	0	0	70	1	0	0	86	35	18	52	40	27	0	Bacteria;Proteobacteria;Betaproteobacteria;Rhodocyclales;Rhodocyclaceae;Zoogloea;	846	100		TGGGGAATTTTGGACAATGGGCGAAAGCCTGATCCAGCCATGCCGCGTGAGTGAAGAAGGCCTTCGGGTTGTAAAGCTCTTTCAGCCGGAAAGAAATCGCGCAGGCTAATACTCTGCGTGGATGACGGTACCGGAAGAAGAAGCACCGGCTAACTACGTGCCAGCAGCCGCGGTAATACGTAGGGTGCGAGCGTTAATCGGAATTACTGGGCGTAAAGCGTGCGCAGGCGGTTATATAAGACAGATGTGAAATCCCCGGGCTCAACCTGGGAACTGCGTTTGTGACTGTATGACTAGAGTACGGCAGAGGGAGGTGGAATTCCGCGTGTAGCAGTGAAATGCGTAGATATGCGGAGGAACACCGATGGCGAAGGCAGCCTCCTGGGCCAGTACTGACGC…
OTU_298	2	1	0	0	1	1	0	0	0	0	33	0	0	0	23	19	15	14	32	3	1	Bacteria;Proteobacteria;Alphaproteobacteria;Caulobacterales;Caulobacteraceae;	765	99		TTAGGAATCTTGCGCAATGGGCGAAAGCCTGACGCAGCCATGCCGCGTGAATGATGAAGGTCTTAGGATTGTAAAATTCTTTCAGTGGGGAAGATAATGACGGTACCCACAGAAGAAGCTCCGGCTAACTTCGTGCCAGCAGCCGCGGTAATACGAAGGGGGCTAGCGTTGCTCGGAATTACTGGGCGTAAAGGGCGCGTAGGCGGATGATTAAGTTGGGGGTGAAAGCCCGGGGCTCAACCTCGGAACTGCCTTCAAAACTGGTCATCTTGAGTTCGGGAGAGGTGTGTGGAACTCCGAGTGTAGAGGTGAAATTCGTAGATATTCGGAAGAACACCAGTGGCGAAGGCGACACACTGGCCCGATACTGACGCTGAGGCGCGAAAGCGTGGGGAGCAA…
OTU_299	2	0	0	0	1	2	0	0	0	0	31	1	0	1	35	10	19	19	22	10	3	Bacteria;Cyanobacteria;Melainabacteria;Obscuribacterales;	708	97.04		TGGGGAATTTTGTGCAATGGGCGAAAGCCTGACACAGCGACACCGCGTGAGCGAAGAAGCCCTTTGGGGTGTAAAGCTCTGTCAGCTGGAACGAAACAAATGACGGTACCAGCAGAGGAAGCATCGGCTAACTACGTGCCAGCAGCCGCGGTAAGACGTAGGATGCAAGCGTTGTCCGGATTTATTGGGCGTAAAGAGTTCGTAGGCGGTTCGTTAAGTCTGATGTTAAAGATCGGGGCTCAACCCTGGGAGTGCATTGGATACTGGCGGACTGGAGTGCGGTAGAGGCTAGTGGAATTCCCAGTGTAGCGGTGAAATGCGTAGATATTGGGAAGAACACCAGTGGCGTAGGCGACTAGCTGGGCCGTAACTGACGCTGAGGAACGAAAGCCAGGGGAG…
OTU_300	4	0	0	0	0	0	0	0	0	0	17	1	1	1	22	6	9	9	19	7	0	Bacteria;Proteobacteria;Alphaproteobacteria;Rhizobiales;Beijerinckiaceae;Beijerinckia;	749	98.51		TGGGGAATATTGGACAATGGGCGCAAGCCTGATCCAGCCATGCCGCGTGAGTGATGAAGGCCCTAGGGTTGTAAAGCTCTTTTACCTGGGAAGATAATGACGGTACCAGGAGAATAAGCCCCGGCTAACTTCGTGCCAGCAGCCGCGGTAATACGAAGGGGGCTAGCGTTGTTCGGAATCACTGGGCGTAAAGCGCACGTAGGCGGATCTTTAAGTCAGGGGTGAAATGCCAAGGCTCAACCTTGGAACTGCCTTTGATACTGGGGATCTCGAGACCGGGAGAGGTGAGTGGAACTGCGAGTGTAGAGGTGAAATTCGTAGATATTCGCAAGAACACCAGTGGCGAAGGCGGCTCACTGGCCCGGAACTGACGCTGAGGTGCGAAAGCGTGGGGAGCAA…
OTU_301	0	0	0	0	0	108	9	2	0	0	0	0	0	0	12	26	92	0	0	0	0	Bacteria;Cyanobacteria;Melainabacteria;Vampirovibrionales;	505	90.86		TAGGGAATATTGCGCAATGGACGAAAGTCTGACGCAGCAATTCCGCGTGAAGGATGAAGCCTTTAGGGGTGTAAACTTCTGTCAATAGGGAAGAAATAGACGGTACCTATAGAGGAAGCACCGGCTAACTACGTGCCAGCAGCCGCGGTAATACGTAGGGTGCGAGCGTTGTCCGGAATTATTGGGCGTAAAGCGTCCGTAGGCGGTTAAGTAAGTCTAATGTAAAAGGCATCTGCTCAACAGATGTTGTGTGTTGGAAACTATTTGACTAGAGTATGGTAGAGGTTGCTGGAATTCCAGGAGTAGCGGTGAAATGCGTAGATATCTGGAGGAACACCGGTGGCGAAAGCGGGCAACTGGACCATAACTGACGCTAATGGACGAAAGCTAGGGTAGCGA…
OTU_302	9	0	0	0	0	0	0	3	178	5	97	1	0	0	7	0	0	1	0	0	2	Bacteria;Proteobacteria;Deltaproteobacteria;Desulfuromonadales;GR-WP33-58;	791	99.75		TGGGGAATATTGCGCAATGGGGGAAACCCTGACGCAGCAACGCCGCGTGAGTGATGAAGGCCTTCGGGTCGTAAAGCTCTGTTGGGAGGGAAGAATTTTGACGGTACCTCCTGAGGAAGCACCGGCTAACTCCGTGCCAGCAGCCGCGGTAATACGGAGGGTGCAAACGTTGTTCGGAATCATTGGGCGTAAAGAGCACGTAGGCGGCTCATTAGGTCGGGTGTGAAATCCCGGGGCTTAACCCCGGAATTGCGCTCGAAACCGGTGAGCTTGAATCCTGGAGGGAGAAGTAGAATTCCTGGTGTAGGGGTGAAATCCGTAGATATCAGGAGGAATACCAGTGGCGAAGGCGACTTCTTGGCCAAGGATTGACGCTGAGGTGCGAAAGCGTGGGTAGCA…
OTU_303	2	1	4	3	6	7	17	108	33	39	55	53	11	5	20	132	23	6	7	2	2	Bacteria;Proteobacteria;Alphaproteobacteria;Rhizobiales;Phyllobacteriaceae;Hoeflea;	781	99.5		TGGGGAATATTGGACAATGGGCGCAAGCCTGATCCAGCCATGCCGCGTGAGTGATGAAGGCCCTAGGGTTGTAAAGCTCTTTCACCGGAGAAGATAATGACGGTATCCGGAGAAGAAGCCCCGGCTAACTTCGTGCCAGCAGCCGCGGTAATACGAAGGGGGCTAGCGTTGTTCGGAATTACTGGGCGTAAAGCGCACGTAGGCGGATCGTTAAGTGAGGGGTGAAATCCCAGGGCTCAACCCTGGAACTGCCTTTCATACTGGCGATCTTGAGTTCGAGAGAGGTGAGTGGAATTCCGAGTGTAGAGGTGAAATTCGTAGATATTCGGAGGAACACCAGTGGCGAAGGCGGCTCACTGGCTCGATACTGACGCTGAGGTGCGAAAGCGTGGGGAGCAA…
OTU_304	0	1	0	1	3	2	5	4	2	2	0	0	0	0	5	8	11	7	5	5	1	Unclassified;				GGGCTGGAGCAACAGTTAATGCTGTAAATAGCGCGCCCACCGCTACTGCAACTGTAAGAATTTTGCGTAAACGCATCTTCCCTCTTTCTATTAGATTCATGATCACTAGGTTCTTCAATTGGTCTAACACGGCGGGAGACCGTTCTAGACCAGTAGCACAAAACTATAGTATGGTGCCAACCTGTCAAGGGTTGGAAGGGGGCCACTTGGATAACTTTTCAGTATCAAAAGCGCTCAGAGTCGATCAATTCACTGCCTTAAAGGGTGGCTTAGTTGTCTCCTGCCAAGCTCCTACTGGAACT
OTU_305	0	0	0	0	3	61	4	13	1	0	0	2	0	0	0	1	21	165	49	0	0	Bacteria;Proteobacteria;Alphaproteobacteria;Rickettsiales;SM2D12;	551	92.29		TGGGGAATATTGGACAATGGGCGAAAGCCTGATCCAGCCATGCCGCGTGTGTGATGAAGGCCCTAGGGTTGTAAAGCACTTTCAACGGTGAAGATAATGACGGTAACCGTAGAAGAAGCCCCGGCTAACTTCGTGCCAGCAGCCGCGGTAATACGAAGGGGGCTAGCGTTGTTCGGAATTACTGGGCGTAAAGCGCGCGTAGGCTGCGTCGCAAGTCAGATGTGAAATCCCAGGGCTCAACCCTGGAACTGCATTTGAAACTGCGGCGCTAGAATCTCGGAGGGGATGGCGGAATTTCTAATGTAGGGGTGAAATCCGTAGATATTAGAAGGAACACCGGTGGCGAAGGCGGCCATCTGGACGAGTATTGACGCTGAGGTGCGAAAGTGTGGGGAGCAA…
OTU_306	0	0	0	0	0	0	0	0	0	0	0	0	162	151	0	0	0	0	0	0	0	Bacteria;Proteobacteria;Alphaproteobacteria;SAR11_clade;Surface_2;	797	100		TGGGGAATCTTGCACAATGGGGGAAACCCTGATGCAGCGATGCCGCGTGAGTGAAGAAGGCCTTTGGGTTGTAAAACTCTTTCGTCGGGGAAGAAAATGACTGTACCCGAATAAGAAGGTCCGGCTAACTTCGTGCCAGCAGCCGCGGTAATACGAAGGGACCTAGCGTAGTTCGGAATTACTGGGCTTAAAGAGCTCGTAGGTGGTTAAAAAAGTTGATGGTGAAATCCCAAGGCTCAACCTTGGAACTGCCATCAAAACTTTTTAGCTAGAGTGTGATAGAGGTAAGTGGAATTTCTAGTGTAGAGGTGAAATTCGTAGATATTAGAAAGAACACCAAATGCGAAGGCAACTTACTGGGTCACTACTGACACTGAGGAGCGAAAGCATGGGTAGCGA…
OTU_307	0	63	32	57	24	41	16	46	15	6	9	5	2	0	22	70	35	107	26	38	34	Bacteria;Proteobacteria;Alphaproteobacteria;Rickettsiales;Rickettsiales_Incertae_Sedis;Candidatus_Captivus;	781	99.5		TGGGGAATATTGGACAATGGGGGCAACCCTGATCCAGCAATGCCGCGTGAATGATGAAGGCCTTAGGGTTGTAAAGTTCTTTTATTGATGACGATAATGACGGTAATCAATGAATAAGCACCGGCTAACTTCGTGCCAGCAGCCGCGGTAATACGAAGGGTGCTAGCGTTGTTCGGAATGACTGGGCGTAAAGGGTGCGTAGGCGGCCAGAAACGTCTGATGTGAAATCCCTGGGCTTAACCTAGGAACTGCATTGGATACGGTCTGGCTAGAGTCCGCGAGAGGAAGATGGAATTGTGTGTGTAGAGGTGAAATTCGTAGATATGCACAAGAACACCGGTGGCGAAGGCGATCTTCTGGAGCGGTACTGACGCTAAGGCACGAAAGCGTGGGGAGCAA…
OTU_308	1	0	0	1	0	0	2	17	5	81	23	88	11	4	8	28	7	0	0	0	0	Bacteria;Proteobacteria;Alphaproteobacteria;Rhizobiales;Phyllobacteriaceae;	765	99		TGGGGAATATTGGACAATGGGCGAAAGCCTGATCCAGCCATGCCGCGTGAATGATGAAGGCCTTAGGGTTGTAAAGTTCTTTCAACGGTGAAGATAATGACGGTAGCCGTAGAAGAAGCCCCGGCTAACTCCGTGCCAGCAGCCGCGGTAATACGGAGGGGGCGAGCGTTGTTCGGAATTACTGGGCGTAAAGGGCGTGTAGGCGGATTGTTAAGTTAGAGGTGAAAGCCCAGGGCTCAACCCTGGAACTGCCTTTAATACTGGCAATCTTGAGATTTGGAGAGGTGTGTGGAATTCCTAGTGTAGAGGTGAAATTCGTAGATATTAGGAAGAACACCAGTGGCGAAGGCGGCACACTGGCCAAAATCTGACGCTGAGGCGCGAAAGCGTGGGGAGCAA…
OTU_309	4	0	1	0	0	1	0	1	0	0	28	0	1	0	28	8	3	23	19	4	1	Bacteria;Proteobacteria;Gammaproteobacteria;Pseudomonadales;Moraxellaceae;Perlucidibaca;	759	97.42		TGGGGAATATTGGACAATGGGCGCAAGCCTGATCCAGCCATGCCGCGTGTGTGAAGAAGGCCTTCGGGTTGTAAAGCACTTTAAGCGGGGAGGAAGTGATCTGGATTAATAATCTGGATTATTGACGTTACCCGCAGAATAAGCACCGGCTAACTCTGTGCCAGCAGCCGCGGTAATACAGAGGGTGCAAGCGTTAATCGGAATTACTGGGCGTAAAGCGCGCGTAGGCGGTTGTGTAAGTTGGAGGTGAAATCCCCGGGCTTAACCTGGGCACTGCCTTCAAAACTACACGGCTAGAGTATGGGAGAGGAAGGTAGAATTCCAGGTGTAGCGGTGAAATGCGTAGAGATCTGGAGGAATACCGATGGCGAAGGCAGCCTTCTGGCCTAATACTGACGC…
OTU_310	0	40	39	116	54	0	0	0	0	0	0	0	0	0	0	0	0	0	0	0	152	Bacteria;Bacteroidetes;Flavobacteriia;Flavobacteriales;Flavobacteriaceae;Flavobacterium;	805	99.05		TGAGGAATATTGGACAATGGGCGCAAGCCTGATCCAGCCATGCCGCGTGCAGGATGACGGTCCTATGGATTGTAAACTGCTTTTGCACAGGAAGAAACACCCCTACGTGTAGGGACTTGACGGTACTGTGAGAATAAGGATCGGCTAACTCCGTGCCAGCAGCCGCGGTAATACGGAGGATCCAAGCGTTATCCGGAATCATTGGGTTTAAAGGGTCCGTAGGCGGTCTTATAAGTCAGTGGTGAAATCTCCCCGCTCAACGGGGAAACGGCCATTGATACTGTAAGACTTGAATTATTAGGAAGTAACTAGAATATGTAGTGTAGCGGTGAAATGCTTAGAGATTACATGGAATACCAATTGCGAAGGCAGGTTACTACTAATGGATTGACGCTGATG…
OTU_311	0	0	0	0	0	0	0	0	0	0	0	0	288	221	0	0	0	0	0	0	0	Bacteria;Proteobacteria;Alphaproteobacteria;Rickettsiales;SAR116_clade;	749	98.51		TGGGGAATATTGGACAATGGGGGCAACCCTGATCCAGCAATGCCGCGTGTGTGATGAAGGCCTTAGGGTTGTAAAGCACTTTCATTGGTGAAGATGATGACGGTAACCAAAGAAGAAGCCCCGGCTAACTTCGTGCCAGCAGCCGCGGTAATACGAAGGGGGCGAGCGTTGTTCGGAATTACTGGGCGTAAAGGGCGCGTAGGCGGTCCTTTAAGTTAGGCGTGAAAGCCCCGGGCTCAACCTGGGAACTGCGCTTAATACTGAGGGACTAGAAAACGGAAGAGGGTAGTGGAATTCCCAGTGTAGAGGTGAAATTCGTAGATATTGGGAAGAACACCAGTGGCGAAAGCGGCTACCTGGTCCGATTTTGACGCTGAGGCGCGAAAGCGTGGGGAGCAA…
OTU_312	0	0	0	0	0	0	0	0	0	0	0	0	222	267	0	0	0	0	0	0	0	Bacteria;Bacteroidetes;Flavobacteriia;Flavobacteriales;Flavobacteriaceae;NS5_marine_group;	837	100		TGAGGAATATTGGACAATGGAGGAAACTCTGATCCAGCCATGCCGCGTGCAGGAAGACGGCCCTATGGGTTGTAAACTGCTTTTATACAGGAAGAAACGCTAGTACGTGTACTAGCCTGACGGTACTGTAAGAATAAGGATCGGCTAACTCCGTGCCAGCAGCCGCGGTAATACGGAGGATCCAAGCGTTATCCGGAATCATTGGGTTTAAAGGGTCCGCAGGCGGTCTAATAAGTCAGAGGTGAAATCCTATCGCTCAACGATAGAACTGCCTTTGATACTGTTAGACTTGAGTTATTGTGAAGTAGTTAGAATGTGTAGTGTAGCGGTGAAATGCATAGATATTACACAGAATACCGATTGCGAAGGCAGATTACTAACAATACACTGACGCTCAGG…
OTU_313	2	0	0	3	1	7	8	62	21	29	23	29	19	12	24	62	22	0	1	0	2	Bacteria;Proteobacteria;Alphaproteobacteria;Rickettsiales;Rickettsiaceae;Rickettsia;	789	99.75		TGGGGAATATTGGACAATGGGCGAAAGCCTGATCCAGCAATACCGCGTGAATGATGAAGGCCTTAGGGTTGTAAAGTTCTTTTAATAGGGAAGATAATGACGGTACCTATAGAAAAAGCCCCGGCTAACTCCGTGCCAGCAGCCGCGGTAAGACGGAGGGGGCTAGCGTTGTTCGGAATTACTGGGCGTAAAGGGCGCGTAGGCGGATTAGTAAGTTGGGAGTGAAATCCCGGGGCTTAACCTCGGAACTGCTTTCAAAACTGCTAGTCTTGAGTGAAGTAGGGGGTGATGGAATTCCTAGTGTAGAGGTGAAATTCTTAGATATTAGGAGGAACACCGGTGGCGAAGGCGGTCACCTGGACTTCAACTGACGCTGAGGCGCGAAAGCGTGGGGAGCAA…
OTU_314	0	0	0	0	0	0	0	8	0	12	3	162	384	186	0	23	2	0	0	0	0	Bacteria;Proteobacteria;Alphaproteobacteria;Rhodobacterales;Rhodobacteraceae;	797	100		TGGGGAATCTTAGACAATGGGCGCAAGCCTGATCTAGCCATGCCGCGTGAGTGATGAAGGCCTTAGGGTCGTAAAGCTCTTTCGCTAGGGAAGATAATGACGGTACCTAGTAAAGAAGTCCCGGCTAACTCCGTGCCAGCAGCCGCGGTAATACGGAGGGGACTAGCGTTGTTCGGAATTACTGGGCGTAAAGCGCGCGTAGGCGGATTGGAAAGTTGGGGGTGAAATCCCAGGGCTCAACCCTGGAACTGCCTCCAAAACTATCAGTCTAGAGTTCGAGAGAGGTGAGTGGAATTCCGAGTGTAGAGGTGAAATTCGTAGATATTCGGAGGAACACCAGTGGCGAAGGCGGCTCACTGGCTCGATACTGACGCTGAGGTGCGAAAGTGTGGGGAGCAA…
OTU_315	1	0	0	0	0	0	0	0	2	2	4	11	33	4	11	1	1	9	9	7	0	Bacteria;Cyanobacteria;Chloroplast;	803	100	Eukaryota;Stramenopiles;Ochrophyta;Bacillariophyta;Coscinodiscophyceae;Coscinodiscophyceae_X;Coscinodiscophyceae_XX;Coscinodiscophyceae_XXX;Coscinodiscophyceae_XXXX;Coscinodiscophyceae_XXXX	TGGGGAATTTTCCGCAATGGGCGAAAGCCTGACGGAGCAATACCGCGTGAGGGATGACGGCCTGTGGGTTGTAAACCTCTTTTTTCAGGGAGGAAGTTCTGACGTGTACCTGAAGAATAAGCATCGGCTAACTCCGTGCCAGCAGCCGCGGTAAGACGGAGGATGCAAGTGTTATCCGGAATCACTGGGCGTAAAGCGTCTGTAGGTGGTTTAATAAGTCGAATGTTAAATCTTGAAGCTTAACTTCGAAATCGCATTCGAAACTATTAGACTTGAGTATAGTAGAGGTAAAGGGAATTTCCAGTGGAGCGGTGAAATGCGTAGATATTGGAAAGAACACCAATTGCGAAGGCACTTTACTGGGCTATTACTGACACTCAGAGACGAAAGCTAGGGTAG…
OTU_316	3	2	0	0	0	1	0	0	0	0	22	0	0	0	14	7	4	18	6	1	0	Bacteria;Proteobacteria;Alphaproteobacteria;Caulobacterales;Caulobacteraceae;uncultured;	781	99.5		TTAGGAATCTTGCGCAATGGGCGAAAGCCTGACGCAGCCATGCCGCGTGAATGATGAAGGTCTTAGGATTGTAAAATTCTTTCAGCGGGGACGATAATGACGGTACCCGCAGAAGAAGCTCCGGCTAACTTCGTGCCAGCAGCCGCGGTAATACGAAGGGGGCTAGCGTTGCTCGGAATTACTGGGCGTAAAGGGCGCGTAGGCGGATGTTTAAGTCAGAGGTGAAAGCCCAGGGCTCAACCTTGGAACTGCCTTTGAAACTGGACATCTTGAGTATGGGAGAGGTGAGTGGAACTCCGAGTGTAGAGGTGAAATTCGTAGATATTCGGAAGAACACCAGTGGCGAAGGCGACTCACTGGCCCATTACTGACGCTGAGGCGCGAAAGCGTGGGGAGCAA…
OTU_317	1	0	0	0	2	29	19	10	12	38	4	127	2	0	12	6	15	25	50	20	0	Bacteria;Proteobacteria;Betaproteobacteria;Methylophilales;Methylophilaceae;OM43_clade;	839	99.77		TGGGGAATTTTGGACAATGGGGGAAACCCTGATCCAGCCATCCCGCGTGAGTGAAGAAGGCCTTCGGGTTGTAAAGCTCTTTCGGAAGTGAAGAAAACTTATTTCGTAATATGTTATAAGAATGACGGTAACTTTAGAAGAAGCACCGGCTAACTACGTGCCAGCAGCCGCGGTAATACGTAGGGTGCGAGCGTTAATCGGAATTACTGGGCGTAAAGCGTGCGCAGGCGGTTTTGTAAGTCAGATGTGAAATCCCCGAGCTTAACTTGGGAACTGCGTTTGAAACTACAAGACTAGAGTGTGTCAGAGGGGGGTAGAATTCCACGTGTAGCAGTGAAATGCGTAGAGATGTGGAGGAATATCAATGGCGAAGGCAGCCCCCTGGGATAACACTGACGC…
OTU_318	0	0	0	0	0	0	0	0	0	0	0	0	13	534	0	0	0	0	0	0	0	Bacteria;Bacteroidetes;Flavobacteriia;Flavobacteriales;Cryomorphaceae;Fluviicola;	837	100		TGAGGAATATTGGGCAATGGAGGCAACTCTGACCCAGCCATGCCGCGTGCAGGAAGAATGCCCTATGGGTTGTAAACTGCTTTTATTTAGGAATAAACCCTTCTACGTGTAGAAGGCTGAATGTACTAAACGAATAAGCACCGGCTAACTCCGTGCCAGCAGCCGCGGTAATACGGAGGGTGCAAGCGTTATCCGGAATCATTGGGTTTAAAGGGTCCGCAGGCGGACGTATAAGTCAGTGGTGAAATCCTGCAGCTTAACTGCAGAACTGCCATTGATACTGTACGTCTTGAATTCGGTCGAAGTGGGCGGAATGTGTAGTGTAGCGGTGAAATGCATAGATATTACACAGAACACCGATAGCGAAGGCAGCTCACTAGGCCTGGATTGACGCTCAGG…
OTU_319	4	0	0	0	0	0	0	0	0	0	26	0	0	0	17	6	14	9	8	4	0	Bacteria;Proteobacteria;Betaproteobacteria;Methylophilales;Methylophilaceae;Methylotenera;	846	100		TGGGGAATTTTGGACAATGGGCGAAAGCCTGATCCAGCCATTCCGCGTGAGTGAAGAAGGCCTTCGGGTTGTAAAGCTCTTTCGCAAGGGAAGAAAACTTAGATACTAATATTATCTGAGGTTGACGGTACCTTGATAAGAAGCACCGGCTAACTACGTGCCAGCAGCCGCGGTAATACGTAGGGTGCGAGCGTTAATCGGAATTACTGGGCGTAAAGCGTGCGCAGGCGGTTTTGTAAGTCAGATGTGAAATCCCCGAGCTCAACTTGGGAACTGCGTTTGAAACTACAAGACTAGAATATGTCAGAGGGGGGTAGAATTCCACGTGTAGCAGTGAAATGCGTAGAGATGTGGAGGAATACCAATGGCGAAGGCAGCCCCCTGGGATAATATTGACGC…
OTU_320	4	22	13	93	114	59	30	6	42	40	52	22	1	0	54	23	39	93	134	93	107	Bacteria;Actinobacteria;Actinobacteria;PeM15;	779	99.02		TGGGGAATATTGCGCAATGGGCGAAAGCCTGACGCAGCAACGCCGCGTGCGGGATGAAGGCCTTCGGGTTGTAAACCGCTTTCAGCAGGGAAGAAGCCGCAAGGTGACGGTACCTGCAGAAGAAGCACCGGCTAACTACGTGCCAGCAGCCGCGGTAATACGTAGGGTGCAAGCGTTGTCCGGATTTATTGGGCGTAAAGAGCTCGTAGGCGGTTTGTCACGTCGGGTGTGAAAATCCGGGGCTCAACCCCGGACCTGCATCCGATACGGGCAGACTTGAGTGTGGTAGGGGAGACTGGAATTCCTGGTGTAGCGGTGAAATGCGCAGATATCAGGAGGAACACCAATGGCGAAGGCAGGTCTCTGGGCCACAACTGACGCTGAGGAGCGAAAGCGTGG…
OTU_321	0	57	23	5	40	0	0	0	0	0	0	0	0	0	0	0	0	7	27	26	3	Bacteria;Cyanobacteria;Chloroplast;	729	97.77	Eukaryota;Stramenopiles;Ochrophyta;Chrysophyceae;Chrysophyceae_X;Chromulinales;Chromulinales_X;Chromulinaceae;Chromulinaceae_X;Chromulinaceae_X	TGAGGAATTTTCTGCAATGGGCGAAAGCCTGACAGAGCAATACCGCGTGAGGGATGAAGGCCTATGGGTTGTAAACCTCTTTTCTCAAGGAGGAAGATCTGACGTTACTTGAGGAATAAGCATCGGCTAACCCTGTGCCAGCAGCCGCGGTAATACAGGGGATGCAAGTGTTATCCGGAATCATTGGGCGTAAAGCGTCTGCAGGTTGATATTTAAGTCTTTTGTTAAATTTTTAGGCTTAACCTGAAATTCGCAAAAGAAACTACTTATCTTGAGTATGGTAGAGGTAAAGGGAATTTCAAGTGGAGCGGTGAAATGCGTAGATATTTGAAAGAACACCAATAGCGAAGGCACTTTACTGGGCCAGTACTGACACTCAGAGACGAAAGCTAGGGGAGC…
OTU_322	0	56	33	21	7	9	4	12	0	1	0	0	0	0	2	16	6	2	12	5	24	Bacteria;Proteobacteria;Alphaproteobacteria;Rickettsiales;Rickettsiaceae;Rickettsia;	749	98.51		TGGGGAATATTGGACAATGGGCGAAAGCCTGATCCAGCAATACCGCGTGAATGATGAAGGCCTTAGGGTTGTAAAGTTCTTTTAGCAGGGAAGATAATGACGGTACCTGCAGAAAAAGCCCCGGCTAACTCCGTGCCAGCAGCCGCGGTAAGACGGAGGGGGCTAGCGTTGTTCGGAATTACTGGGCGTAAAGAGCGCGTAGGCGGTTTAGTAAGTTGGAAGTGAAAGCCCGGGGCTTAACCTCGGAATTGCTTTCAAAACTGCTAGGCTAGAGTGTAGTAGGGGATGATGGAATTCCTAGTGTAGAGGTGAAATTCTTAGATATTAGGAGGAACACCGGTGGCGAAGGCGGTCATCTGGGCTACAACTGACGCTGAGGCGCGAAAGCGTGGGGAGCAA…
OTU_323	12	0	0	0	5	3	33	50	42	5	53	33	2	0	14	42	23	5	2	4	1	Bacteria;Proteobacteria;Alphaproteobacteria;Rhodobacterales;Rhodobacteraceae;	781	99.5		TGGGGAATCTTAGACAATGGGGGAAACCCTGATCTAGCCATGCCGCGTGAGTGATGAAGGCCTTAGGGTTGTAAAGCTCTTTCAGCTGGGAAGATAATGACGGTACCAGCAGAAGAAGCCCCGGCTAACTCCGTGCCAGCAGCCGCGGTAATACGGAGGGGGCTAGCGTTGTTCGGAATTACTGGGCGTAAAGCGCACGTAGGCGGACTGGAAAGTTGGGGGTGAAATCCCGGGGCTCAACCCCGGAACTGCCTTCAAAACTCCCAGTCTGGAGGTCGAGAGAGGTGAGTGGAATTCCGAGTGTAGAGGTGAAATTCGTAGATATTCGGAGGAACACCAGTGGCGAAGGCGGCTCACTGGCTCGATACTGACGCTGAGGTGCGAAAGCGTGGGGAGCAA…
OTU_324	2	0	0	0	1	0	2	0	0	0	9	0	0	0	14	3	3	4	6	3	2	Bacteria;Proteobacteria;Epsilonproteobacteria;Campylobacterales;Campylobacteraceae;Arcobacter;	797	100		TGGGGAATATTGCACAATGGACGAAAGTCTGATGCAGCAACGCCGCGTGGAGGATGACACATTTCGGTGCGTAAACTCCTTTTATATGAGAAGATAATGACGGTATTATATGAATAAGCACCGGCTAACTCCGTGCCAGCAGCCGCGGTAATACGGGGGGTGCAAGCGTTACTCGGAATCACTGGGCGTAAAGAGCATGTAGGCGGATTAATAAGTTTGAAGTGAAATCCTATAGCTTAACTATAGAACTGCTTTGAAAACTGTTAATCTAGAATGTGGGAGAGGTAGATGGAATTTCTGGTGTAGGGGTAAAATCCGTAGAGATCAGAAGGAATACCGATTGCGAAGGCGATCTACTGGAACATTATTGACGCTGAGATGCGAAAGCGTGGGGAGCAA…
OTU_325	2	3	5	0	0	31	15	75	62	204	10	243	38	19	252	74	6	3	2	5	1	Bacteria;Cyanobacteria;Cyanobacteria;SubsectionI;FamilyI;	793	99.75		TGGGGAATTTTCCGCAATGGGCGAAAGCCTGACGGAGCAACGCCGCGTGAGGGATGAAGGCCTCTGGGCTGTAAACCTCTTTTCTCAAGGAAGAAGACATGACGGTACTTGAGGAATAAGCCACGGCTAATTCCGTGCCAGCAGCCGCGGTAATACGGGAGTGGCAAGCGTTATCCGGAATTATTGGGCGTAAAGCGTCCGCAGGCGGCCTTGTAAGTCTGTCGTTAAAGCGTGGAGCTCAACTCCATTTAAGCGATGGAAACTACAAGGCTTGAGTGTGGTAGGGGCAGAGGGAATTCCCGGTGTAGCGGTGAAATGCGTAGATATCGGGAAGAACACCAGTGGCGAAGGCGCTCTGCTGGGCCATAACTGACGCTCATGGACGAAAGCCAGGGGAGC…
OTU_326	2	0	0	0	0	1	0	0	0	0	15	0	0	0	7	5	7	13	16	11	0	Bacteria;Proteobacteria;Alphaproteobacteria;Rhizobiales;Beijerinckiaceae;uncultured;	789	99.75		TGGGGAATATTGGACAATGGGCGCAAGCCTGATCCAGCCATGCCGCGTGAGTGATGACGGCCTTAGGGTTGTAAAGCTCTTTTACCTGGGAAGATAATGACGGTACCAGGAGAATAAGCCCCGGCTAACTTCGTGCCAGCAGCCGCGGTAATACGAAGGGGGCTAGCGTTGTTCGGAATCACTGGGCGTAAAGCGCACGTAGGCGGATCTTTAAGTCAGGGGTGAAATCCCGAGGCTCAACCTCGGAACTGCCTTTGATACTGGGGATCTCGAGTCCGGAAGAGGTAAGTGGAACTGCGAGTGTAGAGGTGAAATTCGTAGATATTCGCAAGAACACCAGTGGCGAAGGCGGCTTACTGGTCCGGAACTGACGCTGAGGTGCGAAAGCGTGGGGAGCAA…
OTU_327	4	3	0	0	2	2	0	0	0	1	23	0	0	0	29	9	6	21	12	8	0	Bacteria;Proteobacteria;Alphaproteobacteria;Caulobacterales;Caulobacteraceae;	797	100		TAGGGAATCTTGCGCAATGGGCGAAAGCCTGACGCAGCCATGCCGCGTGAATGATGAAGGTCTTAGGATTGTAAAATTCTTTCAGCGGGGACGATAATGACGGTACCCGCAGAAGAAGCCCCGGCTAACTTCGTGCCAGCAGCCGCGGTAATACGAAGGGGGCTAGCGTTGCTCGGAATTACTGGGCGTAAAGGGCGCGTAGGCGGACAGTTAAGTCAGAAGTCAAAGCCCAGGGCTCAACCTTGGAATCGCTTTTGATACTGGCTGTCTTGAGTGCGGGAGAGGTGTGTGGAACTCCGAGTGTAGAGGTGAAATTCGTAGATATTCGGAAGAACACCAGTGGCGAAGGCGACACACTGGCCCGTTACTGACGCTGAGGCGCGAAAGCGTGGGGAGCAA…
OTU_328	1	0	0	0	0	13	20	22	17	72	6	112	10	0	13	42	36	9	26	10	0	Bacteria;SM2F11;	371	87.87		TGAGGAATTTTCGACAATGGGGGAAACCCTGATCGAGCCATACCGCGTGTAGGATGAAGGCCCTAAGGGTTGTAAACTACTGTGGTAGTCTACTAAAAAAATGAAGAGACTACTAGAAAGGAGTTGCTAACTCTGTGCCAGCAGCAGCGGTAATACAGAGACTCCAAGCGTTATCCGGTTTTACTGGGCGTAAAGCGTACCGATAGGCTGCTAAGTGTGTCTAATGTGAAAGACCGGAGCTCAACTCCGTGTTTGCTTTAGAAACTGCTTAGCTAGAGGAATAAAGAGGTGGCTGGAACTCTGCAAGTAGGGGTGAAATCCGTTGATATGCAGGGGAACACCAAAAGCGAAAGCAGGCCACTGGTTATTTCCTGACGCTGCTAGGACGAAAGCGTGGGG…
OTU_329	1	0	0	0	1	0	0	0	1	0	25	0	2	0	16	8	6	6	15	3	0	Bacteria;Proteobacteria;Alphaproteobacteria;Rhizobiales;	797	100		TGGGGAATATTGGACAATGGGCGCAAGCCTGATCCAGCCATGCCGCGTGAGTGATGAAGGCCTTAGGGTTGTAAAGCTCTTTTACCCGGGAAGATAATGACGGTACCGGGAGAATAAGCCCCGGCTAACTTCGTGCCAGCAGCCGCGGTAATACGAAGGGGGCTAGCGTTGTTCGGATTTACTGGGCGTAAAGCGCACGTAGGCGGATCTTTAAGTCAGAGGTGAAATCCCAAGGCTCAACCTTGGAACTGCCTTTGATACTGGGGATCTCGAGTTCGGGAGAGGTGAGTGGAACTGCGAGTGTAGAGGTGAAATTCGTAGATATTCGCAAGAACACCAGTGGCGAAGGCGGCTCACTGGCCCGATACTGACGCTGAGGTGCGAAAGCGTGGGGAGCAA…
OTU_330	0	0	0	0	0	0	0	0	0	0	0	4	151	64	3	0	0	0	0	0	0	Bacteria;Cyanobacteria;Chloroplast;	714	97.28	Eukaryota;Stramenopiles;Ochrophyta;Chrysophyceae;Chrysophyceae_X;Chromulinales;Chromulinales_X;Chromulinaceae;Chromulinaceae_X;Chromulinaceae_X	TGAGGAATTTTCTGCAATGGGCGCAAGCCTGACAGAGCAATACCGCGTGAGGGATGAAGGCCTATGGGTTGTAAACTTCTTTTCTCAAGGAGGAAGATCTGACGTTACTTGAGGAATAAGCATCGGCTAACCCTGTGCCAGCAGCCGCGGTAATACAGGGGATGCAAGTGTTATCCGGAATTATTGGGCGTAAAGCGTCTGTAGGTTGATAATTAAGTCTTTTGTTAAACCTTCGGGCTCAACCCGAAATCTGCAAAAGAAACTATTTATCTTGAGTATGGTAGAGGTAAAGGGAATTTCCAGTGGAGCGGTGAAATGCGTAGATATTGGAAAGAACACCAACAGCGAAGGCACTTTACTGGGCCATTACTGACACTGAGAGACGAAAGCTAGGGGAGC…
OTU_331	5	0	0	0	0	0	0	18	82	58	7	14	85	110	1	0	0	18	7	10	0	Bacteria;Cyanobacteria;Chloroplast;	698	96.78	Eukaryota;Stramenopiles;Ochrophyta;Chrysophyceae;Chrysophyceae_X;Chromulinales;Chromulinales_X;Chromulinaceae;Chromulinaceae_X;Chromulinaceae_X	TGAGGAATTTTCCGCAATGGGCGAAAGCCTGACGGAGCAATACCGCGTGAAGGATGACGGCCTATGGGTTGTAAACTTCTTTTCTCAAGGAGGAAGATCTGACGTTACTTGAGGAATAAGCATCGGCTAACTCTGTGCCAGCAGCCGCGGTAATACAGAGGATGCAAGTGTTATCCGGAATTATTGGGCGTAAAGCGTCTGTAGGTTGATATTTAAGTCTTTTGTTAAACCTTTGGGCTCAACCCAAAACCTGCAAAAGAAACTATTTATCTTGAGTATAGTAGAGGTAAAGGGAATTTCCAGTGGAGCGGTGAAATGCGTAGAGATTGGAAAGAACACCAACAGCGAAGGCACTTTACTGGGCTATTACTGACACTGAGAGACGAAAGCTAGGGGAGC…
OTU_332	1	1	0	0	0	0	0	0	0	0	5	0	0	0	13	3	2	2	5	4	0	Bacteria;Acidobacteria;Acidobacteria;Subgroup_3;Unknown_Family;Bryobacter;	781	99.5		TGGGGAATCTTGCACAATGGAGGAAACTCTGATGCAGCGACGCCGCGTGAGCGATGAAGCCCTTCGGGGTGTAAAGCTCTTTCGACGGGAACGATAATGACGGTACCCGAAGAAGAAGCTGCGGCTAACTACGTGCCAGCAGCCGCGGTAATACGTAGGCAGCAAGCGTTGTTCGGAATTACTGGGCGTAAAGAGTGCGTAGGCGGTGCTCTAAGTTTGGTGTGAAATCTCCCGGCTTAACTGGGAGGGTGCGCCGAAAACTGGAGTGCTCGAGTGTGGGAGAGGTAAGCGGAATTCCTGGTGTAGCGGTGAAATGCGTAGATATCAGGAGGAACACCTGTGGTGTAGACAGCTTACTGGACCATGACTGACGCTGAGGCACGAAAGCGTGGGTAGCAA…
OTU_333	5	0	2	0	2	0	12	8	9	5	18	8	0	1	37	33	21	1	6	5	2	Bacteria;Proteobacteria;Alphaproteobacteria;Rhodospirillales;Rhodospirillaceae;Magnetospira;	765	99		TGGGGAATATTGGACAATGGGGGCAACCCTGATCCAGCCATGCCGCGTGAATGAAGAAGGCCTTAGGGTTGTAAAGTTCTTTCAGTCGCGAAGATGATGACGGTAGCGACAGAAGAAGCCCCGGCTAACTCCGTGCCAGCAGCCGCGGTAATACGGAGGGGGCAAGCGTTGTTCGGAATTACTGGGCGTAAAGGGCGCGCAGGCGGTTTCGTCAGTCAGATGTGAAAGCCCCGGGCTTAACCCGGGAACAGCATTTGATACTGCGGAACTAGAGTTCGGGAGAGGGTAGTGGAATTCCCAGTGTAGAGGTGAAATTCGTAGATATTGGGAAGAACACCAGTGGCGAAGGCGGCTACCTGGACCGATACTGACGCTGAGGCGCGAAAGCGTGGGGAGCAA…
OTU_334	6	2	0	0	0	0	0	0	0	0	15	0	0	1	19	4	11	10	19	1	0	Bacteria;Proteobacteria;Gammaproteobacteria;Pseudomonadales;Moraxellaceae;Alkanindiges;	841	99.77		TGGGGAATATTGGACAATGGGCGAAAGCCTGATCCAGCCATGCCGCGTGTGTGAAGAAGGCCTTTTGGTTGTAAAGCACTTTAAGCGGGGAGGAGGGCTCTGTGGTTAATACCCATAGAAGTCGGACGTTACCCGCAGAATAAGCACCGGCTAACTCTGTGCCAGCAGCCGCGGTAATACAGAGGGTGCGAGCGTTAATCGGAATTACTGGGCGTAAAGCGCGCGTAGGCGGCTTGTTAAGTCGGATGTGAAATCCCTGGGCTCAACCTAGGCATTGCATTCGATACTGGCAAGCTAGAGTATGGGAGAGGAAGGTAGAATTCCAGGTGTAGCGGTGAAATGCGTAGAGATCTGGAGGAATACCGATGGCGAAGGCAGCCTTCTGGCCTAATACTGACG…
OTU_335	0	0	0	0	0	0	0	0	0	0	0	0	64	440	0	0	0	0	0	0	0	Bacteria;Actinobacteria;Acidimicrobiia;Acidimicrobiales;OM1_clade;Candidatus_Actinomarina;	799	100		CAGGGAATATTGTGCAATGAGCGAAAGCTTGACACAGCGACACCGCGTGTGGGATGACGGTTCTAGGATTGTAAACCACTTTCAGGAGGGAAGAAAATGACGGTACCTCCACAAGAAGACCCGGCCAACTATGTGCCAGCAGCCGCGGTAATACATAGGGGTCAAGCGTTGTCCGGATTTATTGGGCGTAAAGAGCTCGTAGGCGGTTCAACAAGTCGGTCGTAAAAGTTTAGGGCTCAACCCTAAAATGTCGATCGATACTGTTGTGACTAGGATACGGTAGAGGTGAATGGAATTCCGAGTGTAGCGGTGAAATGCGTAGATATTCGGAGGAACACCAATTGCGAAGGCAGTTCACTGGACCGTGATCGACGCTGAGGAGCGAAAGCTAGGGGAGCA…
OTU_336	2	0	0	0	0	0	0	0	0	0	9	0	0	3	19	7	9	6	5	8	0	Bacteria;Bacteroidetes;Sphingobacteriia;Sphingobacteriales;Sphingobacteriaceae;Mucilaginibacter;	789	98.58		TAAGGAATATTGGTCAATGGGCGCAAGCCTGAACCAGCCATGCCGCGTGCAGGAAGACGGCCCTACGGGTTGTAAACTGCTTTTGCAGGGGAATAAACCCCGATACGTGTATCGGGTTGAATGTACTCTGAGAATAAGGATCGGCTAACTCCGTGCCAGCAGCCGCGGTAATACGGAGGATCCAAGCGTTATCCGGATTTATTGGGTTTAAAGGGTGCGTAGGCGGCCTATTAAGTCAGGGGTGAAAGACGGTAGCTTAACTATCGCAGTGCCTTTGATACTGATGGGCTTGAATGTACTTGAGGTAGGCGGAATGTGACAAGTAGCGGTGAAATGCATAGATATGTCACAGAACACCAATTGCGAAGGCAGCTTACTAAAGTATGATTGACGCTGAGG…
OTU_337	0	0	0	0	72	0	0	4	8	2	0	0	0	1	5	0	1	28	3	27	0	Bacteria;Cyanobacteria;Chloroplast;	801	100	Eukaryota;Archaeplastida;Chlorophyta;Prasinophyceae;Prasinophyceae_X;Pyramimonadales;Pyramimonadales_X;Pyramimonadaceae;Pyramimonadaceae_X;Pyramimonadaceae_X	TGGGGAATTTTCCGCAATGGGCGAAAGCCTGACGGAGCAATGCCGCGTGGAGGATGAAGGCCTGTGGGTTGTAATCTCCTTTTTTCAGAGAAGAAGTTCTGACGGTATCTGAAGAATAAGCATCGGCTAACTCCGTGCCAGCAGCCGCGGTAATACGGAGGATGCAAGCGTTATCCGGAATCATTGGGCGTAAAGCGTCTGTAGGTGGCTTGGTAAGTCGACTGTTAAATCGTAGAGCTCAACTTTATATCGGCAGTCGAAACTACTTCGCTTGAGTGTGGTAGGGGCAGAGGGAATTCCCGGTGTAGCGGTGAAATGCGTAGATATCGGGAAGAACACCAACGGCGAAAGCACTCTGCTGGGCCAACACTGACACTGAGAGACGAAAGCTAGGGTAGT…
OTU_338	0	140	71	28	17	0	9	0	0	0	0	0	0	0	0	0	0	2	1	20	130	Bacteria;Bacteroidetes;Flavobacteriia;Flavobacteriales;NS9_marine_group;	837	100		TGAGGAATATTGCGCAATGGACGAAAGTCTGACGCAGCCATGCCGCGTGCAGGATGACGGCCCTATGGGTTGTAAACTGCTTTTGTATGGGAATAAACCCTTCTACGTGTAGAAGGCTGAAGGTACCATAAGAATAAGCACCGGCTAACTCCGTGCCAGCAGCCGCGGTAATACGGAGGGTGCAAGCGTTATCCGGATTTATTGGGTTTAAAGGGTCCGTAGGCGGGCCGATAAGTCAGTGGTGAAAGCCCATAGCTCAACTATGGAACTGCCATTGATACTGTCGGTCTTGAGTATATGTGATGTTGGCGGAATGTGTAGTGTAGCGGTGAAATGCTTAGATATTACACAGAACACCGATTGCGAAGGCAGCTGACAAATATATAACTGACGCTGAGG…
OTU_339	8	194	93	49	92	139	70	31	67	58	24	17	1	0	53	54	185	211	138	79	63	Bacteria;Proteobacteria;Betaproteobacteria;Burkholderiales;Comamonadaceae;	846	100		TGGGGAATTTTGGACAATGGACGCAAGTCTGATCCAGCCATTCCGCGTGCAGGACGAAGGCCTTCGGGTTGTAAACTGCTTTTGTACGGAACGAAAAAGCTCTTACTAATACTAGGAGTCCATGACGGTACCGTAAGAATAAGCACCGGCTAACTACGTGCCAGCAGCCGCGGTAATACGTAGGGTGCGAGCGTTAATCGGAATTACTGGGCGTAAAGCGTGCGCAGGCGGTTATATAAGACAGATGTGAAATCCCCGGGCTCAACCTGGGAACTGCATTTGTGACTGTATAGCTAGAGTGCGGCAGAGGGGGATGGAATTCCGCGTGTAGCAGTGAAATGCGTAGATATGCGGAGGAACACCGATGGCGAAGGCAATCCCCTGGGCCTGCACTGACGC…
OTU_340	0	0	0	0	0	0	0	0	6	13	1	7	182	41	5	0	0	0	2	1	0	Bacteria;Cyanobacteria;Chloroplast;	801	100	Eukaryota;Stramenopiles;Ochrophyta;Chrysophyceae;Chrysophyceae_X;Chrysophyceae_XX;Chrysophyceae_XXX;Chrysophyceae_XXXX;Chrysophyceae_XXXXX;Chrysophyceae_XXXXX	TGAGGAATTTTCTGCAATGGGCGCAAGCCTGACAGAGCAATACCGCGTGAGGGATGACTGCCTACGGGTTGTAAACCTCTTTTCTCAAGGAGGAAGATCTGACGTTACTTGAGGAATAAGCATCGGCTAACCCTGTGCCAGCAGCCGCGGTAATACAGGGGATGCAAGTGTTATCCGGAATTATTGGGCGTAAAGCGTCTGCAGGTTGATCTATAAGTCTTTTGTCAAATCTTTGGGCTTAACCCAAAAACAGCAAAAGAAACTATTTATCTTGAGTATGGTAGAGGTAAGGGGAATTTCGAGTGGAGCGGTGAAATGCGTAGATATTCGAAAGAACACCAATAGCGAAGGCACCTTACTGGGCCATTACTGACACTCAGAGACGAAAGCTAGGGTAGC…
OTU_341	0	190	62	15	50	0	0	0	0	0	0	0	0	0	0	0	0	0	0	1	20	Bacteria;Proteobacteria;Alphaproteobacteria;Rhodobacterales;Rhodobacteraceae;Rhodobacter;	797	100		TGGGGAATCTTAGACAATGGGCGCAAGCCTGATCTAGCCATGCCGCGTGATCGATGAAGGCCTTAGGGTTGTAAAGATCTTTCGTGGGGGAAGATAATGACGGTACCCCAAGAAGAAGCCCCGGCTAACTCCGTGCCAGCAGCCGCGGTAATACGGAGGGGGCTAGCGTTATTCGGAATTACTGGGCGTAAAGCGCACGTAGGCGGATTGAAAAGTCAGAGGTGAAATCCCAGAGCTCAACTTTGGAACTGCCTTTGAAACTCTCAGTCTTGAGGTCGAGAGAGGTGAGTGGAATTCCGAGTGTAGAGGTGAAATTCGTAGATATTCGGAGGAACACCAGTGGCGAAGGCGGCTCACTGGCTCGATACTGACGCTGAGGTGCGAAAGCGTGGGGAGCAA…
OTU_342	0	0	0	0	1	34	27	23	1	0	1	0	0	0	3	8	62	108	117	17	0	Bacteria;Cyanobacteria;Chloroplast;	603	94.06		TGAGGAATTTTCCGCAATGGGCGAAAGCCTGACGGAGCAATACCGCGTGAAGGACGACGGCCTATGGGTTGTAAACTTCTTTTCTCAGAAAAGAATACATGACGGTATCTGAGGAATAAGCATCGGCTAACTCTGTGCCAGCAGCCGCGGTAAGACAGAGGATGCAAGCGTTATCCGGAATGATTGGGCGTAAAGCGTCTGTAGGTGGCCTGACAAGTCTTCTGTCAAAGATCAGGGCTTAACCCTGGAAAGGCAGGAGAAACTATCAGGCTAGAGATCGGTAGAGGCAGAGGGAATTCCCAGTGAAACGGTGAAATGTGTAGATATTGGGAGGAACACCAACGGCGAAAGCACTCTGCTGGGCCGAGACTGACACTGAGAGACGAAAGCGAGGGGAGC…
OTU_343	2	0	0	5	33	32	27	19	8	25	9	43	0	2	9	23	54	44	49	10	7	Bacteria;Proteobacteria;Alphaproteobacteria;Rhodobacterales;Rhodobacteraceae;	781	99.5		TGGGGAATCTTAGACAATGGGGGAAACCCTGATCTAGCCATGCCGCGTGATCGATGAAGGCCTTAGGGTTGTAAAGATCTTTCAGTTGGGAAGATAATGACTGTACCAACAGAAGAAGCCCCGGCTAACTCCGTGCCAGCAGCCGCGGTAATACGGAGGGGGCTAGCGTTATTCGGAATTACTGGGCGTAAAGCGCACGTAGGCGGATCAGAAAGTCAGAGGTGAAATCCCAGGGCTCAACCTTGGAACTGCCTTTGAAACTCCTGATCTTGAGTTCGAGAGAGGTGAGTGGAATTCCGAGTGTAGAGGTGAAATTCGTAGATATTCGGAGGAACACCAGTGGCGAAGGCGGCTCACTGGCTCGATACTGACGCTGAGGTGCGAAAGCGTGGGGAGCAA…
OTU_344	4	7	11	8	17	25	17	3	22	35	11	3	1	0	107	74	8	23	11	9	14	Bacteria;Bacteroidetes;Cytophagia;Cytophagales;Flammeovirgaceae;Marinoscillum;	803	99.05		TAGGGAATATTGGTCAATGGGCGAGAGCCTGAACCAGCCATGCCGCGTGCAGGAAGACGGCCTTCTGGGTTGTAAACTGCTTTTATATGGGAAGAAAAAAGCCTTGCGAGGCAAATTGACGGTACCATATGAATAAGCACCGGCTAACTCCGTGCCAGCAGCCGCGGTAATACGGAGGGTGCAAGCGTTGTCCGGATTTATTGGGTTTAAAGGGTACGTAGGCGGCCAATTAAGTCAGTGGTGAAAGCCAACAGCTCAACTGTTGAACTGCCATTGATACTGATTGGCTTGAGTTCTGTTAAGGTAGGCGGAATTGATGGTGTAGCGGTGAAATGCATAGATACCATCAGGAACACCGATTGCGAAGGCAGCTTACTAGGCAGAAACTGACGCTAATGT…
OTU_345	22	0	0	0	0	2	41	59	135	108	134	68	0	0	111	112	11	8	25	8	2	Bacteria;Proteobacteria;Gammaproteobacteria;Alteromonadales;Alteromonadaceae;Haliea;	846	100		TGGGGAATATTGCGCAATGGGCGAAAGCCTGACGCAGCCATGCCGCGTGTGTGAAGAAGGCCTTCGGGTTGTAAAGCACTTTCACTTGGGAAGAAAGGCTAGGGGCTAATACCTTTTAGCTGTGACATTACCTTGAGAAGAAGCACCGGCTAACTCCGTGCCAGCAGCCGCGGTAATACGGAGGGTGCAAGCGTTAATCGGAATTACTGGGCGTAAAGCGCGCGTAGGCGGTTGGTTAAGTCAGCTGTGAAAGCCCTGGGCTCAACCTGGGAACTGCAGTTGATACTGGCTGACTAGAGTACGAGAGAGGGAGGTAGAATTCCACGTGTAGCGGTGAAATGCGTAGATATGTGGAGGAATACCGGTGGCGAAGGCGACCTCCTGGCTCGATACTGACGC…
OTU_346	8	0	0	0	1	0	0	0	0	0	45	0	0	1	56	18	17	36	28	8	0	Bacteria;Proteobacteria;Betaproteobacteria;Burkholderiales;Oxalobacteraceae;Undibacterium;	815	99.06		TGGGGAATTTTGGACAATGGGGGCAACCCTGATCCAGCAATGCCGCGTGAGTGAAGAAGGCCTTCGGGTTGTAAAGCTCTTTTGTCAGGGAAGAAACGGTGGTCGCTAATATCGGCTGCTAATGACGGTACCTGAAGAATAAGCACCGGCTAACTACGTGCCAGCAGCCGCGGTAATACGTAGGGTGCAAGCGTTAATCGGAATTACTGGGCGTAAAGCGTGCGCAGGCGGTTATATAAGTCAGATGTGAAATCCCCGGGCTCAACCTGGGAACTGCATTTGAGACTGTATAGCTAGAGTGTGTCAGAGGGGGGTAGAATTCCACGTGTAGCAGTGAAATGCGTAGAGATGTGGAGGAATACCGATGGCGAAGGCAGCCCCCTGGGATAACACTGACGC…
OTU_347	2	0	0	0	0	0	0	0	0	0	10	0	1	0	7	3	3	11	11	6	0	Bacteria;Candidate_division_OD1;	668	95.8		TCGAGAATCTTCCGCAATGGACGAAAGTCTGACGGAGCGACGCCGCGTGAACGATGAAGTGCTTCGGCATGTAAAGTTCTTTTGCCAGGGAGAAAGTTTATTGATAGTACTTGGCGAATAAGAGGTTGCTAAACTCGTGCCAGCAGCAGCGGTAATACGAGTGCCTCAAGCGTTATCCGGAATCATTGGGCGTAAAGGTTGTGTAGGTGGTCATATTAGTCTTTTGTTAAATTCTTCGGCTTAACCGGGGACATGCAAGGGAAACGGTATGACTAGAGGATGCGAGGGGTCTGCGGAACTCATAGTGTAGCGGTGAAATGCGTTGATATTATGGGGAACACCAAAAGCGAAGGCAGCAGACTGGAGCACTCCTGACACTGAAACAAGAAAGCGTGGGTC…
OTU_348	0	0	0	0	0	0	0	0	0	0	0	0	178	22	0	0	0	0	0	0	0	Bacteria;Cyanobacteria;Chloroplast;	795	99.75	Eukaryota;Stramenopiles;Ochrophyta;Dictyochophyceae;Dictyochophyceae_X;Dictyochophyceae_XX;Dictyochophyceae_XXX;Dictyochophyceae_XXXX;Dictyochophyceae_XXXXX;Dictyochophyceae_XXXXX	TAGGGAATCTTCCGCAATGGGCGCAAGCCTGACGGAGCAATACCGCGTGAGGGATGACAGCCTGTGGGTTGTAAACCTCTTTTTTCAAGGAGGAAGATCTGACGTGTACTTGAAGAATAAGCATCGGCTAACTCCGTGCCAGCAGCCGCGGTAAGACGGAGGATGCAAGTGTTATCCGGAATCACTGGGCGTAAAGCGTCTGTAGGTGGTTTAATAAGTCAGTTGTTACAAATTGAGGCTTAACCTTAAACAAGCAACAGATACTGTTAAACTTGAGTATAGTAGAGGTAAAAGGAATTTCCAGTGGAGCGGTGAAATGCGTAGAGATTGGAAAGAACACCGATGGCGAAGGCATTTTACTGGGCTATAACTGACACTCAGAGACGAAAGCTAGGGTAG…
OTU_349	3	0	0	0	0	2	4	39	42	16	19	21	0	0	154	181	12	128	139	33	1	Bacteria;Bacteroidetes;Flavobacteriia;Flavobacteriales;Cryomorphaceae;uncultured;	823	99.76		TGAGGAATATTGGTCAATGGACGCAAGTCTGAACCAGCCATGCCGCGTGCAGGAAGAATGCCCTATGGGTTGTAAACTGCTTTTATTTAGGAAGAAACCCCCTGACGTGTCGGGGGCTGACGGTACTAAACGAATAAGGACCGGCTAACTCCGTGCCAGCAGCCGCGGTAATACGGAGGGTCCAAGCGTTATCCGGAATCATTGGGTTTAAAGGGTCCGCAGGCGGGCTGATAAGTCAGTGGTGAAATCTCTCAGCTTAACTGGGAAACTGCCATTGATACTGTTAGTCTTGAATTCGGTCGAAGTAGGCGGAATGTGTCATGTAGCGGTGAAATGCATAGATATGACACAGAACACCGATAGCGAAGGCAGCTTACTAGGCCTGAATTGACGCTCATG…
OTU_350	1	0	0	0	3	126	19	7	1	3	1	0	3	3	0	13	224	1	0	0	0	Bacteria;Bacteroidetes;Flavobacteriia;Flavobacteriales;Flavobacteriaceae;Flavobacterium;	837	100		TGAGGAATATTGGGCAATGGGCGCAAGCCTGACCCAGCCATGCCGCGTGCAGGAAGACGGTCCTATGGATTGTAAACTGCTTTTATACGGGAAGAAACACCCCCTCGTGAGGGGGCTTGACGGTACCGTAAGAATAAGGATCGGCTAACTCCGTGCCAGCAGCCGCGGTAATACGGAGGATCCAAGCGTTATCCGGAATCATTGGGTTTAAAGGGTCCGTAGGCGGCCTTATAAGTCAGTGGTGAAATCTCCTAGCTCAACTAGGAAACTGCCATTGATACTGTAGGGCTTGAATTATTGTGAAGTAACTAGAATATGTAGTGTAGCGGTGAAATGCTTAGATATTACATGGAATACCAATTGCGAAGGCAGGTTACTAACAATATATTGACGCTGATG…
OTU_351	3	0	0	0	0	0	0	2	56	4	2	6	39	207	6	0	0	0	0	0	0	Bacteria;Cyanobacteria;Chloroplast;	801	100	Eukaryota;Stramenopiles;Ochrophyta;Chrysophyceae;Chrysophyceae_X;Chrysophyceae_XX;Chrysophyceae_XXX;Chrysophyceae_XXXX;Chrysophyceae_XXXXX;Chrysophyceae_XXXXX	TGAGGAATTTTCTGCAATGGGCGAAAGCCTGACAGAGCAATACCGCGTGAGGGATGACTGCCTACGGGTTGTAAACCTCTTTTCTCAAGGAGGAAGAACTGACGTTACTTGAGGAATAAGCATCGGCTAACTCTGTGCCAGCAGCCGCGGTAATACAGAGGATGCAAGTTTTATTCGGAATTATTGGGCGTAAAGCGTCTGCAGGTTGATGTAAAAGTCTTTTGTTAAATATCAGGGCTCAACCCGGAATCTGCAAAAGAAACTATATATCTCGAGTATGGTAGAGGTAAGGGGAATTTCCAGTGGAGCGGTGAAATGCGTAGATATTGGAAAGAACACCGATAGCGAAGGCACCTTACTGGGCCATTACTGACACTCAGAGACGAAAGCTAGGGTAGC…
OTU_352	0	0	0	0	4	12	6	15	8	6	1	39	22	37	7	38	3	1	3	0	0	Bacteria;Proteobacteria;Alphaproteobacteria;Sphingomonadales;Erythrobacteraceae;Erythrobacter;	797	100		TGGGGAATATTGGACAATGGGCGAAAGCCTGATCCAGCAATGCCGCGTGAGTGATGAAGGCCTTAGGGTTGTAAAGCTCTTTTACCAGGGATGATAATGACAGTACCTGGAGAATAAGCTCCGGCTAACTCCGTGCCAGCAGCCGCGGTAATACGGAGGGAGCTAGCGTTGTTCGGAATTACTGGGCGTAAAGCGCACGTAGGCGGCGATCCAAGTCAGGGGTGAAATCCCGGGGCTCAACCCCGGAACTGCCCTTGAAACTAGGTTGCTAGAATACTGGAGAGGTGAGTGGAATTCCGAGTGTAGAGGTGAAATTCGTAGATATTCGGAAGAACACCAGTGGCGAAGGCGACTCACTGGACAGTTATTGACGCTGAGGTGCGAAAGCGTGGGGAGCAA…
OTU_353	0	0	0	1	1	0	0	16	1	0	1	1	12	5	5	1	1	1	12	67	0	Bacteria;Cyanobacteria;Chloroplast;	801	100	Eukaryota;Hacrobia;Haptophyta;Prymnesiophyceae;Prymnesiophycidae_X;Prymnesiales;Prymnesiales_X;Prymnesiaceae;Prymnesiaceae_X;Prymnesiaceae_X	TGAGGAATTTTCCGCAATGGGCGAAAGCCTGACGGAGCAATACCGCGTGAGGGATGAAGGATTTTGGTCTGTAAACCTCTTTTCTCAAGAAAGAAGTTCTGACGGTACTTGAGGAATAAGCATCGGCTAACTCCGTGCCAGCAGCCGCGGTAATACGGGGGATGCAAGCGTTATCCGGAATCATTGGGCGTAAAGCGCCTGTAGGTTGTTTACTAAGTCTGTTGTTAAAGACTAGGGCTTAACCCTAGAAAAGCAATGGAAACTTGTAGACTAGAGTATGGCAGGGGTAGAGGGAATTTCTAGTGTAGCGGTGAAATGCGTAGATATTAGAAAGAACACCAGTGGCGAAAGCGCTCTACTTGACCATTACTGACACTCAGAGGCGAAAGCTAGGGTAGC…
OTU_354	0	3	2	18	41	1	0	1	0	0	0	0	0	0	0	0	0	0	46	154	40	Bacteria;Bacteroidetes;Flavobacteriia;Flavobacteriales;Flavobacteriaceae;Flavobacterium;	837	100		TGAGGAATATTGGACAATGGGCGCAAGCCTGATCCAGCCATGCCGCGTGCAGGAAGAAGGTCCTATGGATTGTAAACTGCTTTTATACAGGAAGAAACACCTCTACGTGTAGAGACTTGACGGTACTGTATGAATAAGGACCGGCTAACTCCGTGCCAGCAGCCGCGGTAATACGGAGGGTCCAAGCGTTATCCGGAATCATTGGGTTTAAAGGGTCCGTAGGCGGCCAAATAAGTCAGTGGTGAAAGCCCATCGCTCAACGATGGAACGGCCATTGATACTGTTTGGCTTGAATTATTAGGAAGTAACTAGAATATGTAGTGTAGCGGTGAAATGCTTAGAGATTACATGGAATACCAATTGCGAAGGCAGGTTACTACTAATATATTGACGCTGATG…
OTU_355	0	0	0	0	0	1	1	1	5	2	3	1	0	0	3	0	3	6	3	0	0	Unclassified;				TGAGTCTCCGTGGACACGCTCGTCGCAAGGGCGCGAGTGACGAAGGCCAGATCGATTTAACACCGATGCTAGATGTCGTGTTCATCATGTTGATCTTTTTTATCGTGACTTCGTCTTTCGTAAAAGAGCCGGGCGTTGAGCTGCTCAAGCCTCAGGCGGTTACGATGGAGGCCTGTGAGCGCGGTACTATTATCTTTGCGGTCGATGGCAAAGGTGATATTTACTACAACAAAAACAAGGTGCCTTTAGAGCGAGTGAATCGTGTCACTGAGGCCGCCAAGAAAGAAGCGCCACAAGCAAATCTGGTGATTCAAGTT
OTU_356	0	54	39	29	59	0	0	0	0	0	0	0	0	0	0	0	0	5	2	2	56	Bacteria;Bacteroidetes;Flavobacteriia;Flavobacteriales;Flavobacteriaceae;Ulvibacter;	773	98.1		TGAGGAATATTGGACAATGGGCGAGAGCCTGATCCAGCCATGCCGCGTGCAGGAAGACTGCCCTATGGGTTGTAAACTGCTTTTAAACGGGAAGAAACACCCCCTCGTGAGGGGGCTTGACGGTACCGTAAGAATAAGGATCGGCTAACTCCGTGCCAGCAGCCGCGGTAATACGGAGGATCCAAGCGTTATCCGGAATCATTGGGTTTAAAGGGTCCGTAGGCGGACAGCTAAGTCAGTGGTGAAAGTCTGTAGCTCAACTATAGAATTGCCATTGATACTGGTTGTCTTGAATCATTATGAAGTGGTTAGAATAAGTAGTGTAGCGGTGAAATGCATAGATATTACTTAGAATACCAATTGCGAAGGCAGATCACTAATAATGTATTGACGCTGATG…
OTU_357	0	11	5	8	25	2	1	2	16	6	1	10	20	2	0	0	0	9	7	37	2	Bacteria;Cyanobacteria;Chloroplast;	787	99.51	Eukaryota;Stramenopiles;Ochrophyta;Dictyochophyceae;Dictyochophyceae_X;Dictyochophyceae_XX;Dictyochophyceae_XXX;Dictyochophyceae_XXXX;Dictyochophyceae_XXXXX;Dictyochophyceae_XXXXX	TGGGGAATTTTCTGCAATGGGCGCAAGCCTGACAGAGCAATACCGCGTGAGGGATGAAGGCTCGTGGGTCGTAAACCTCTTTTTTCAAGGAGGAAGTTCTGACGTGTACTTGAAGAATAAGCATCGGCTAACTCCGTGCCAGCAGCCGCGGTAAGACGGAGGATGCAAGTGTTATCCGGAATCACTGGGCGTAAAGCGTCTGTAGGTGGTTTAGTAAGTCTGTTGTTAAATCTTGAGGCTCAACTTCAAAATCGCAATCGAAACTACTAGACTTGAGTATGGTAAAGGTAAAAGGAATTTCCAGTGGAGCGGTGAAATGCGTAGATATTGGAAAGAACACCGATGGCGAAAGCATTTTACTGGGCCATTACTGACACTCAGAGACGAAAGCTAGGGTAG…
OTU_358	6	1	1	2	0	0	7	29	30	18	36	27	17	14	13	70	6	2	0	0	1	Bacteria;Proteobacteria;Alphaproteobacteria;Rhodobacterales;Rhodobacteraceae;	797	100		TGGGGAATCTTAGACAATGGGCGCAAGCCTGATCTAGCCATGCCGCGTGAGTGATGAAGGCCTTAGGGTCGTAAAGCTCTTTCGCTGGGGAAGATAATGACTGTACCCAGTAAAGAAACCCCGGCTAACTCCGTGCCAGCAGCCGCGGTAATACGGAGGGGGTTAGCGTTGTTCGGAATTACTGGGCGTAAAGCGCGCGTAGGCGGACATTTAAGTTAGAGGTGAAATCCCACGGCTCAACCGTGGAACTGCCTTTAATACTGGGTGTCTTGAGGTCGAGAGAGGTGAGTGGAATTCCGAGTGTAGAGGTGAAATTCGTAGATATTCGGAGGAACACCAGTGGCGAAGGCGGCTCACTGGCTCGATACTGACGCTGAGGTGCGAAAGCGTGGGGAGCAA…
OTU_359	6	236	124	104	174	93	180	20	47	51	22	21	0	0	84	107	396	163	91	28	101	Bacteria;Proteobacteria;Betaproteobacteria;Burkholderiales;Comamonadaceae;uncultured;	839	99.77		TGGGGAATTTTGGACAATGGGCGCAAGCCTGATCCAGCCATTCCGCGTGCAGGACGAAGGCCTTCGGGTTGTAAACTGCTTTTGTACGGAACGAAAAAGTCTTGGCTAATACCCAAGATCCATGACGGTACCGTAAGAATAAGCACCGGCTAACTACGTGCCAGCAGCCGCGGTAATACGTAGGGTGCGAGCGTTAATCGGAATTACTGGGCGTAAAGCGTGCGCAGGCGGTTATATAAGACAGATGTGAAATCCCCGGGCTCAACCTGGGAACTGCATTTGTGACTGTATAGCTAGAGTGCGGCAGAGGGGGATGGAATTCCGCGTGTAGCAGTGAAATGCGTAGATATGCGGAGGAACACCGATGGCGAAGGCAATCCCCTGGGCCTGCACTGACGC…
OTU_360	0	0	0	0	0	1	0	3	7	25	0	13	12	5	15	0	1	8	79	21	0	Bacteria;Cyanobacteria;Chloroplast;	801	100	Eukaryota;Stramenopiles;Ochrophyta;Eustigmatophyceae;Eustigmatophyceae_X;Eustigmatales;Eustigmatales_X;Monodopsidaceae;Monodopsidaceae_X;Monodopsidaceae_X	TGAGGAATATTCTGCAATGGGCGCAAGCCTGACAGAGCAATACCGCGTGAAGGATGAAGGCCTATGGGTTGTAAACTTCTTTTTTCAAGGAGGAAGATCTGACGTTACTTGAAGAATAAGCGACGGCTAACCCTGTGCCAGCAGCCGCGGTAATACAGGGGTCGCAAGTGTTATCCGGAATTATTGGGCGTAAAGCGTCTGCAGGTTGATGTAAAAGTCTTTTGTTAAATCTCAGAGCTCAACTCGGAATCTGCAAAGGAAACTATATGTCTAGAGTATGGTAGGGGTAGAGGGAATTTCTAGTGGAGCGGTGAAATGCGTAGATATTAGAAAGAACACCAAGAGCGAAGGCACTCTACTGGGCCAGTACTGACACTCAGAGACGAAAGCTAGGGGAGC…
OTU_361	5	0	0	0	0	0	0	0	0	1	13	0	0	2	13	5	5	6	3	5	0	Bacteria;Proteobacteria;Alphaproteobacteria;Rhodospirillales;Rhodospirillaceae;	797	100		TGGGGAATATTGGACAATGGGCGAAAGCCTGATCCAGCAATGCCGCGTGAGTGATGAAGGCCTTAGGGTTGTAAAGCTCTTTCGCACGCGACGATGATGACGGTAGCGTGAGAAGAAGCCCCGGCTAACTTCGTGCCAGCAGCCGCGGTAATACGAAGGGGGCTAGCGTTGTTCGGAATTACTGGGCGTAAAGGGCGCGTAGGCGGTTTATCAAGTCAGGCGTGAAAGCCCCGGGCTCAACCTGGGAATTGCGTTTGATACTGGTAGACTTGAGTTCGGGAGAGGTGAGTGGAATTCCCAGTGTAGAGGTGAAATTCGTAGATATTGGGAAGAACACCGGTGGCGAAGGCGGCTCACTGGACCGATACTGACGCTGAGGCGCGAAAGCGTGGGGAGCAA…
OTU_362	0	295	123	12	42	0	0	0	0	0	0	0	0	1	0	0	0	49	22	66	30	Bacteria;Bacteroidetes;Sphingobacteriia;Sphingobacteriales;env.OPS_17;	773	98.1		TAAGGAATATTGGACAATGCCCGCAAGGGTGATCCAGCCATGCCGCGTGCAGGAAGAAGGCCCTATGGGTCGTAAACTGCTTTTACACCGGAGAAAACCCCCCTACGTGTAGGGGGCTGATAGTATGGTGAGAATAAGCATCGGCTAACTTCGTGCCAGCAGCCGCGGTAAGACGAAGGATGCAAGCGTTATCCGGATTCATTGGGTTTAAAGGGAGCGTAGGTGGACTGATAAGTCAGTGGTGAAATCTCTTCGCTTAACGAAGAAATTGCCATTGATACTGTTGGTCTTGAGTACAGTTGCTGTGGGCGGAATATGACATGTAGTGGTGAAATACATAGAGATGTCATAGAACACCGATTGCGAAGGCAGCTCACAAAGCTGTAACTGACACTGAGG…
OTU_363	0	6	1	3	4	9	13	1	1	1	0	0	2	0	5	12	18	19	4	2	4	Bacteria;Proteobacteria;Alphaproteobacteria;Rhodobacterales;Rhodobacteraceae;	733	98.01		TGGGGAATCTTAGACAATGGGCGCAAGCCTGATCTAGCGATGCCGCGTGAGTGATGAAGGCCTTAGGGTCGTAAAGCTCTTTCGCCAGGGATGATAATGACAGTACCTGGTAAAGAAACCCCGGCTAACTCCGTGCCAGCAGCCGCGGTAATACGGAGGGGGTTAGCGTTGTTCGGAATTACTGGGCGTAAAGCGTACGTAGGCGGATTAGTAAGTTGGGGGTGAAATCCCAGGGCTCAACCCTGGAACTGCCTCCAAAACTACTAGTCTTGAGATCGTGAGAGGTGAGTGGAATTCCGAGTGTAGAGGTGAAATTCGTAGATATTCGGAGGAACATCAGTGGCGAAGGCGGCTCACTGGCACGATACTGACGCTGAGGTACGAAAGTGTGGGGAGCAA…
OTU_364	0	25	26	53	42	4	0	0	1	0	0	2	0	0	0	1	0	11	4	25	96	Bacteria;Chloroflexi;SL56_marine_group;	797	100		TCGGGAATTTTGCGCAATGGGGGAAACCCTGACGCAGCAATACCGCGTGTGGGATGAAGGCCTTCGGGTCGTAAACCACTTTTTTCGGGGACGATAATGACGGTACCCGAAGAATAAGCCACGGCTAACTACGTGCCAGCAGCCGCGGTAATACGTAGGTGGCAAGCGTTGTCCGGATTTACTGGGCGTAAAGCGCGCGCAGGCGGTGAATGAAGTCGAAAGTGAAAGCCCCGAGCTCAACTCGGGAACTGCTTTCGAAACCAGTTCACTTGAAGGTGGAAGAGGGAAGTGGAATTCCGAGTGTAGCGGTGGAATGCGTAGATATTCGGAGGAACACCAGAGGCGAAGGCGACTTCCTGGTCCAATCTTGACGCTGAGGCGCGAAAGCTAGGGGAGCAA…
OTU_365	0	0	0	0	0	0	0	0	0	0	0	0	259	629	1	0	0	0	0	0	0	Bacteria;Bacteroidetes;Flavobacteriia;Flavobacteriales;Flavobacteriaceae;NS5_marine_group;	837	100		TGAGGAATATTGGACAATGGAGGCAACTCTGATCCAGCCATGCCGCGTGCAGGAAGACGGCCCTATGGGTTGTAAACTGCTTTTATACAGGAAGAATTGTACCTACGTGTAGGTATTTGACGGTACTGTACGAATAAGGATCGGCTAACTCCGTGCCAGCAGCCGCGGTAATACGGAGGATCCAAGCGTTATCCGGAATCATTGGGTTTAAAGGGTCCGTAGGCGGTCTTTTAAGTCAGAGGTGAAATCCTGCAGCTCAACTGTAGCATTGCCTTTGATACTGAGAGACTTGAGTTATTGTGAAGTAGTTAGAATGTGTAGTGTAGCGGTGAAATGCATAGATATTACACAGAATACCGATTGCGAAGGCAGATTACTAACAATATACTGACGCTGAGG…
OTU_366	0	13	16	5	25	0	0	0	22	17	2	1	1	0	0	0	0	4	10	52	1	Bacteria;Cyanobacteria;Chloroplast;	674	96.04	Eukaryota;Stramenopiles;Ochrophyta;Chrysophyceae;Chrysophyceae_X;Chromulinales;Chromulinales_X;Chromulinaceae;Chromulinaceae_X;Chromulinaceae_X	TGAGGAATTTTCTGCAATGGGCGAAAGCCTGACAGAGCAATACCGCGTGAAGGATGAAGGCCTATGGGTTGTAAACTTCTTTTCTCAAGGAGGAAGACATGACGTTACTTGAGGAATAAGCATCGGCTAACCCTGTGCCAGCAGCCGCGGTAATACAGGGGATGCAAGTGTTATCCGGAATCATTGGGCGTAAAGCGTCTGCAGGTGGACAACTAAGTCTTTTGTTAAACCTCTAGGCTCAACCTAGAATCTGCAAAAGAAACTATTTGTCTTGAGTATGGTAGAGGTAAAGGGAATTTCCAGTGGAGCGGTGAAATGCGTAGATATTGGAAAGAACACCAACAGCGAAGGCACTTTACTGGGCCATTACTGACACTGAGAGACGAAAGCTAGGGGAGC…
OTU_367	0	0	0	0	0	0	0	0	0	0	3	0	0	0	7	3	3	5	4	2	0	Bacteria;Proteobacteria;Alphaproteobacteria;Rhodospirillales;Rhodospirillales_Incertae_Sedis;Reyranella;	797	100		TGGGGAATATTGGACAATGGGGGCAACCCTGATCCAGCCATGCCGCGTGAGTGATGAAGGCCTTCGGGTTGTAAAGCTCTTTTGGCGGGGACGATGATGACGGTACCCGCAGAATAAGCCCCGGCTAACTTCGTGCCAGCAGCCGCGGTAAGACGAAGGGGGCTAGCGTTGTTCGGAATTACTGGGCGTAAAGCGCGTGTAGGCGGTTGTCCAAGTTGGATGTGAAAGCCTTGAGCTTAACTCAAGAAATGCATTCAGGACTGGATGACTAGAGGACCGGAGAGGATAGTGGAATTCCCAGTGTAGTGGTGAAATACGTAGAGATTGGGAAGAACACCAGTGGCGAAGGCGGCTATCTGGACGGTTTCTGACGCTAAGACGCGAAAGCGTGGGGAGCAA…
OTU_368	0	9	8	2	1	5	3	3	13	168	15	144	18	12	20	5	3	1	0	0	0	Bacteria;Cyanobacteria;Cyanobacteria;SubsectionIV;FamilyI;	745	99.51		TGGGGAATTTTCCGCAATGGGCGAAAGCCTGACGGAGCAATACCGCGTGAGGGAGGAAGGCTCTTGGGTTGTAAACCTCTTTTCTCAGGGAAGAAAAAAATGACGGTACCTGAGGAATAAGCATCGGCTAACTCCGTGCCAGCAGCCGCGGTAATACGGAGGATGCAAGCGTTATCCGGAATGATTGGGCGTAAAGGGTCCGCAGGTGGCATTGTTTGTCTGCTGTTAAAGAGTTTGGCTCAACCAAATAAGAGCAGTGGAAACTACAAAGCTAGAGTGTGGTCGGGGCAGAGGGAATTCCTGGTGTAGCGGTGAAATGCGTAGATATCAGGAAGAACACCGGTGGCGAAGGCGCTCTGCTAGGCCAAGACTGACACTGAGGGACGAAAGCTAGGGGAG…
OTU_369	1	2	2	0	6	11	24	4	35	20	10	25	5	4	151	7	15	124	21	8	0	Bacteria;Bacteroidetes;Flavobacteriia;Flavobacteriales;Cryomorphaceae;	757	97.63		TGAGGAATATTGGACAATGGGCGCAAGCCTGATCCAGCCATGCCGCGTGCAGGAAGAATGCCCTATGGGTTGTAAACTGCTTTTATTTGGGAATAAACCTCTTTACGTGTAGAGAGCTGAAGGTACTAAATGAATAAGCACCGGCTAACTCCGTGCCAGCAGCCGCGGTAATACGGAGGGTGCAAGCGTTATCCGGAATCATTGGGTTTAAAGGGTCCGCAGGCGGACTAATAAGTCAGTGGTGAAAGCCCATCGCTTAACGATGGAACTGCCATTGATACTGTTAGTCTTGAATTCGGTCGAAGTGGGCGGAATGTGTCATGTAGCGGTGAAATGCATAGATATGACACAGAACACCGATAGCGAAGGCAGCTCACTAGGCCTGGATTGACGCTCAGG…
OTU_370	0	0	0	0	0	0	0	0	0	0	0	0	74	20	0	0	0	0	0	0	0	Bacteria;Cyanobacteria;Chloroplast;	787	99.51	Eukaryota;Stramenopiles;Ochrophyta;Bacillariophyta;Bacillariophyceae;Bacillariophyceae_X;Bacillariophyceae_XX;Bacillariophyceae_XXX;Bacillariophyceae_XXXX;Bacillariophyceae_XXXX	TAGGGAATTTTCCGCAATGGGCGAAAGCCTGACGGAGCAATCTCGCGTGAGGGATGACGGCCTATGGGTTGTAAACCTCTTTTTTCAGGGAGGAATTAATGACGTGTACCTGAAGAATAAGCATCGGCTAACTCCGTGCCAGCAGCCGCGGTAAGACGGAGGATGCAAGTGTTATCCGGAATCACTGGGCGTAAAGCGTCTGTAGGTGGTTTAATAAGTCAACTGTTAAATCTTGAAGCTTAACTTCAAAATCGCAGTCGAAACTATTAGACTAGAGTATAGTAGGGGTAAAGGGAATTTCCAGTGGAGCGGTGAAATGCGTAGAGATTGGAAAGAACACCGATGGCGAAGGCACTTTACTGGGCTATTACTAACACTCAGAGACGAAAGCTAGGGTAG…
OTU_371	97	1005	780	1137	2301	276	168	136	481	835	310	827	10	5	342	151	139	567	633	868	1641	Bacteria;Verrucomicrobia;Verrucomicrobia_Incertae_Sedis;Unknown_Order;Unknown_Family;Candidatus_Methylacidiphilum;	846	100		TCGAGGATTTTTCTCAATGGGGGCAACCCTGAAGGAGCGACGCCGCGTGGAGGATGAAGGGCTTCGGCTCGTAAACTCCTGTCACCGACGAACAAGGCATTCGGATTAATAAATCGGATGCTTGATGGTAGTCGGAGAGGAAGGGGCGGCTAACTCTGTGCCAGCAGCCGCGGTGATACAGAGGCCCCAAGCGTTGTTCGGATTTACTGGGCGTAAAGGGTGTGTAGGGGGTTGGGTAAGTTTGACGTGAAATCCCGTTGCTCAACAACGGAACTGCGTCGAATACTGCTCAGCTGGAGGTTCGGAGATGAGGGCGGAATTCTCGGTGTAGCGGTGAAATGCGTAGATATCGAGAGGAACGCCGATGGCGAAAGCAGCCCTCAAGACGAAATCTGACCC…
OTU_372	12	1151	461	564	570	150	103	92	2	7	74	0	0	0	73	51	194	401	297	180	482	Bacteria;Proteobacteria;Betaproteobacteria;Burkholderiales;Comamonadaceae;Polaromonas;	839	99.77		TGGGGAATTTTGGACAATGGGCGAAAGCCTGATCCAGCAATGCCGCGTGCAGGAAGAAGGCCTTCGGGTTGTAAACTGCTTTTGTACGGAACGAAAAGGTCTGCCCTAATACGGCGGGCTCATGACGGTACCGTAAGAATAAGCACCGGCTAACTACGTGCCAGCAGCCGCGGTAATACGTAGGGTGCGAGCGTTAATCGGAATTACTGGGCGTAAAGCGTGCGCAGGCGGTTATATAAGACAGTTGTGAAATCCCCGGGCTCAACCTGGGAATTGCATCTGTGACTGTATAGCTAGAGTACGGTAGAGGGGGATGGAATTCCGCGTGTAGCAGTGAAATGCGTAGATATGCGGAGGAACACCGATGGCGAAGGCAATCCCCTGGACCTGTACTGACGC…
OTU_373	2	9	6	11	25	29	19	11	6	31	9	29	0	2	24	31	11	50	79	55	33	Bacteria;Proteobacteria;Alphaproteobacteria;Rhodospirillales;Rhodospirillaceae;Thalassobaculum;	765	99		TGGGGAATATTGGACAATGGGCGCAAGCCTGATCCAGCAATGCCGCGTGTGTGATGAAGGCCTTAGGGTTGTAAAGCACTTTCGCCGGTGACGATGATGACGGTAGCCGGATAAGAAGCCCCGGCTAACTCCGTGCCAGCAGCCGCGGTAATACGGAGGGGGCGAGCGTTGTTCGGAATTACTGGGCGTAAAGGGCGCGTAGGCGGTGACGTTAGTCGGGCGTGAAAGCCCCGGGCTCAACCTGGGATGTGCGTTCGATACTGCGTTGCTAGAGAGCGGAAGAGGGTAGTGGAATTCCCAGTGTAGAGGTGAAATTCGTAGATATTGGGAAGAACACCAGTGGCGAAGGCGGCTACCTGGTCCGTTTCTGACGCTGAGGCGCGAAAGCGTGGGGAGCAA…
OTU_374	0	0	0	0	0	0	0	1	15	138	0	122	16	12	1	0	0	15	18	1	1	Bacteria;Bacteroidetes;Sphingobacteriia;Sphingobacteriales;	569	95.92		GCTTTTATACGGGAATAACATCAGATACGTGTATCTGACTGAATGTACCGTAAGAATAAGGATCGGCTAACTCCGTGCCAGCAGCCGCGGTAATACGGAGGATCCAAGCGTTATCCGGATTCATTGGGTTTAAAGGGTGCGTAGGCGGATTTGTAAGTCAGTGGTGAAATCCTGCAGCTTAACTGTAGAACTGCCATTGATACTGCAAGTCTTGAGTGTGTTTGAAGTGGGCGGAATGTGTCATGTAGCGGTGAAATGCTTAGAGATGACACAGAACACCGATTGCGTAGGCAGCTCACTAAGCCACAACTGACGCTGAGGCACGAAAGCGTGGGGATCAAACA
OTU_375	0	103	72	95	77	4	0	0	0	0	0	0	0	0	0	0	2	25	10	26	38	Bacteria;Proteobacteria;Alphaproteobacteria;Rhizobiales;Xanthobacteraceae;Pseudolabrys;	789	99.75		TGGGGAATATTGGACAATGGGCGCAAGCCTGATCCAGCCATGCCGCGTGGATGATGAAGGCCCTAGGGTTGTAAAGTCCTTTTAACGGGGAAGATAATGACGGTACCCGTAGAATAAGCCCCGGCTAACTTCGTGCCAGCAGCCGCGGTAATACGAAGGGGGCTAGCGTTGCTCGGAATTACTGGGCGTAAAGCGCACGTAGGCGGATAGTTAAGTTGGGGGTGAAATCCTGGAGCTCAACTCCAGAACTGCCTCCAAAACTGGCGATCTTGAGTTCGGGAGAGGTGAGTGGAACTGCGAGTGTAGAGGTGAAATTCGTAGATATTCGCAAGAACACCAGTGGCGAAGGCGGCTCACTGGCCCGATACTGACGCTGAGGTGCGAAAGCGTGGGGAGCAA…
OTU_376	16	0	1	0	0	0	9	7	103	88	57	88	737	265	57	21	10	10	0	1	2	Bacteria;Bacteroidetes;Cytophagia;Cytophagales;Flammeovirgaceae;Marinoscillum;	819	99.52		TAGGGAATATTGGTCAATGGGCGAGAGCCTGAACCAGCCATGCCGCGTGCAGGAAGACGGCCTTCTGGGTTGTAAACTGCTTTTATATGGGAAGAAAAGGGCCTTGCGAGGCACATTGACGGTACCATATGAATAAGCACCGGCTAACTCCGTGCCAGCAGCCGCGGTAATACGGAGGGTGCAAGCGTTGTCCGGATTTATTGGGTTTAAAGGGTACGTAGGCGGCCAATTAAGTCAGTGGTGAAAGCCAGCAGCTCAACTGTTGAACTGCCATTGATACTGATTGGCTCGAGTTCTGTTAAGGTAGGCGGAATTGATGGTGTAGCGGTGAAATGCATAGATACCATCAGGAACACCGATTGCGAAGGCAGCTTACTAGGCAGAAACTGACGCTAATGT…
OTU_377	0	0	0	0	0	0	0	0	0	0	0	0	138	354	0	0	0	0	0	0	0	Bacteria;Cyanobacteria;Chloroplast;	775	99.26	Eukaryota;Archaeplastida;Chlorophyta;Trebouxiophyceae;Trebouxiophyceae_X;Chlorellales;Chlorellales_X;Chlorellaceae;Chlorellaceae_X;Chlorellaceae_X	TGAGGAATTTTCCGCAATGGGCGAAAGCCTGACGGAGCAATACCGCGTGAAGGATGAAGGCCTATGGGTTGTAAACTTCTTTTCTCAGAGAAGAATTTTGACGGTATCTGAGGAATAAGCATCGGCTAACTCTGTGCCAGCAGCCGCGGTAAGACAGAGGATGCAAGCGTTATCCGGATTAATTGGGCGTAAAGCGTCTGTAGGTGGTTTATCAAGTCTTTTGTCAAAGATCAGGGCCTAACCCTGGGCAGGCAGAAGAAACTAATAGACTTGAGTTCGGTAGGGGCAGAGGGAATTCCCGGTGGAGCGGTGAAATGCGTAGAGATCGGGAGGAACACCAAAGGCGAAGGCACTCTGCTGGGCCGTAACTGACACTGAGAGACGAAAGCGAGGGTAGCA…
OTU_378	4	0	0	0	0	1	0	5	10	4	15	1	0	0	0	1	1	0	0	0	0	Bacteria;Cyanobacteria;Chloroplast;	553	96.33		TCTTTTCTCAAGGAGGAAGATATGACGTTACTTGAGGAATAAGCATCGGCTAACCCTGTGCCAGCAGCCGCGGTAATACAGGGGATGCAAGTGTTATCCGGAATTATTGGGCGTAAAGCGTCTGCAGGCGGATATCTAAGTCTTTTGTTAAATCTCTGGGCTCAACCCAGAATCTGCAAAAGAAACTATTTATCTTGAGTATGGTAGAGGTAAAGGGAATTTCCAGTGGAGCGGTGAAATGCGTAGATATTGGAAAGAACACCAAGAGCGAAGGCACTTTACTGGGCCATTACTGACGCTGAGAGACGAAAGCTAGGGGAGCAAACG
OTU_379	0	51	41	31	49	0	0	0	1	1	1	0	1	1	2	1	0	1	1	15	42	Bacteria;Proteobacteria;Alphaproteobacteria;Caulobacterales;Hyphomonadaceae;Hirschia;	797	100		TGGGGAATCTTGGACAATGGGCGCAAGCCTGATCCAGCCATGCCGCGTGAGTGAAGAAGGCCTTAGGGTTGTAAAACTCTTTCGCCGGAGAAGATAATGACGGTATCCGGAGAAGAAGCCCCGGCTAACTTCGTGCCAGCAGCCGCGGTAATACGAAGGGGGCTAGCGTTGTTCGGAATTACTGGGCGTAAAGCGCACGTAGGCGGGTTTGTAAGTAGGGGGTGAAATCCCAGGGCTCAACCCTGGAACTGCCTTCTAAACTGCAAGCCTGGAGGTCAGGAGAGGCGAGTGGAATACCGAGTGTAGAGGTGAAATTCGTAGATATTCGGTGGAACACCAGTGGCGAAGGCGACTCGCTGGACTGATACTGACGCTGAGGTGCGAAAGCGTGGGGAGCAA…
OTU_380	0	0	0	0	0	0	2	1	0	0	2	5	1	1	59	3	5	4	1	0	0	Bacteria;Cyanobacteria;Melainabacteria;Caenarcaniphilales;	789	99.75		TGGGGAATTTTGCGCAATGGACGAAAGTCTGACGCAGCAATACCGTGTGTGGGATGACGCCTCGTGGGGTGTAAACCACTGTCAGAATGGAAAAATTTGATTGTACATTCAAAGGAAGCACCGGCTAATTCCGTGCCAGCAGCCGCGGTAATACGGAAGGTGCAAGCGTTGTCCGGATTTATTGGGCGTAAAGAGTTTGTAGGCGGTTTTGTAAGTCTGAAGTGAAATAATGGAGCTCAACTCCATACACGCTTTTGAAACTACAAAACTAGAGAATGTTAGGGGTGAGTGGAATTTCCAGTGTAGCGGTGAAATGCGTAGATATTGGAAAGAACACCGGAGGCGAAGGCGGCTCACTGGGACATTTCTGACGCTGAGAAACGAAAGCTAGGGGAGCGA…
OTU_381	0	0	0	0	0	0	0	0	0	0	0	0	0	0	3	0	1	3	2	0	0	Bacteria;Proteobacteria;Alphaproteobacteria;Rhizobiales;Bradyrhizobiaceae;Tardiphaga;	797	100		TGGGGAATATTGGACAATGGGCGCAAGCCTGATCCAGCCATGCCGCGTGAGTGATGAAGGCCTTAGGGTTGTAAAGCTCTTTTGTACGGGAAGATAATGACGGTACCGTAAGAATAAGCCCCGGCTAACTTCGTGCCAGCAGCCGCGGTAATACGAAGGGGGCTAGCGTTGCTCGGAATCACTGGGCGTAAAGGGTGCGTAGGCGGGTTTTTAAGTCAGAGGTGAAATCCTGGAGCTCAACTCCAGAACTGCCTTTGATACTGAAAGTCTTGAGTATGGGAGAGGTGAGTGGAACTGCGAGTGTAGAGGTGAAATTCGTAGATATTCGCAAGAACACCAGTGGCGAAGGCGGCTCACTGGCCCATTACTGACGCTGAGGCACGAAAGCGTGGGGAGCAA…
OTU_382	2	0	0	0	0	0	0	0	0	0	3	1	0	0	7	2	1	6	2	1	0	Bacteria;Proteobacteria;	535	91.79		TGGGGAATATTGGACAATGGGGGAAACCCTGATCCAGCGATGCCGCGTGCGTGATGAAGGCCTTAGGGTTGTAAAGCGCTTTCGGTGGGGAGGATAATGACGTTACCCACAGAAGAAGGACCGGCAAACTTCGTGCCAGCAGCCGCGGTAATACGAAGGGTCCTAGCGTTGCTCGGAATGACTGGGCGTAAAGGGCGCGTAGGCGGTCTGCTAAGTCAGGTGTGAAAGCCCGGGGCTTAACCCCGGAATAGCATTTGATACTGGTAGGCTTGAGATTAAGAGAGGTGAGTGGAATTCCTAGTGTAGAGGTGAAATTCGTAGATATTAGGAAGAACACCAGTGGCGAAGGCGGCTCACTGGCTTAATACTGACGCTAAGGCGCGAAAGCGTGGGGAGCAA…
OTU_383	0	0	0	0	0	21	6	2	0	0	0	0	0	0	0	0	37	135	76	9	0	Bacteria;Candidate_division_OD1;	710	97.04		TCGAGAATCTTCCGCAATGGGCGAAAGCCTGACGGAGCGACGCCGCGTGGTGGATGAAGCCCTTAGGGGCGTAAACACCTTTTATGGAGGAGAAAGTTTATTGATGTTACTCCATGAATAAGGGGCTCCCAACTCTGTGCCAGCAGGAGCGGTAATACAGAGGCCCCAAGCATTATCCGGATTCACTGGGCGTAAAGGGTGCGTAGGCGGTTATATTAGTCGGGTGTTAAATCCTGGGGCTCAACCTCAGAATCGCATTCGAAACGGTATAACTAGAAGAAGTCAGAGGTAAACAGAACTCTCGGTGTAGGGGTGAAATCCGTTGATATCGAGGGGAATACCAAATGCGAAGGCAGTTTACTGGGACTTTCTTGACGCTGAGGCACGAAAGCGTGGGTA…
OTU_384	2	0	1	0	0	1	1	0	0	0	8	1	0	2	6	1	2	11	8	4	0	Bacteria;Acidobacteria;Acidobacteria;Acidobacteriales;Acidobacteriaceae_(Subgroup_1);uncultured;	797	100		TGGGGAATTTTGCGCAATGGGGGAAACCCTGACGCAGCAACGCCGCGTGGAGGATGAAGCCCCTTGGGGCGTAAACTCCTTTCGACCAAGACGATAATGACGGTACTGGTGGAAGAAGCACCGGCTAACTCTGTGCCAGCAGCCGCGGTAATACAGAGGGTGCAAGCGTTGTTCGGAATTATTGGGCGTAAAGGGTGCGTAGGCGGCGCGGTAAGTCACCTGTGAAATCTCCAAGCTTAACTTGGAGCCTGCAGGCGAAACTGCCGTGCTGGAGTATGGGAGAGGTGCGTGGAATTCCCGGTGTAGCGGTGAAATGCGTAGATATCGGGAGGAACACCTGTGGCGAAAGCGGCGCACTGGACCATAACTGACGCTGATGCACGAAAGCTAGGGGAGCAA…
OTU_385	1	0	0	0	0	0	0	4	11	41	0	13	125	39	3	4	0	0	0	0	0	Bacteria;Cyanobacteria;Chloroplast;	803	100	Eukaryota;Stramenopiles;Ochrophyta;Dictyochophyceae;Dictyochophyceae_X;Dictyochophyceae_XX;Dictyochophyceae_XXX;Dictyochophyceae_XXXX;Dictyochophyceae_XXXXX;Dictyochophyceae_XXXXX	TGGGGAATTTTCTGCAATGGGCGAAAGCCTGACAGAGCAATACCGCGTGAGGGATGAAGGCCTGTGGGTCGTAAACCTCTTTTTTCAAGGAGGAAGTTCTGACGTGTACTTGAAGAATAAGCATCGGCTAACTCCGTGCCAGCAGCCGCGGTAAGACGGAGGATGCAAGTGTTATCCGGAATTACTGGGCGTAAAGCGTCTGTAGGTGGTTTAGTAAGTCGATTGTTAAAGCTTGGGGCTTAACTCCAAAACAGCAATGGAAACTGCTAGACTTGAGTATGGTAGAGGTAAAAGGAATTTCCAGTGGAGCGGTGAAATGCGTAGATATTGGAAAGAACACCGATGGCGAAGGCATTTTACTGGGCCATAACTGACACTCAGAGACGAAAGCTAGGGTAG…
OTU_386	1	0	0	0	0	0	0	0	178	201	18	4	0	0	0	0	0	0	0	0	0	Bacteria;Lentisphaerae;SS1-B-03-39;	745	96.96		TCGAGAATCATTCACAATGCACGAAAGTGTGATGATGCGACGCCGCGTGAAGGATGAAGGCCCTAGGGTCGTAAACTTCTGTCAGAAGGAAAGAACGGTCATTAAGTTAATAACTTTTTGATTTGACGGTACCTTCAGAGGAAGCAACGGCTAACTCTGTGCCAGCAGCCGCGGTAATACAGAGGTTGCAAGCGTTGTTCGGATTTACTGGGCGTAAAGGGTGCGTAGGCGGTTTTGTGTGTCAGATGTGAAAGCCCATGGCTCAACCATGGAATTGCATTTGAAACTGCAGAACTAGAGTATCGGAGAGGTAGATGGAATTCTTAGTGTAGCGGTGAAATGCGTAGATATTAAGAAGAACACCAGCGGCGAAAGCGATCTACTGGACGAATACTGACG…
OTU_387	3	1	0	0	0	2	0	0	0	0	29	0	0	0	22	14	4	12	9	7	0	Bacteria;Proteobacteria;Betaproteobacteria;Burkholderiales;Oxalobacteraceae;Undibacterium;	846	100		TGGGGAATTTTGGACAATGGGGGCAACCCTGATCCAGCAATGCCGCGTGAGTGAAGAAGGCCCTCGGGTTGTAAAGCTCTTTTGTCAGGGAAGAAACGGTGAGTTCTAATACAGCTTGCTAATGACGGTACCTGAAGAATAAGCACCGGCTAACTACGTGCCAGCAGCCGCGGTAATACGTAGGGTGCAAGCGTTAATCGGAATTACTGGGCGTAAAGCGTGCGCAGGCGGTTTTATAAGTCTGATGTGAAATCCCCGGGCTCAACCTGGGAACTGCATTGGAGACTGTAAGGCTAGAGTGTGTCAGAGGGGGGTAGAATTCCACGTGTAGCAGTGAAATGCGTAGATATGTGGAGGAATACCGATGGCGAAGGCAGCCCCCTGGGATAACACTGACGC…
OTU_388	2	0	0	0	0	0	9	41	38	50	47	30	2	2	27	67	16	6	8	1	0	Bacteria;Proteobacteria;Deltaproteobacteria;Desulfuromonadales;	480	90.12		TGGGGAATCTTGCGCAATGGGCGAAAGCCTGACGCAGCAACGCCGCGTGAGTGATGAAGGCCCTCGGGTCGTAAAGCTCTGTCAGAGGGGAAGAACACAATGACGGTACCCTCAAAGGAAGCACCGGCTAACTCCGTGCCAGCAGCCGCGGTAATACGGAGGGTGCAAACGTTGCTCGGAATTATTGGGCGTAAAGCGCGCGTAGGCGGCCGCATAAGTCTGATGTGAAAGCCCAGGGCTCAACCCTGGAAAGCCATTGGAAACTGTGCGGCTTGAGAACAGGAGGGGTAGGTGGAATTCCTGGTGTAGGAGTGAAATCCGTAGAGATCAGGAGGAACACCGGTGGCGAAGGCGACCTACTGGACTGGATCTGACGCTGAGGCGCGAAAGCGTGGGGAG…
OTU_389	0	118	59	86	307	1	0	0	0	0	0	0	0	0	0	0	0	3	20	70	129	Bacteria;Firmicutes;Erysipelotrichia;Erysipelotrichales;Erysipelotrichaceae;uncultured;	710	96.01		TAGGGAGTTTTCGGCAATGGGGGCAACCCTGACCGAGCAACGCCGCGTGAGTGATGAAGGTCTTCGGATTGTAAAACTCTGTTGTGGAGGACGAATGGTAGGGATAGGCAATGATCTCTATTTGACAGTACTTCATTAGAAAGCCATGGCTAACTATGTGCCAGCAGCCGCGGTAATACATAGGTGGCAAGCGTTATCCGGAATTATTGGGCGTAAAGAGTGAGTAGGTGGCCATTTAAGTCACAAGTCAAATGCAGTAGCTCAACTACTGTTCGCTTGTGATACTGAAAGGCTAGAGTGCGAGAGGGGTAAGTGGAATTCCATGTGTAGCGGTGAAATGCGTAGATATATGGAGGAACACCAGTGGCGAAGGCGGCTTACTGGCTCGTAACTGACACT…
OTU_390	2	1	13	15	5	1	2	6	3	1	2	7	30	46	8	4	5	8	4	3	3	Bacteria;Proteobacteria;Alphaproteobacteria;Caulobacterales;Hyphomonadaceae;	733	98.01		TGGGGAATCTTGCACAATGGGCGAAAGCCTGATGCAGCCATGCCGCGTGAATGATGAAGGCCTTAGGGTTGTAAAATTCTTTCGCTAGGGACGATAATGACGGTACCTAGTAAAGAAGCCCCGGCTAACTTCGTGCCAGCAGCCGCGGTAATACGAAGGGGGCTAGCGTTGTTCGGAATTACTGGGCGTAAAGCGCACGTAGGCGGATTAACAAGTTGGATGTGAAATCCCGATGCTCAACATCGGAACTGCATTCAAAACTGTTAGTCTAGAGGCCAGGAGAGGTCAGTGGAATACCGAGTGTAGAGGTGAAATTCGTAGATATTCGGTGGAACACCAGTGGCGAAGGCGACTGACTGGACTGGTACTGACGCTGAGGTGCGAAAGTGTGGGGAGCAA…
OTU_391	0	1	0	3	3	55	15	15	1	0	1	2	5	1	4	10	59	4	1	2	2	Bacteria;Proteobacteria;Alphaproteobacteria;Rickettsiales;	793	100		TGGGGAATATTTGACAATGGGCGAAAGCCTGATCGAGCAATGCCGCGTGAGTGATGAAGGCCTTAGGGTTGTAAAGCTCTTTTAGTAGCTAAGATAATGACGCGCTACAGAAAAAGTCCCGGCTAACTTCGTGCCAGCAGCCGCGGTAATACGAAGGGGGCTAGCGTTACTCGGAATTACTGGGCGTAAAGCGTGCGTAGGCTGTTTTGTAAGTTGGTAGTTAAATTCTCGAGCTCAACTCGAGGCCTGCTATCAAAACTGCAAGACTAGAGTGTCGGAAAAGATAGTGGAATTCCTAGTGTAGAGGTGAAATTCATAGATATTAGGAGGAACACCAGAAGCGTAAGCGACTATCTAGCCGAATACTGACGCTGTTGCACGAAAGCGTGGGGAGCAAACA
OTU_392	5	1	0	0	0	2	1	0	0	2	21	0	0	1	23	14	7	16	9	8	0	Bacteria;Chlamydiae;Chlamydiae;Chlamydiales;Parachlamydiaceae;	521	90.4		TCGAGAATCATTCGCAATGGGCGAAAGCCTGACGATGCGACGCCGTGTGTGTGATGAAGGCCTTCGGGTCGTAAAGCACTTTCGCTTGGGAACAAGAAAGGTCGGATAATACCCGGCCAATTTGAGGGTACCAGGTAAAGAAGCACCGGCTAACTACGTGCCAGCAGCTGCGGTAATACGTAGGGTGCAAGCATTAATCGGAATTATTGGGCGTATAGGGCGCGTAGGCGGACTTTTTAGTCGGATGTGAAATCCTAGGGCTCAACCTTAGAACTGCATCCGAAACTGGAAGTCTAGAGGGTAGTAGGAGAAAACGGAATTCCACAAGTAGCGGTGAAATGCGTAGATATGTGGAAGAACACCTGTGGCGAAAGCGGTTTTCTATATTATTCCTGACGC…
OTU_393	0	2	0	0	1	1	0	0	0	0	15	0	0	0	28	7	9	8	12	8	0	Bacteria;Proteobacteria;Betaproteobacteria;Burkholderiales;Oxalobacteraceae;uncultured;	759	97.42		TGGGGAATTTTGGACAATGGGGGCAACCCTGATCCAGCAATGCCGCGTGTGTGAAGAAGGCCTTCGGGTTGTAAAGCACTTTTGTCAGGAACGAAACGGACTTGGTTAATACCTAGGTCTAATGACGGTACCTGAAGAATAAGCACCGGCTAACTACGTGCCAGCAGCCGCGGTAATACGTAGGGTGCAAGCGTTAATCGGAATTACTGGGCGTAAAGCGTGCGCAGGCGGTTATGTAAGACAGATGTGAAATGCCCGGGCTCAACCTGGGAACTGCATTTGTGACTGCATGGCTAGAATCTGGCAGAGGGGGGTAGAATTCCACGTGTAGCAGTGAAATGCGTAGAGATGTGGAGGAATACCGATGGCGAAGGCAGCCCCCTGGGCTAAGATTGACGC…
OTU_394	6	0	0	0	0	2	1	2	14	43	5	94	1	0	22	2	0	4	5	2	0	Bacteria;Proteobacteria;Alphaproteobacteria;Rhodospirillales;Rhodospirillaceae;AEGEAN-169_marine_group;	789	99.75		TAGGGAATATTGGACAATGGGGGAAACCCTGATCCAGCAATGCAGCGTGAGTGACGAAGGCCTTAGGGTTGTAAAGCTCTTTCATCGGTGAGGATAATGACAGTAGCCGAAGAAGAAGGACCGGCTAATTCCGTGCCAGCAGCCGCGGTAATACGGAAGGTCCTAGCGTTGTTCGGAATTACTGGGCGTAAAGCGCATGTAGGCGGAACAAAAAGTTAGAAGTGAAATCCCTGGGCTCAACCTAGGAATGGCTTTTAAAACTTTTGTTCTGGAATTCAGGAGAGGAAAATGGAATTTCCAGTGTAGAGGTGAAATTCGTAGATATTGGAAGGAACACCAGTGGCGAAGGCGATTTTCTGGACTGATATTGACGCTGAGATGCGAAGGCATGGGTAGCAA…
OTU_395	1	0	0	0	0	0	0	2	0	0	18	0	3	0	22	15	11	13	17	7	0	Bacteria;Proteobacteria;Betaproteobacteria;Burkholderiales;Burkholderiaceae;Burkholderia;	809	98.83		TGGGGAATTTTGGACAATGGGGGCAACCCTGATCCAGCAATGCCGCGTGTGTGAAGAAGGCCTTCGGGTTGTAAAGCACTTTTGTCCGGAAAGAAAACTTGCGCCCTAATATGGTGTGAGGATGACGGTACCGGAAGAATAAGCACCGGCTAACTACGTGCCAGCAGCCGCGGTAATACGTAGGGTGCGAGCGTTAATCGGAATTACTGGGCGTAAAGCGTGCGCAGGCGGTCTGTTAAGACCGATGTGAAATCCCCGGGCTTAACCTGGGAACTGCATTGGTGACTGGCAGGCTTTGAGTATGGCAGAGGGGGGTAGAATTCCACGTGTAGCAGTGAAATGCGTAGAGATGTGGAGGAATACCGATGGCGAAGGCAGCCCCCTGGGCCAATACTGACG…
OTU_396	0	0	0	0	0	0	0	1	0	0	0	0	383	41	0	0	0	0	0	0	0	Bacteria;Proteobacteria;Gammaproteobacteria;Vibrionales;Vibrionaceae;	846	100		TGGGGAATATTGCACAATGGGCGCAAGCCTGATGCAGCCATGCCGCGTGTATGAAGAAGGCCTTCGGGTTGTAAAGTACTTTCAGCAGTGAGGAAGGTGGATGTGTTAATAGCATATTCATTTGACGTTAGCTGCAGAAGAAGCACCGGCTAACTCCGTGCCAGCAGCCGCGGTAATACGGAGGGTGCGAGCGTTAATCGGAATTACTGGGCGTAAAGCGCATGCAGGTGGATGATTAAGTCAGATGTGAAAGCCCGGGGCTCAACCTCGGAATAGCATTTGAAACTGGTCATCTAGAGTACTGTAGAGGGGGGTAGAATTTCAGGTGTAGCGGTGAAATGCGTAGAGATCTGAAGGAATACCAGTGGCGAAGGCGGCCCCCTGGACAGATACTGACAC…
OTU_397	5	0	1	0	0	0	0	1	19	19	11	9	13	110	4	2	0	0	0	0	0	Bacteria;Proteobacteria;Alphaproteobacteria;SAR11_clade;Surface_4;	797	100		TGGGGAATATTGGACAATGGGGGCAACCCTGATCCAGCGATGCCGCGTGAGTGATGAAGGCCTTAGGGTTGTAAAACTCTTTCGCTAGGGAAGATAATGACGGTACCTAGTAAAGAAGATCCGGCTAACTCCGTGCCAGCAGCCGCGGTAATACGGAGGGATCTAGCGTTATTCGGAATAACTGGGCGTAAAGCGAGCGTAGGCGGATTTGTAAGTTGGAGGTGAAATCCCAGGGCTTAACCCTGGAACTGCCTTCAAAACTACATTTCTTGAGTTTGGTAGAGGAGAGTGGAATTCCTAGTGTAGAGGTGAAATTCGTAGATATTAGGAGGAACACCAGTGGCGAAGGCGACTCTCTGGGCCAATACTGACGCTGAGGTTCGAAAGCGTGGGGAGCAA…
OTU_398	9	0	0	0	0	2	7	90	31	16	73	11	0	0	110	254	21	6	9	1	1	Bacteria;Bacteroidetes;Cytophagia;Order_III;	664	94.99		TGAGGAATATTGCGCAATGGGGGAAACCCTGACGCAGCCACGCCGCGTGCAGGAAGAAGGTCCTCTGGATTGTAAACTGCTTTTATCCGGGAAGAACGGGTGGGATTCGTCCTGCCGTGACGGTACCGGGTGAATAAGCACCGGCTAACTCCGTGCCAGCAGCCGCGGTAATACGGAGGGTGCGAGCGTTGTCCGGAATCATTGGGTGTAAAGGGTGCGTAGGCGGGTTCTTAAGTCTGGGGTGAAAGTCTGCGGCTCAACCGTAGGATTGCCTTGGATACTGGGAGTCTTGAGGGTGACAGAGGCCGGTAGAATTCGTGGTGTAGCGGTGAAATGCATAGATATCACGAAGAATACCAGTGGCGTAGGCGGCCGGCTGGGTCACGACTGACGCTGAGG…
OTU_399	14	1	1	0	1	2	2	1	2	0	61	0	0	0	59	24	18	50	29	19	0	Bacteria;Proteobacteria;Betaproteobacteria;Burkholderiales;Comamonadaceae;Aquabacterium;	846	100		TGGGGAATTTTGGACAATGGGCGCAAGCCTGATCCAGCAATGCCGCGTGCAGGAAGAAGGCCTTCGGGTTGTAAACTGCTTTTGTCAGGGAAGAAATCCTCTGGGTTAATACCTCGGGGGGATGACGGTACCTGAAGAATAAGCACCGGCTAACTACGTGCCAGCAGCCGCGGTAATACGTAGGGTGCGAGCGTTAATCGGAATTACTGGGCGTAAAGCGTGCGCAGGCGGCTTTGCAAGACAGATGTGAAATCCCCGGGCTCAACCTGGGAACTGCATTTGTGACTGCAAGGCTAGAGTACGGCAGAGGGGGATGGAATTCCGCGTGTAGCAGTGAAATGCGTAGATATGCGGAGGAACACCGATGGCGAAGGCAATCCCCTGGGCCTGTACTGACGC…
OTU_400	3	3	26	4	7	1	4	1	2	2	8	0	6	17	12	6	2	3	8	5	3	Bacteria;Proteobacteria;Alphaproteobacteria;Sphingomonadales;Sphingomonadaceae;Sphingomonas;	797	100		TGGGGAATATTGGACAATGGGCGAAAGCCTGATCCAGCAATGCCGCGTGAGTGATGAAGGCCTTAGGGTTGTAAAGCTCTTTTACCCGGGATGATAATGACAGTACCGGGAGAATAAGCTCCGGCTAACTCCGTGCCAGCAGCCGCGGTAATACGGAGGGAGCTAGCGTTGTTCGGAATTACTGGGCGTAAAGCGCACGTAGGCGGCTTTGTAAGTTAGAGGTGAAAGCCTGGAGCTCAACTCCAGAATTGCCTTTAAGACTGCATCGCTTGAATCCAGGAGAGGTGAGTGGAATTCCGAGTGTAGAGGTGAAATTCGTAGATATTCGGAAGAACACCAGTGGCGAAGGCGGCTCACTGGACTGGTATTGACGCTGAGGTGCGAAAGCGTGGGGAGCAA…
OTU_401	2	3	1	1	2	1	0	1	0	0	16	0	0	2	21	4	9	15	14	8	1	Bacteria;Proteobacteria;Gammaproteobacteria;Pseudomonadales;Moraxellaceae;Acinetobacter;	848	100		TGGGGAATATTGGACAATGGGCGGAAGCCTGATCCAGCCATGCCGCGTGTGTGAAGAAGGCCTTTTGGTTGTAAAGCACTTTAAGCGAGGAGGAGGCTACTTAGATTAATACTCTAGGATAGTGGACGTTACTCGCAGAATAAGCACCGGCTAACTCTGTGCCAGCAGCCGCGGTAATACAGAGGGTGCGAGCGTTAATCGGATTTACTGGGCGTAAAGCGTGCGTAGGCGGCTTTTTAAGTCGGATGTGAAATCCCCGAGCTTAACTTGGGAATTGCATTCGATACTGGGAAGCTAGAGTATGGGAGAGGATGGTAGAATTCCAGGTGTAGCGGTGAAATGCGTAGAGATCTGGAGGAATACCGATGGCGAAGGCAGCCATCTGGCCTAATACTGACG…
OTU_402	0	4	5	16	20	0	1	0	0	0	0	0	0	0	1	0	0	24	33	28	31	Bacteria;Bacteroidetes;Flavobacteriia;Flavobacteriales;Cryomorphaceae;Owenweeksia;	837	100		TGAGGAATATTGGGCAATGGAGGCAACTCTGACCCAGCTATGCCGCGTGAAGGATGAAGGTCCTCTGGATTGTAAACTTCTTTTGTATGGGGATAAACTTTTCTACGTGTAGAAAACTGAAGGTACCATACGAATAAGGATCGGCTAACTCCGTGCCAGCAGCCGCGGTAATACGGAGGATCCAAGCGTTATCCGGATTTATTGGGTTTAAAGGGTCCGTAGGCGGGTCTTTAAGTCAGTGGTGAAAGCCTGCAGCTTAACTGTGGAAATGCCATTGATACTGGAGGCCTTGAGTGTAGTAGAAGTAGGCGGAATAGGGCATGTAGCGGTGAAATGCATAGATATGCCCTAGAACACCGATTGCGAAGGCAGCTTACTATGTTACAACTGACGCTGAGG…
OTU_403	17	6	0	0	2	1	1	1	0	0	147	0	1	5	107	60	56	63	91	34	1	Bacteria;Proteobacteria;Betaproteobacteria;Burkholderiales;Oxalobacteraceae;	846	100		TGGGGAATTTTGGACAATGGGCGCAAGCCTGATCCAGCAATGCCGCGTGAGTGAAGAAGGCCTTCGGGTTGTAAAGCTCTTTTGTCAGGGAAGAAACGGCCTGTTCTAATACAGTGGGCTAATGACGGTACCTGAAGAATAAGCACCGGCTAACTACGTGCCAGCAGCCGCGGTAATACGTAGGGTGCAAGCGTTAATCGGAATTACTGGGCGTAAAGCGTGCGCAGGCGGTTTTGTAAGTCTGTCGTGAAATCCCCGGGCTCAACCTGGGAATGGCGATGGAGACTGCAAGGCTAGAGTTTGGCAGAGGGGGGTAGAATTCCACGTGTAGCAGTGAAATGCGTAGATATGTGGAGGAACACCGATGGCGAAGGCAGCCCCCTGGGTCAAAACTGACGC…
OTU_404	0	0	0	0	0	4	17	12	13	3	15	3	0	0	9	33	20	3	0	0	0	Bacteria;Proteobacteria;Alphaproteobacteria;Rickettsiales;SM2D12;	662	95.77		TGGGGAATATTGGGCAATGGGCGAAAGCCTGACCCAGCCATGCCGCGTGAATGATGAAGGCCTTAGGGTTGTAAAGTTCTTTCGTTGGTGAAGATAATGACAGTAACCAAAGAAGAAGCCCCGGCTAACTTCGTGCCAGCAGCCGCGGTAATACGAAGGGGGCTAGCGTTGTTCGGAATTACTGGGCGTAAAGCGCGTGTAGGCGGATATGCAAGCAAGAGGTGAAAGCCCAGGGCTCAACCTTGGAATTGCCTTTTGAACTGCATATCTGGAGTATTGGAGGGGAGTGCGGAATTCCTAATGTAGAGGTGAAATTCGTAGATATTAGGAGGAACACCGGTGGCGAAGGCGGCACTCTGGACAATTACTGACGCTGAGACGCGAAAGCGTGGGGAGCAA…
OTU_405	0	0	0	0	0	0	0	0	0	0	0	0	50	354	0	0	0	0	0	0	0	Bacteria;Bacteroidetes;Sphingobacteriia;Sphingobacteriales;NS11-12_marine_group;	837	100		TAGGGAATATTGGACAATGGACGAAAGTCTGATCCAGCCATGCCGCGTGCAGGATGACGGCCCTATGGGTTGTAAACTGCTTTTATATAGGAAGAAACCTTTCCACGTGTGGAAAGCTGACGGTACTATACGAATAAGGACCGGCTAACTCCGTGCCAGCAGCCGCGGTAATACGGAGGGTCCAAGCGTTGTCCGGATTTATTGGGTTTAAAGGGTACGCAGGCGGGACTTTAAGTCAGTGGTGAAAGCCTCCAGCTTAACTGGAGAATTGCCATTGAAACTGAAGTTCTTGAGTATGGATGAGGTGGTTGGAATATAACATGTAGCGGTGAAATGCATAGATATGTTATAGAACACCAATTGCGAAGGCAGATCACTAAACCATTACTGACGCTGAGG…
OTU_406	0	49	20	11	10	5	3	0	1	6	1	3	0	0	5	7	1	9	3	23	16	Bacteria;Proteobacteria;Alphaproteobacteria;Rickettsiales;Rickettsiales_Incertae_Sedis;Candidatus_Odyssella;	797	100		TGGGGAATATTGGACAATGGGGGAAACCCTGATCCAGCAATGCCGCGTGTGTGATGAAGGCCTTCGGGTTGTAAAGCACTTTTGTCAGGGACGATGATGACGGTACCTGACGAATAAGCTCCGGCTAACTTCGTGCCAGCAGCCGCGGTAATACGAGGGGAGCTAGCGTTGTTCGGAATTACTGGGCGTAAAGGGCGTGTAGGCGGTACCATAAGTCAGATGTGAAAGCCCTAGGCTTAACCTAGGAGGTGCATTTGATACTGTGGAACTAGAGATCGAGAGAGGTAAGTGGAATTACGAGTGTAGAGGTGAAATTCGTAGATATTCGTAAGAACACCAGTGGCGAAGGCGACTTACTGGCTCGATACTGACGCTAAGGCGCGAAAGCGTGGGGAGCAA…
OTU_407	0	150	135	73	63	10	0	0	0	0	0	0	0	0	0	0	35	1	0	0	63	Bacteria;Verrucomicrobia;Verrucomicrobiae;Verrucomicrobiales;Verrucomicrobiaceae;uncultured;	839	99.77		TCGAGAATAATTCACAATGGGGGCAACCCTGATGGTGCAACGCCGCGTGGAGGATGACGGTCTTCGGATTGTAAACTCCTGTCATCTGGGAGTAAGACCTGGCTGTGAATAGCAGACAGGGTTGATAGTACCAGAAGAGGAAGGGACGGCTAACTTCGTGCCAGCAGCCGCGGTAATACGAAGGTCCCAAGCGTTGTTCGGAATCACTGGGCGTAAAGGGAGCGTAGGCGGCGTGGTAAGTCAGATGTGAAATCCCGGGGCTCAACCCCGGAACTGCATCCGATACTGCCATGCTAGAGGATTGGAGAGGTAGCTGGAATTCTTGGTGTAGCAGTGAAATGCGTAGAGATCAAGAGGAACACTCGTGGCGAAAGCGAGCTACTGGACAATTCCTGACGC…
OTU_408	0	83	37	7	43	0	0	0	0	0	0	0	0	1	0	0	0	0	3	6	8	Bacteria;Cyanobacteria;Chloroplast;	706	97.03	Eukaryota;Stramenopiles;Ochrophyta;Chrysophyceae;Chrysophyceae_X;Chromulinales;Chromulinales_X;Chromulinaceae;Chromulinaceae_X;Chromulinaceae_X	TGAGGAATTTTCTGCAATGGGCGAAAGCCTGACAGAGCAATACCGCGTGAGGGATGAAGGCCTACGGGTTGTAAACCTCTTTTCTCAAGGAAGAAGAACTGACATTACTTGAGGAATAAGCATCGGCTAACCCTGTGCCAGCAGCCGCGGTAATACAGGGGATGCGAGTGTTATCCGGAATTATTGGGCGTAAAGCGTCTGCAGGTGGATAATTAAGTCTTTTGTTAAATCTCTAAGCTTAACTTAGAAATTGCAAAAGAAACTATTTATCTTGAGTATGGTAGAGGTAAAGGGAATTTCCAGTGGAGCGGTGAAATGCGTAGATATTGGAAAGAACACCAACAGCGAAGGCACTTTACTGGGCCATTACTGACACTCAGAGACGAAAGCTAGGGGAGC…
OTU_409	1	2	3	2	8	5	12	25	17	6	7	16	0	1	21	28	46	23	69	65	4	Bacteria;Bacteroidetes;Flavobacteriia;Flavobacteriales;Cryomorphaceae;Owenweeksia;	797	98.82		TGAGGAATATTGGACAATGGAGGCAACTCTGATCCAGCCATCCCGCGTGCAGGAAGAAGGCCCTATGGGTTGTAAACTGCTTTTATACAGGAATAAACCCTTCTACGTGTAGAAGGCTGAAGGTACTGTAAGAATAAGCACCGGCTAACTCCGTGCCAGCAGCCGCGGTAATACGGAGGGTGCAAGCGTTATCCGGATTTATTGGGTTTAAAGGGTCCGCAGGCGGACTTGTAAGTCAGTGGTGAAAGCCTTCAGCTTAACTGGAGAATTGCCATTGATACTGCTAGTCTTGAGTTCGGTTGAAGTGGGCGGAATATGTAGTGTAGCGGTGAAATGCATAGATATTACATAGAACACCTATTGCGAAGGCAGCTCACTAAGCCGATACTGACGCTCAGG…
OTU_410	0	0	0	0	0	0	0	0	0	0	1	0	86	478	0	0	0	0	0	0	0	Bacteria;Verrucomicrobia;Verrucomicrobiae;Verrucomicrobiales;Verrucomicrobiaceae;Roseibacillus;	846	100		TCGAGAATCATTCACAATGGAGGCAACTCTGATGGTGCAACGCCGCGTGGAGGATGACGGTCCTAGGATTGTAAACTCCTGTCATTGGGGAGTAAGACTTAAGCGTTAAGAGCGTTTAAGTTTGATAGTACCCAAAGAGGAAGGGACGGCTAACTTCGTGCCAGCAGCCGCGGTAATACGAAGGTCCCAAGCGTTGTTCGGAATCACTGGGCGTAAAGCGTGTGTAGGCTGCGCGGAAAGTCAAATGTGAAAGCCCGGGGCTCAACCTCGGAACTGCATTCGATACTCCCGTGCTAGAGTAATGGAGAGGTAAGTGGAATTCCTGGTGTAGCAGTGAAATGCGTGGATATCAGGAGGAACATCAATGGCGAAGGCAACTTACTGGACATTTACTGACGC…
OTU_411	0	0	0	0	0	2	11	1	1	2	4	1	0	0	1	0	7	12	9	1	0	Unclassified;				AAACACCAGCTCTGCAACACCGTCGCTAATCTGAGTTGTAAACGCCATAGCTCGTATCCTGTTCGCTTATTGTTGTAAGGCCTGAACTCGCGCTAGCGTCTGCTCTGCCTCAGTCATAATGCGCTCAATGAGTTCTGCCACCAGCGGCAATTCGGTAATCACACCTGCGACCTGCCCGCTTGGAAGAATCCCTTGAGCAGGATGGCCATTGACCATGGCCTCTTGAATCATCATCGGCGCATTTGCGGCCATCATGGTTTGGCCGAGGGTCAGGTCGGTATTTTTTTGCATCGCCAATCCCGAACGCAACAGGCCC
OTU_412	0	2	4	1	8	19	11	26	20	8	3	34	52	60	2	25	26	23	23	7	1	Bacteria;Bacteroidetes;Cytophagia;Cytophagales;Flammeovirgaceae;Roseivirga;	835	100		TAGGGAATATTGGTCAATGGGCGAGAGCCTGAACCAGCCATGCCGCGTGCAGGATGACGGCCTTCTGGGTTGTAAACTGCTTTTATACGGGAAGAAAAAACCTTTGCGAAGGGAATTGCCGGTACCGTATGAATAAGCACCGGCTAACTCCGTGCCAGCAGCCGCGGTAATACGGAGGGTGCAAGCGTTGTCCGGATTTATTGGGTTTAAAGGGTGCGTAGGCGGGTCTTTAAGTCAGTGGTGAAAGCCTGCAGCTTAACTGTAGAACTGCCATTGATACTGGAGACCTTGAGTGTACTAGAGGTAGGCGGAATTTATGGTGTAGCGGTGAAATGCATAGATACCATAAAGAACACCGATAGCGTAGGCAGCTTACTGGAGTACAACTGACGCTGAGGC…
OTU_413	2	0	0	0	0	0	2	50	17	18	23	19	3	0	3	37	6	0	0	0	0	Bacteria;Proteobacteria;Alphaproteobacteria;Rickettsiales;Rickettsiaceae;	543	92.04		TGGGGAATATTGGACAATGGGCGCAAGCCTGATCCAGCAATGCCGCGTGAGTGAAGAAGGCCTTAGGGTTGTAAAGCTCTTTTAGCAGGGAAGATAATGACGGTACCTGCAGAAAAAGCTCCGGCTAACTCCGTGCCAGCAGCCGCGGTAAGACGGAGGGAGCTAGCGTTGTTCGGAATTACTGGGCGTAAAGAGCGTGTAGGCGGTCTAGTAAGTTGGGAGTGAAATCCCGGAGCTTAACTCCGGAACTGCTTTCAAAACTATTAGACTAGAGTTAGGTAGAGGGTAATGGAATTCCTAGTGTAGAGGTGAAATTCTTAGATATTAGGAGGAACACCGGTGGCGAAGGCGATTACCTGGGCCTTAACTGACGCTGAGACGCGAAAGCGTGGGGAGCAA…
OTU_414	0	0	0	0	0	0	0	0	0	0	0	0	387	42	0	0	0	0	0	0	0	Bacteria;Proteobacteria;Gammaproteobacteria;KI89A_clade;	846	100		TAGGGAATCTTGGGCAATGGGCGAAAGCCTGACCCAGCGATGCCGCGTGTGCGAAGAAGGCCTTAGGGTTGTAAAGCACTTTCAGTTGCGAAGAAAAGCTGCGATTTAATACATCGCGGTCTTGACGTTAACAACAGAAGAAGTACCGGCTAACTCCGTGCCAGCAGCCGCGGTAATACGGAGGGTACGAACGTTAATCGGAATTACTGGGCGTAAAGCGCGCGTAGGCGGTTTGATAAGTGGGATGTGAAAGCCCCGGGCTCAACCTGGGAACTGCATTCCAAACTGTCAGACTAGAGTGTGGTAGAGGGAGGTAGAATTTCCTGTGTAGCGGTGAAATGCGTAGATATAGGAAGGAATACCGATGGCGAAGGCAGCCTCCTGGACCAACACTGACGC…
OTU_415	0	0	0	0	0	0	0	1	13	21	0	0	0	8	3	0	2	2	11	46	0	Bacteria;Cyanobacteria;Chloroplast;	731	97.78	Eukaryota;Stramenopiles;Ochrophyta;Dictyochophyceae;Dictyochophyceae_X;Dictyochophyceae_XX;Dictyochophyceae_XXX;Dictyochophyceae_XXXX;Dictyochophyceae_XXXXX;Dictyochophyceae_XXXXX	TGGGGAATTTTCTGCAATGGGCGAAAGCCTGACAGAGCAATACCGCGTGAGGGATGAAGGCCTGTGGGTCGTAAACCTCTTTTTTCAAGGAGGAAGTTCTGACGTGTACTTGAAGAATAAGCATCGGCTAACTCTGTGCCAGCAGCCGCGGTAAGACAGAGGATGCAAGTGTTATCCGGAATTACTGGGCGTAAAGCGTCTGTAGGTGGTTTAGTAAGTCTGTTGTTAAATCTTGAGGCTTAACCTCAAAACAGCGATGGAAACTATTAGACTTGAGTATGGTAGAGGTAAAAGGAATTTCCAGTGGAGCGGTGAAATGCGTAGATATTGGAAAGAACACCGATGGCGAAGGCATTTTACTGGGCCATAACTGACACTCAGAGACGAAAGCTAGGGTAG…
OTU_416	0	4	2	54	21	0	0	0	0	0	0	0	0	0	0	0	0	0	0	8	37	Bacteria;Proteobacteria;Alphaproteobacteria;Rickettsiales;Rickettsiaceae;Rickettsia;	656	95.78		TGGGGAATATTGGACAATGGGCGAAAGCCTGATCCAGCAATACCGCGTGAGTGATGAAGGCCTTAGGGTTGTAAAGCTCTTTTAGCAGGGAAGATAATGACGGTACCTGCAGAAAAAGCCCCGGCTAACTCCGTGCCAGCAGCCGCGGTAAGACGGAGGGGGCTAGCGTTGTTCGGATTTACTGGGCGTAAAGAGCATGTAGGCGGCATGGCAAGTTGGGAGTGAAAGCCCGGGGCTTAACCTCGGAACTGCTTTCAAAACTGTCAAGCTAGAGTATGGTAGAGGATGATGGAATTCCTAGTGTAGAGGTGAAATTCTTAGATATTAGGAGGAACACCGGTGGCGAAGGCGGTCATCTGGGCCATTACTGACGCTGAGATGCGAAAGCGTGGGGAGCAA…
OTU_417	0	0	0	0	0	0	0	7	1	8	4	28	2	0	8	34	1	0	0	1	0	Bacteria;Proteobacteria;Alphaproteobacteria;DB1-14;	686	96.52		TGAGGAATATTGCACAATGGAGGAAACTCTGATGCAGCCATGCCGCGTGAGTGAAGAAGGCCTTAGGGTTGTAAAGCTCTTTCAATAGTGAAGATAATGACGGTAGCTATAGAAGAAGCCCCGGCTAAATTCGTGCCAGCAGCCGCGGTAATACGAATGGGGCAAGCGTTGTTCGGAATCACTGGGCTTAAAGCGTGCGCAGGCGGACTTGAAAGTCAGAAGTGAAAGCCCAGGGCTCAACCCTGGAACTGCTTTTGAAACTCCAAGTCTAGAATCCGGTAGAGGTTAGGAGAATTCCTAGTGTAGAGGTGAAATTCGCAGATATTAGGAGGAATACCAGTGGCGTAGGCGCCTAACTGGACCGGTATTGACGCTCAGGCACGAAAGCGTGGGGAGCAA…
OTU_418	0	0	0	0	0	4	0	0	0	0	0	0	0	0	0	0	0	67	142	29	0	Bacteria;Proteobacteria;Deltaproteobacteria;Desulfuromonadales;GR-WP33-58;	803	100		TGGGGAATCTTGCGCAATGGACGAAAGTCTGACGCAGCAACGCCGCGTGTGTGATGAAGGCTTTCGGGTCGTAAAGCACTGTCAGGAGGGAAGAAGAAAGTGACGGTACCTCCAAAGGAAGCACCGGCTAACTCCGTGCCAGCAGCCGCGGTAATACGGAGGGTGCAAGCGTTGTTCGGAATTATTGGGCGTAAAGCGCGCGCAGGCGGCTTGTTAAGTCCGATGTGAAAGCCCAGGGCTCAACCTTGGATGTGCATTGGAAACTGGCAAGCTTGAGTATGTGAGGGGTCAGTGGAATTCCTGGTGTAGGAGTGAAATCCGTAGAGATCAGGAGGAACACCAGTGGCGAAGGCGACTGACTGGAACATAACTGACGCTGAGGCGCGAAAGCGTGGGTAG…
OTU_419	2	0	0	0	0	2	0	0	0	0	5	0	0	0	9	9	4	13	3	4	0	Bacteria;Proteobacteria;Alphaproteobacteria;Rhizobiales;Rhizobiales_Incertae_Sedis;Rhizomicrobium;	797	100		TTGGGAATCTTGGACAATGGGGGAAACCCTGATCCAGCCATGCCGCGTGAGTGATGAAGGCCTTCGGGTTGTAAAACTCTTTCGCGCACGACGATAATGACGGTAGTGCGAGAAGAAGCTCCGGCTAACTTCGTGCCAGCAGCCGCGGTAATACGAAGGGGGCTAGCGTTGTTCGGAATTACTGGGCGTAAAGCGCGCGCAGGCGGCTATCCAAGTCAGTGGTGAAAGCCCGGAGCTCAACTCCGGAACTGCCATTGAAACTGTTTAGCTTGAGTATGAGAGAGGTGAGTGGAATTCCCAGTGTAGAGGTGAAATTCGTAGATATTGGGAAGAACACCGGTGGCGAAGGCGGCTCACTGGCTCATTACTGACGCTCAGGCGCGACAGCGTGGGGATCAA…
OTU_420	2	0	0	0	2	1	2	2	10	4	4	19	19	29	35	2	24	2	0	0	0	Bacteria;Cyanobacteria;Chloroplast;	569	96.94		TCTTTTCTCAAGGAGGAAGATCTGACGTTACTTGAGGAATAAGCATCGGCTAACCCTGTGCCAGCAGCCGCGGTAATACAGGGGATGCAAGTGTTATCCGGAATTATTGGGCGTAAAGCGTCTGTAGGTTGATCTTTAAGTCTTTTGTTAAATCTTTGGGCTCAACCCGAAATCTGCAAAAGAAACTATTGATCTTGAGTCTGGTAGAGGTAAAGGGAATTTCCAGTGGAGCGGTGAAATGCGTAGAGATTGGAAAGAACACCAACAGCGAAGGCACTTTACTGGGCCATGACTGACACTGAGAGACGAAAGCTAGGGGAGCAAACG
OTU_421	0	0	0	0	0	0	0	0	0	0	0	0	288	14	0	0	0	0	0	1	0	Bacteria;Bacteroidetes;Flavobacteriia;Flavobacteriales;Flavobacteriaceae;	837	100	Eukaryota;Archaeplastida;Chlorophyta;Prasinophyceae;Prasinophyceae_X;Pseudoscourfieldiales;Pseudoscourfieldiales_X;Pycnococcaceae;Pseudoscourfieldia;Pseudoscourfieldia	TGAGGAATATTGGACAATGGGTGAGAGCCTGATCCAGCCATGCCGCGTGCAGGAAGACTGCCCTATGGGTTGTAAACTGCTTTTATACAGGAAGAAACACTCGGACGTGTCCGAGCTTGACGGTACTGTAAGAATAAGCACCGGCTAACTCCGTGCCAGCAGCCGCGGTAATACGGAGGGTGCAAGCGTTATCCGGAATCATTGGGTTTAAAGGGTCCGCAGGCGGTCAATTAAGTCAGAGGTGAAATCCCATAGCTTAACTATGGAACTGCCTTTGATACTGGTTGACTTGAGTTATACGGAAGTAGATAGAATGTGTAGTGTAGCGGTGAAATGCATAGATATTACACAGAATACCGATTGCGAAGGCAGTCTACTACGTATATACTGACGCTCATG…
OTU_422	9	0	1	0	0	0	3	4	39	10	58	42	13	24	32	45	4	2	0	1	0	Bacteria;Planctomycetes;OM190;	781	98.13		TCGAGAATCTTCCGCAATGGACGAAAGTCTGACGGAGCGACGCCGCGTGGAGGACGAAGGCCTTCGGGTTGTAAACTCCTGTCACGAGTTAAGAAGGCTGCATGACGAATAGTTGTGTAGTTTGACAAAGGCTCGAGAGGAAGCACTGGCTAACTCTGTGCCAGCAGCCGCGGTAATACAGAGAGTGCGAACGTTGTTCGGAATTACTGGGCTTAAAGAGTACGTAGGCGGCATAGCAAGTGTTAGGTGAAATCCCACGGCTCACCCGTGGAACTGCCTAGCAAACTGCTGAGCTAGAGTGTGGTAGGGGAGAACAGAACTCATGGTGGAGCGGTGAAATGCGTAGATATCATGAGGAATACCGGTGGCGAAGGCGGTTCTCTGGTCCACAACTGACGC…
OTU_423	2	0	0	0	0	0	2	9	8	3	4	8	31	27	14	16	6	0	0	2	0	Bacteria;Proteobacteria;Alphaproteobacteria;Rhodospirillales;Rhodospirillaceae;uncultured;	781	99.5		TGGGGAATATTGGACAATGGGCGCAAGCCTGATCCAGCCATGCCGCGTGTGTGAAGAAGGCCTTAGGGTTGTAAAGCACTTTCAGCAGGGAAGATGATGACGGTACCTGCAGAAGAAGCCCCGGCCAACTCCGTGCCAGCAGCCGCGGTAATACGGAGGGGGCAAGCGTTGTTCGGAATTACTGGGCGTAAAGCGCGCGTAGGCGGTTAGCCAAGTCAGGCGTGAAATCCCGGGGCTCAACCCCGGAACTGCGCTTGATACTGGCTAACTAGAGGTCTGGAGAGGGTAGTGGAATTCCCAGTGTAGAGGTGAAATTCGTAGATATTGGGAAGAACACCAGCGGCGAAGGCGGCTACCTGGACAGATACTGACGCTGAGGTGCGAAAGCGTGGGGAGCAA…
OTU_424	0	35	14	5	15	1	0	0	0	0	0	0	0	0	0	0	0	0	0	0	41	Bacteria;Cyanobacteria;Chloroplast;	799	99.75	Eukaryota;Stramenopiles;Ochrophyta;Eustigmatophyceae;Eustigmatophyceae_X;Eustigmatales;Eustigmatales_X;Monodopsidaceae;Monodopsidaceae_X;Monodopsidaceae_X	TGAGGAATTTTCTGCAATGGGCGAAAGCCTGACAGAGCAATACCGCGTGAGGGAAGAAGGCTTACTGAGTTGTAAACCTCTGTTACCTAAGGAGGAAGATCTGACGTTACTTAGGAGACGAAGCATCGGCTAACTCCGTGCCAGCAGCCGCGGTAAGACGGAGGATGCAAGTGTTATCCGGAATTACTGGGCGTAAAGCGTCTGCAGGTGGTTTCTTAAGTCCAATGTTAAACCTTGAGGCTCAACCTCAAATCAGCATTGGAAACTAGGAGACTTGAGTATAGTAGGGGTAGAGGGAATTTCCAGTGGAGCGGTGAAATGCGTAGATATTGGAAAGAACACCGATGGCGAAGGCACTCTACTGGGCTATTACTGACACTCAGAGACGAAAGCTAGGGG…
OTU_425	1	11	6	1	10	4	0	8	11	20	19	13	2	0	44	12	7	44	22	16	10	Bacteria;Bacteroidetes;Flavobacteriia;Flavobacteriales;Cryomorphaceae;Fluviicola;	821	99.53		TGAGGAATATTGGTCAATGGGCGCAAGCCTGAACCAGCCATGCCGCGTGAAGGATGAAGGTTCTATGGATTGTAAACTTCTTTTATTTGGGAATAAACCTCGAGACGTGTCTCGAGCTGAAGGTACCAAACGAATAAGCACCGGCTAACTCCGTGCCAGCAGCCGCGGTAATACGGAGGGTGCAAGCGTTATCCGGAATCATTGGGTTTAAAGGGTCCGCAGGCGGACTTATAAGTCAGTGGTGAAAGCCTACAGCTTAACTGTAGAACTGCCATTGATACTGTAAGTCTTGAATTCGGTCGAAGTGGGCGGAATATGACATGTAGCGGTGAAATGCTTAGATATGTCCTAGAACACCGATAGCGAAGGCAGCTCACTAGGCCTGGATTGACGCTCAGG…
OTU_426	3	104	51	33	38	56	21	4	8	7	10	2	0	0	22	20	31	67	49	36	65	Bacteria;Actinobacteria;Actinobacteria;Frankiales;Sporichthyaceae;hgcI_clade;	807	100		TGGGGAATATTGGGCAATGGGCGGAAGCCTGACCCAGCGACGCCGCGTGAGGGATGAAGGCCTTCGGGTTGTAAACCTCTTTCAGCAGGGAAGAAGCGAAAGTGACGGTACCTGCAGAAGAAGCACCGGCTAACTATGTGCCAGCAGCCGCGGTAATACATAGGGTGCAAGCGTTGTCCGGAATTATTGGGCGTAAAGAGCTCGTAGGTGGCTCGTCACGTCGAATGTGAAACCCTGAGGCTCAACCTCAGGCCTGCATCCGATACGGGCGAACTGGAGTGTGGTAGGGGAGACTGGAATTCCTGGTGTAGCGGTGGAATGCGCAGATATCAGGAGGAACACCAATGGCGAAGGCAGGTCTCTGGGCCACTACTGACACTGAGGAGCGAAAGCGTGGGG…
OTU_427	5	0	0	0	0	3	3	2	6	10	10	8	2	3	46	12	4	3	7	0	0	Bacteria;Proteobacteria;Gammaproteobacteria;Oceanospirillales;Oceanospirillaceae;Marinomonas;	664	94.61		TGGGGAATATTGGACAATGGGGGGAACCCTGATCCAGCCATGCCGCGTGTGTGAAGAAGGCCTTAGGGTTGTAAAGCACTTTCAGGAGGGAGGAAAGGGTAATGGTTAATACCTGTTATCTGTGACGTTACCTTCAGAAGAAGCACCGGCTAACTCTGTGCCAGCAGCCGCGGTAATACAGAGGGTGCGAGCGTTAATCGGAATTACTGGGCGTAAAGCGCGCGTAGGTGGTTAATTAAGTCGGATGTGAAATCCCAGGGCTCAACCTTGGAATGGCATCCGATACTGATTGGCTAGAGTACGGTAGAGGGGTGTGGAATTTCCTGTGTAGCGGTGAAATGCGTAGATATAGGAAGGAACATCAGTGGCGAAGGCGACACCCTGGACTGATACTGACAC…
OTU_428	0	63	32	24	11	1	0	0	0	0	0	0	0	0	0	0	0	0	1	6	43	Bacteria;Candidate_division_TM7;	751	98.51		TAGGGAATTTTCCACAATGGGCGAAAGCCTGATGGAGCAACGCCGCGTGCAGGATGAAGGCCTTTGGGTCGTAAACTGCTTTTATGTGCGAGGATTATGACAGTAACACATGAATAAGGGTCGGCTAACTACGTGCCAGCAGCCGCGGTCATACGTAGGACCCAAGCGTTATCCGGAATTACTGGGCGTAAAGAGTTGCGTAGGTGGCAGAGTAAGTAAGATGTGAAAGCGTCCCGCTCAACGGGATAGACATATCTTAAACTGCTCAGCTAGAGAACGAGAGAGGTAGATGGAATTCCCAGTGTAGGAGTGAAATCCGTAGATATTGGGAGGAACACCGATGGCGTAGGCAGTCTACTGGCTCGTTTCTGACACTAAGGCACGAAAGCGTGGGGAGCA…
OTU_429	4	0	0	0	1	0	0	0	0	0	21	0	0	1	21	10	11	18	21	9	0	Bacteria;Acidobacteria;Holophagae;Holophagales;Holophagaceae;Geothrix;	823	99.3		TGGGGAATTTTGCGCAATGGACGAAAGTCTGACGCAGCAACGCCGCGTGGGTGATGAAGGTCTTCGGACTGTAAAACCCTGTCGTCAGGGACGAAGGTTGAGGGGTTAATAACCTCTTGGCTTGACGGTACCTGGAGAGGAAGCCCCGGCTAACTCTGTGCCAGCAGCCGCGGTAATACAGAGGGGGCAAGCGTTATTCGGAATTATTGGGCGTAAAGGGCGCGTAGGCGGTTTTTTAAGTCAGATGTGTAATCCCCGAGCTTAACTTGGGAACTGCATCTGAGACTGGAAGGCTAGAGTACTGGAGAGGGTGGTGGAATTCCTCGTGTAGCGGTGAAATGCGTAGAGATGAGGAGGAACACCAGTGGCGAAGGCGGCCACCTGGACAGTAACTGACGC…
OTU_430	1	0	1	0	0	0	0	0	0	1	3	1	0	0	14	3	5	6	8	1	0	Bacteria;Proteobacteria;Alphaproteobacteria;Rhizobiales;MNG7;	741	98.26		TGGGGAATCTTGGACAATGGGGGAAACCCTGATCCAGCCATGCCGCGTGAGTGAAGAAGGCCTTCGGGTTGTAAAGCTCTTTTGTCAGGGACGATAATGACGGTACCTGAAGAATAAGCCCCGGCAAACTTCGTGCCAGCAGCCGCGGTAATACGAAGGGGGCTAGCGTTGTTCGGATTTACTGGGCGTAAAGCGCACGTAGGTGGATTGTTAAGTGAGAGGTGAAATCCCAGGGCTCAACCCTGGAACTGCCTTTCATACTGGCAATCTTGAGTTCGGAAGAGGTGAGTGGAATTCCAAGTGTAGAGGTGAAATTCGTAGATATTTGGAAGAACACCGGTGGCGAAGGCGGCTCACTGGTCCGATACTGACACTGAGGTGCGAAAGCGTGGGGAGCAA…
OTU_431	6	0	1	0	0	3	0	0	1	2	38	1	0	2	51	18	24	39	26	18	0	Bacteria;Proteobacteria;Betaproteobacteria;Burkholderiales;Comamonadaceae;Aquabacterium;	846	100		TGGGGAATTTTGGACAATGGGCGCAAGCCTGATCCAGCAATGCCGCGTGCAGGAAGAAGGCCTTCGGGTTGTAAACTGCTTTTGTCAGGGAAGAAATCTTCTGGGCTAATACCCCGGGAGGATGACGGTACCTGAAGAATAAGCACCGGCTAACTACGTGCCAGCAGCCGCGGTAATACGTAGGGTGCGAGCGTTAATCGGAATTACTGGGCGTAAAGCGTGCGCAGGCGGCTTTGCAAGACAGAGGTGAAATCCCCGGGCTCAACCTGGGAACTGCCTTTGTGACTGCAAGGCTAGAGTACGGCAGAGGGGGATGGAATTCCGCGTGTAGCAGTGAAATGCGTAGATATGCGGAGGAACACCGATGGCGAAGGCAATCCCCTGGGCCTGTACTGACGC…
OTU_432	5	18	8	4	19	19	7	10	7	8	10	9	16	8	10	2	2	3	1	1	12	Bacteria;Proteobacteria;Alphaproteobacteria;Sphingomonadales;Erythrobacteraceae;Erythrobacter;	797	100		TGGGGAATATTGGACAATGGGCGAAAGCCTGATCCAGCAATGCCGCGTGAGTGATGAAGGCCTTAGGGTTGTAAAGCTCTTTTACCAGGGATGATAATGACAGTACCTGGAGAATAAGCTCCGGCTAACTCCGTGCCAGCAGCCGCGGTAATACGGAGGGAGCTAGCGTTGTTCGGAATTACTGGGCGTAAAGCGCACGTAGGCGGCTTTTCAAGTCAGGGGTGAAATCCCGGGGCTCAACCCCGGAACTGCCCTTGAAACTGGATGGCTAGAATACTGGAGAGGTGAGTGGAATTCCGAGTGTAGAGGTGAAATTCGTAGATATTCGGAAGAACACCAGTGGCGAAGGCGACTCACTGGACAGTTATTGACGCTGAGGTGCGAAAGCGTGGGGAGCAA…
OTU_433	2	0	0	2	34	65	2	15	15	12	10	13	2	1	16	19	10	33	33	22	0	Bacteria;Bacteroidetes;Flavobacteriia;Flavobacteriales;Flavobacteriaceae;Flavobacterium;	662	94.79		TGAGGAATATTGGGCAATGGGCGATAGCCTGACCCAGCCATGCCGCGTGCAGGAAGACGGTCCTATGGATTGTAAACTGCTTTTGTACGGGAAGAACCCTTACTACGTGTAGTAAATTGACGGTACCGTACGAATAAGGATCGGCTAACTCCGTGCCAGCAGCCGCGGTAATACGGAGGATTCGAGCGTTATCCGGAATCATTGGGTTTAAAGGGTCCGTAGGCGGTTTTATAAGTCAGTGGTGAAATCCAGCAGCTCAACTGTTGAACTGCCATTGATACTGTGGAACTTGAATGATTAGGAAGTAACTAGAATATGTAGTGTAGCGGTGAAATGCTTAGATATTACATGGAATACCAATTGCGAAGGCAGGTTACTACTAATTTATTGACGCTGATG…
OTU_434	2	0	0	0	0	0	0	0	0	0	6	0	0	1	6	1	5	9	1	2	0	Bacteria;Bacteroidetes;Sphingobacteriia;Sphingobacteriales;Chitinophagaceae;Sediminibacterium;	773	98.1		TAAGGAATATTGGTCAATGGACGCAAGTCTGAACCAGCCATGCCGCGTGAAGGATTAAGGTCCTCTGGATTGTAAACTTCTTTTATATGGGACGAAAAAAGGGCATTCTTGCTCACTTGACGGTACCATGTGAATAAGCACCGGCTAACTCCGTGCCAGCAGCCGCGGTAATACGGAGGGTGCAAGCGTTATCCGGATTCACTGGGTTTAAAGGGTGCGTAGGCGGGCAATTAAGTCAGTGGTGAAATCCTGGAGCTTAACTCCAGAACTGCCATTGATACTATTTGTCTTGAATATTGTGGAGGTAAGCGGAATATGTCATGTAGCGGTGAAATGCTTAGATATGACATAGAACACCTATTGCGAAGGCAGCTTACTACACATATATTGACGCTGAGG…
OTU_435	0	128	44	34	79	3	7	1	0	0	0	0	0	0	2	0	3	1	14	47	61	Bacteria;Proteobacteria;Betaproteobacteria;Methylophilales;Methylophilaceae;OM43_clade;	751	97.19		TGGGGAATTTTGGACAATGGGGGAAACCCTGATCCAGCCATTCCGCGTGAGTGAAGAAGGCCTTCGGGTTGTAAAGCTCTTTCGCAAGGGAAGAAATCTTGCCGTCTAATAAACGGTAAGGATGACGGTACCTTGATAAGAAGCACCGGCTAACTACGTGCCAGCAGCCGCGGTAATACGTAGGGTGCAAGCGTTAATCGGAATTACTGGGCGTAAAGCGTGCGCAGGCTGTTTTATAAGTCAGATGTGAAATCCCCGAGCTCAACTTGGGAACTGCGTTTGATACTGTAAGACTAGAGTGTGTCAGAGGGGGGTAGAATTCCACGTGTAGCAGTGAAATGCGTAGATATGTGGAGGAATACCAATGGCGAAGGCAGCCCCCTGGGATAACACTGACGC…
OTU_436	0	0	0	0	0	0	0	0	0	1	0	0	186	54	0	0	0	0	0	0	0	Bacteria;Proteobacteria;Gammaproteobacteria;Alteromonadales;Alteromonadaceae;SAR92_clade;	846	100		TGGGGAATATTGGACAATGGGCGAAAGCCTGATCCAGCCATGCCGCGTGTGTGAAGAAGGCTCTAGGGTTGTAAAGCACTTTCAGTAGGGAGGAATGGTTGTTAATTAATACTTAACAATTTTGACGTTACCTACAGAAGAAGCACCGGCAAACTCCGTGCCAGCAGCCGCGGTAATACGGAGGGTGCGAGCGTTAATCGGAATTACTGGGCGTAAAGCGCGCGTAGGTGGTTTGATAAGCTAGCTGTGAAAGCCCTGGGCTCAACCTGGGAACTGCAGTTAGAACTGTCTGACTAGAGTACAGTAGAGGGTGGCGGAATTTCCTGTGTAGCGGTGAAATGCGTAGATATAGGAAGGAACATCAGTGGCGAAGGCGGCCACCTGGACTGATACTGACAC…
OTU_437	1	0	0	0	0	0	0	0	0	1	9	0	0	1	20	5	3	16	8	11	0	Bacteria;Candidate_division_OD1;	603	93.81		TCAAGAATCTTCCTCAATGGACGAAAGTCTGAAGGAGCGACGCCGCGTGCATGAAGAAGCCCCTCGGGGTGTAAAATGCTTTTATTAGGGACGAATACATGACGGTACCTAATGAATAAGGGGCTGCTAACCTCGTGCCAGCAGCAGCGGTAATACGAGGGCCCCAAGCGTTATCCGGATTTATTGGGCGTAAAGCGTCCGCAGGTGGTTTACCGCATCTCCTGTTAAATCTTCGGGCTCAACCCGGAGGCCGCGGGAGAGATGGGCAAACTAGAGATCGGAAGAGGCAAACGGAATTGCTGGTGTAGGGGTTAAATCCATTAATATCAGCAAGAACACCAAATGCGAAGGCAGTTTGCTAGGACGAATCTGACACTCATGGACGAAAGCGTGGGGAGC…
OTU_438	2	2	0	0	1	0	1	0	0	0	18	0	0	0	28	3	3	11	6	4	0	Bacteria;Proteobacteria;Gammaproteobacteria;Pseudomonadales;Pseudomonadaceae;Cellvibrio;	846	100		TGGGGAATATTGGACAATGGGGGCAACCCTGATCCAGCCATGCCGCGTGTGTGAAGAAGGCCTTAGGGTTGTAAAGCACTTTCAGTGGGGAGAAAGGTTTGTCACCTAATACGTGATGAAATTGATGTTACCCACAGAAGAAGCACCGGCTAACTCCGTGCCAGCAGCCGCGGTAATACGGAGGGTGCAAGCGTTAATCGGAATTACTGGGCGTAAAGCGCACGTAGGTGGTTCGCTAAGTCAGCTGTGAAATCCCCGGGCTCAACCTGGGACTTGCAGTTGAAACTGGTGAGCTAGAGTAGGGTAGAGGGGTGTGGAATTCCAGGTGTAGCGGTGAAATGCGTAGATATCTGGAGGAACATCAGTGGCGAAGGCGACACCCTGGACTCATACTGACAC…
OTU_439	3	0	1	0	0	0	1	0	1	0	23	0	0	0	18	1	9	18	9	7	0	Bacteria;Proteobacteria;Alphaproteobacteria;Rhodospirillales;Rhodospirillales_Incertae_Sedis;Reyranella;	797	100		TGGGGAATATTGGACAATGGGGGCAACCCTGATCCAGCCATGCCGCGTGAGTGATGAAGGCCTTCGGGTTGTAAAGCTCTTTTGGCGGGGACGATGATGACGGTACCCGCAGAATAAGCCCCGGCTAACTTCGTGCCAGCAGCCGCGGTAAGACGAAGGGGGCTAGCGTTGTTCGGAATTACTGGGCGTAAAGCGCGTGTAGGCGGTTGTTCAAGTCGGGTGTGAAAGCCTTGAGCTCAACTCAAGAAATGCACTCGATACTGGATGACTTGAGGACCGGAGAGGATAGTGGAATTCCCAGTGTAGTGGTGAAATACGTAGAGATTGGGAAGAACACCAGTGGCGAAGGCGGCTATCTGGACGGTTTCTGACGCTAAGACGCGAAAGCGTGGGGAGCAA…
OTU_440	4	0	0	0	2	0	0	4	150	126	18	16	0	1	2	1	0	0	12	1	3	Bacteria;	773	98.1		TAGGGAATATTGGGCAATGGAGGCAACTCTGACCCAGCCATGCCGCGTGCAGGATGAAGGCCCTCTGGGTTGTAAACTGCTTTTATCTGGGAAGAAACCTTTGGATTTATCTGAAGCTGACGGTACCAGAGGAATAAGCACCGGCTAACTCCGTGCCAGCAGCCGCGGTAATACGGAGGGTGCAAGCGTTATCCGGATTTACTGGGTTTAAAGGGTGCGCAGGCGGACTGTTAAGTCAGTGGTGAAAGCCCCGGGCTCAACCTGGGAATTGCCATTGATACTGGCGGTCTTGAGTATAGTTGAGGTAGGCGGAATGCAACATGTAGCGGTGAAATGCTTAGATATGTTGCAGAACACCGATTGCGAAGGCAGCTTGCTAAACTATTACTGACGCTCAGG…
OTU_441	0	0	0	0	0	0	0	0	0	0	0	0	189	341	0	0	0	0	0	0	0	Bacteria;Bacteroidetes;Flavobacteriia;Flavobacteriales;NS7_marine_group;	829	99.76		TGAGGAATATTGGTCAATGGACGAAAGTCTGAACCAGCCATGCCGCGTGAAGGATGACGGCCCTACGGGTTGTAAACTTCTTTTGTATAGGAAGAAACCCCTCTACGTGTAGAGGGTTGACGGTACTATTCGAATAAGCACCGGCTAACTCCGTGCCAGCAGCCGCGGTAATACGGAGGGTGCGAGCGTTATCCGGAATTATTGGGTTTAAAGGGTGCGTAGGCGGAAATTTAAGTCAGTGGTGAAAGCCTGCAGCTTAACTGTAGAATTGCCATTGATACTGGATTTCTTGAATCTAATAGAAGTAGGCGGAATATGACATGTAGCGGTGAAATGCTTAGATATGTCATAGAACACCGATAGCGAAGGCAGCTTACTATGTTAGTATTGACGCTAATG…
OTU_442	0	0	0	0	0	1	0	5	17	25	0	17	8	7	4	2	2	0	0	9	0	Bacteria;Cyanobacteria;Chloroplast;	801	100	Eukaryota;Hacrobia;Haptophyta;Prymnesiophyceae;Prymnesiophycidae_X;Phaeocystales;Phaeocystales_X;Phaeocystaceae;Phaeocystaceae_X;Phaeocystaceae_X	TGAGGAATTTTCCGCAATGGGCGAAAGCCTGACGGAGCAATACCGCGTGAGGGATGAAGGATTTTGGTCTGTAAACCTCTTTTCTCAAGAAAGAAGCTCTGACGGTACTTGAGGAATAAGCATCGGCTAACTCCGTGCCAGCAGCCGCGGTAATACGGGGGATGCAAGCGTTATCCGGAATCATTGGGCGTAAAGCGCCTGTAGGTGGTTTAGTAAGTCTGTTGTTAAAGCCTAGGGCTTAACCCTAGAAAAGCAATGGAAACTACTAGGCTAGAGTATGGTAGGGGTAGAGGGAATTTCTAGTGTAGCGGTGAAATGCGTAGATATTAGAAAGAACACCGGTGGCGAAAGCGCTCTACTGGACCATTACTGACACTCAGAGGCGAAAGCTAGGGTAGC…
OTU_443	0	16	18	32	33	2	0	0	0	1	1	0	1	1	0	0	0	0	1	2	20	Bacteria;Proteobacteria;Alphaproteobacteria;Rhizobiales;Hyphomicrobiaceae;Devosia;	797	100		TGGGGAATATTGGACAATGGGCGCAAGCCTGATCCAGCCATGCCGCGTGAGTGATGAAGGCCTTAGGGTTGTAAAGCTCTTTCAGTGGGGACGATAATGACGGTACCCACAGAAGAAGCCCCGGCTAACTTCGTGCCAGCAGCCGCGGTAATACGAAGGGGGCTAGCGTTGTTCGGATTTACTGGGCGTAAAGCGCACGTAGGCGGATCGTTAAGTCGGGGGTGAAATCCTGGAGCTCAACTCCAGAACTGCCTTCGATACTGGCGATCTTGAGTCCGGAAGAGGTGAGTGGAACTCCTAGTGTAGAGGTGGAATTCGTAGATATTAGGAAGAACACCAGTGGCGAAGGCGGCTCACTGGTCCGGTACTGACGCTGAGGTGCGAAAGCGTGGGGAGCAA…
OTU_444	1	1	0	0	0	0	0	1	0	0	7	0	0	0	5	2	9	6	7	1	0	Bacteria;Elusimicrobia;Elusimicrobia;Lineage_IV;	733	97.34		TGGGGAATTTTGGACAATGGGCGAAAGCCTGATCCAGCAACTCTGCGTGAGGGACGAAGGTCTTCGGATCGTAAACCTCTTTTGTATGGGACGAAATCCCGCAAGGGTCTGACGGTACCATACGAATAAGCAACGGCTAACTATGTGCCAGCAGCCGCGGTAAGACATAGGTTGCGAGCGTTATTCGGAATTACTAGGCGTAAAGCGAGTGTAGGCGGACCTTTAAGTCTGACGTTAAATCTCCTGGCTTAACTAGGAGCTGTCGTCGGATACTGAAGGCCTCGAATGGAGTAGGGGGCAGGGGAATTCCCGGTGTAGCGGTGAAATGCGTAGATATCGGGAGGAACACCTATGGCGAAAGCACCTGCCTGGGCTTCTATTGACGCTAAGACTCGAAAG…
OTU_445	0	88	46	0	1	0	0	0	0	0	0	0	0	0	0	0	0	0	0	0	9	Bacteria;Bacteroidetes;Flavobacteriia;Flavobacteriales;Flavobacteriaceae;Flavobacterium;	837	100		TGAGGAATATTGGTCAATGGGCGCAAGCCTGAACCAGCCATGCCGCGTGCAGGAAGACGGTCCTATGGATTGTAAACTGCTTTTGTACAGGAAGAAACACTCCCTCGTGAGGGAGCTTGACGGTACTGTAAGAATAAGGATCGGCTAACTCCGTGCCAGCAGCCGCGGTAATACGGAGGATCCAAGCGTTATCCGGAATCATTGGGTTTAAAGGGTCCGTAGGCGGTCTAATAAGTCAGTGGTGAAATCCTTCCGCTTAACGGGAGAACGGCCATTGATACTGTTAGACTTGAATTATTAGGAAGTAACTAGAATATGTAGTGTAGCGGTGAAATGCTTAGAGATTACATGGAATACCAATTGCGAAGGCAGGTTACTACTAATGGATTGACGCTGATG…
OTU_446	1	9	5	6	2	10	1	4	6	8	4	11	19	6	8	6	13	4	5	0	9	Bacteria;Bacteroidetes;Flavobacteriia;Flavobacteriales;Flavobacteriaceae;Flavobacterium;	837	100		TGAGGAATATTGGACAATGGGCGCAAGCCTGATCCAGCCATGCCGCGTGCAGGATGACTGCCCTATGGGTTGTAAACTGCTTTTATACAGGAAGAAACACTGCTACGTGTAGCAGCTTGACGGTACTGTAGGAATAAGGATCGGCTAACTCCGTGCCAGCAGCCGCGGTAATACGGAGGATCCAAGCGTTATCCGGAATCATTGGGTTTAAAGGGTCCGTAGGCGGCCTTATAAGTCAGTGGTGAAATCTCCTAGCTCAACTAGGAAACTGCCATTGATACTGTAGGGCTTGAATTTTTAGGAAGTAACTAGAATATGTAGTGTAGCGGTGAAATGCTTAGATATTACATGGAATACCAATTGCGAAGGCAGGTTACTACTAATGGATTGACGCTGATG…
OTU_447	0	0	0	0	0	0	0	0	0	0	0	0	0	0	3	1	1	2	1	1	0	Bacteria;Proteobacteria;Alphaproteobacteria;Rhodospirillales;Rhodospirillaceae;	654	95.52		TGGGGAATATTGGACAATGGGCGCAAGCCTGATCCAGCCATGCCGCGTGAATGATGAAGGCCTTAGGGTTGTAAAGTTCTTTCGCACACGACGATGATGACGGTAGTGTGAGAAGAAGCCCCGGCTAACTTCGTGCCAGCAGCCGCGGTAATACGAAGGGGGCTAGCGTTGTTCGGAATTACTGGGCGTAAAGCGCACGCAGGCGGTCTAGACAGTTAGAAGTGAAAGCCCCGGGCTCAACCTGGGAACTGCTTTTGATACTACTAGGCTAGAATTATGGAGAGGGTAACGGAATTCCGAGTGTAGAGGTGAAATTCGTAGATATTCGGAAGAACACCAGCGGCGAAGGCGGTTACCTGGCCATTAATTGACGCTCATGTGCGAAAGCGTGGGGAGCAA…
OTU_448	5	1	1	0	1	0	0	0	0	0	11	0	0	0	21	6	7	19	6	4	0	Bacteria;Proteobacteria;Gammaproteobacteria;Aeromonadales;Aeromonadaceae;Aeromonas;	846	100		TGGGGAATATTGCACAATGGGGGAAACCCTGATGCAGCCATGCCGCGTGTGTGAAGAAGGCCTTCGGGTTGTAAAGCACTTTCAGCGAGGAGGAAAGGTTGATGCCTAATACGTATCAACTGTGACGTTACTCGCAGAAGAAGCACCGGCTAACTCCGTGCCAGCAGCCGCGGTAATACGGAGGGTGCAAGCGTTAATCGGAATTACTGGGCGTAAAGCGCACGCAGGCGGTTGGATAAGTTAGATGTGAAAGCCCCGGGCTCAACCTGGGAATTGCATTTAAAACTGTCCAGCTAGAGTCTTGTAGAGGGGGGTAGAATTCCAGGTGTAGCGGTGAAATGCGTAGAGATCTGGAGGAATACCGGTGGCGAAGGCGGCCCCCTGGACAAAGACTGACGC…
OTU_449	3	0	0	0	1	1	0	0	0	1	35	0	0	1	42	14	9	15	18	7	0	Bacteria;Proteobacteria;Betaproteobacteria;Rhodocyclales;Rhodocyclaceae;	839	99.77		TGGGGAATTTTGGACAATGGGGGCAACCCTGATCCAGCCATGCCGCGTGAGTGAAGAAGGCCTTCGGGTTGTAAAGCTCTTTCAGCCGGGAAGAAAACGCATGGGTTAATACCCTGTGTGGATGACGGTACCGGAATAAGAAGCACCGGCTAACTACGTGCCAGCAGCCGCGGTAATACGTAGGGTGCGAGCGTTAATCGGAATTACTGGGCGTAAAGCGTGCGCAGGCGGTTTTGTAAGACAGGCGTGAAATCCCCGGGCTCAACCTGGGAACTGCGTTTGTGACTGCAAGGCTAGAGTATGGCAGAGGGGGGTGGAATTCCACGTGTAGCAGTGAAATGCGTAGAGATGTGGAGGAACACCGATGGCGAAGGCAGCCCCCTGGGCCAATACTGACGC…
OTU_450	0	0	0	0	0	2	7	8	19	9	10	29	2	2	34	51	19	2	0	1	0	Bacteria;Proteobacteria;TA18;	519	91.4		TTAGGAATTTTGCGCAATGGGGGAAACCCTGACGCAGCAACGCCGCGTGAGTGATGAAGGCCTTAGGGTTGTAAAGCTCTTTCAGCAGGGAAGACGTAAGGACGGTACCTGCAGAAGAAGCACCGGCTAATTCCGTGCCAGCAGCCGCGGTAATACGGAAGGTGCGAGCGTTATTCGGAATGACTGGGCGTAAAGCGCGCGTAGGCGGTTTATTAAGTCCATTGTGAAAGCCCACGACTCAATCGTGGAAGTGCAGTGGATACTGGTAGACTAGAGTATAGGAGAGGAGAGCGGAATTCCTGGTGTAGAGGTGAAATTCGTAGATATCAGGAGGAACAACAGTGGCGAAGGCGGCTCTCTGGACTATAACTGACGCTGAGGTGCGAAAGTGTGGGTAGC…
OTU_451	0	0	0	0	0	0	0	0	0	1	0	8	53	135	0	0	0	0	0	0	0	Bacteria;Proteobacteria;Alphaproteobacteria;Rickettsiales;SAR116_clade;	765	99		TGGGGAATATTGGACAATGGGGGCAACCCTGATCCAGCAATGCCGCGTGTGTGATGAAGGCCTTAGGGTTGTAAAGCACTTTCACTGGTGAAGATTATGACGGTAACCAGAGAAGAAGCCCCGGCTAACTTCGTGCCAGCAGCCGCGGTAATACGAAGGGGGCGAGCGTTATTCGGAATCACTGGGCGTAAAGGGAGCGCAGGCGGTTTATTTAGTCAGACGTGAAAGCCCCGGGCTCAACCCGGGAGGTGCGTTTGATACTGGTAAACTAGAAATCAGAAGAGGATAGTGGAATTCCCAGTGTAGAGGTGAAATTCGTAGATATTGGGAAGAACACCAGTGGCGAAAGCGGCTATCTGGTCTGTATTTGACGCTGAGGCTCGAAAGCGTGGGGAGCAA…
OTU_452	0	0	0	0	0	0	0	0	0	1	0	0	80	198	0	0	0	0	0	0	0	Bacteria;Bacteroidetes;Flavobacteriia;Flavobacteriales;Flavobacteriaceae;NS4_marine_group;	745	97.38		TGAGGAATATTGGACAATGGACGAGAGTCTGATCCAGCCATGCCGCGTGCAGGATGACTGCCCTATGGGTTGTAAACTGCTTTTATACAGGAAGAAACACTCCCTCGTGAGGGAGCTTGACGGTACTGTAAGAATAAGGATCGGCTAACTCCGTGCCAGCAGCCGCGGTAATACGGAGGATCCAAGCGTTATCCGGAATCATTGGGTTTAAAGGGTCCGCAGGCGGTCTTTTAAGTCAGAGGTGAAATCCTACAGCTCAACTGTAGAACTGCCTTTGATACTGAAAGACTTGAGTTATTGTGAAGTGGTTAGAATGTGTGGTGTAGCGGTGAAATGCATAGAGATCACACAGAATACCAATTGCGAAGGCAGATCACTAACAATATACTGACGCTCATG…
OTU_453	0	0	0	0	0	0	0	0	1	5	0	4	69	83	0	0	0	0	0	0	0	Bacteria;Proteobacteria;Alphaproteobacteria;Rhodobacterales;Rhodobacteraceae;	765	99		TGGGGAATCTTAGACAATGGGCGCAAGCCTGATCTAGCCATGCCGCGTGAGTGATGAAGGTCTTAGGATCGTAAAGCTCTTTCGCCAGGGATGATAATGACAGTACCTGGTAAAGAAACCCCGGCTAACTCCGTGCCAGCAGCCGCGGTAATACGGAGGGGGTTAGCGTTGTTCGGAATTACTGGGCGTAAAGCGTACGTAGGCGGATTAGAAAGTATGGGGTGAAATCCCAGGGCTCAACCCTGGAACTGCCTCATAAACTTCTAGTCTAGAGTTCGAGAGAGGTGAGTAGAATTCCGAGTGTAGAGGTGAAATTCGTAGATATTCGGAGGAATACCAGTGGCGAAGGCGGCTCACTGGCTCGATACTGACGCTGAGGTACGAAAGTGTGGGGAGCAA…
OTU_454	3	4	1	0	1	2	0	0	0	0	25	0	0	0	18	3	6	7	8	5	1	Bacteria;Bacteroidetes;Sphingobacteriia;Sphingobacteriales;Sphingobacteriaceae;Mucilaginibacter;	757	97.63		TAAGGAATATTGGTCAATGGGCGGAAGCCTGAACCAGCCATGCCGCGTGCAGGAAGACGGCCCTACGGGTTGTAAACTGCTTTTGCAGGGGAATAAACCTACCAACGAGTTGGTAGCTGAATGTACTCTGAGAATAAGGATCGGCTAACTCCGTGCCAGCAGCCGCGGTAATACGGAGGATCCGAGCGTTATCCGGATTTATTGGGTTTAAAGGGTGCGTAGGCGGCCTGTTAAGTCAGGGGTGAAAGACGGTAGCTCAACTATCGCAGTGCCCTTGATACTGATGGGCTTGAATGTACTAGAGGTAGGCGGAATGTGACAAGTAGCGGTGAAATGCATAGATATGTCACAGAACACCAATTGCGAAGGCAGCTTACTATGGTATGATTGACGCTGAGG…
OTU_455	0	0	0	0	1	0	1	6	0	2	0	2	2	0	0	3	9	15	86	11	1	Bacteria;Proteobacteria;Deltaproteobacteria;Desulfuromonadales;GR-WP33-58;	498	90.57		TGGGGAATATTGCGCAATGGACGAAAGTCTGACGCAGCAACGCCGCGTGGGTGATGAAGGTTTTCGGATCGTAAAGCCCTGTCAGGTGGGACGAGAAAGGACGGTACCACCGAAGGAAGCACCGGCTAACTCCGTGCCAGCAGCCGCGGTAATACGGAGGGTGCAAACGTTGTTCGGAATCATTGGGCGTAAAGGGCTCGCAGGCTGTCTTGCAGGTCGGGTGTGAAATCCCGGGGCTCAACCCCGGAATTGCGCTCGAAACCGTGAGACTTGAGTTACTGAGGGAGAGGTAGAATTCCTGGTGTAGAGGTGAAATTCGTAGATATCAGGAGGAATACCGGTGGCGAAGGCGACCTCTTGGCAGATAACTGACGCTGAGGAGCGAAAGCGTGGGGAGCA…
OTU_456	4	0	0	0	0	0	0	0	0	0	19	0	1	1	13	2	6	4	5	3	0	Bacteria;Proteobacteria;Alphaproteobacteria;Rhodospirillales;Acetobacteraceae;Roseomonas;	686	96.52		TGGGGAATATTGGACAATGGGCGCAAGCCTGATCCAGCAATTCCGCGTGGGTGAAGAAGGTCTTCGGATTGTAAAGCCCTTTCGACGGGGACGATGATGACGGTACCCGTAGAAGAAGCCCCGGCTAACTTCGTGCCAGCAGCCGCGGTAATACGAAGGGGGCTAGCGTTGCTCGGAATTACTGGGCGTAAAGGGCGCGTAGGCGGTTTGCACAGTCAGGCGTGAAATTCCCGGGCTTAACCTGGGGGCTGCGTTTGATACTCGCAGACTAGAGGATGGAAGAGGGTCGTGGAATTCCCAGTGTAGAGGTGAAATTCGTAGATATTGGGAAGAACACCGGTGGCGAAGGCGGCGACCTGGTCCATTACTGACGCTGAGGCGCGACAGCGTGGGGAGCAA…
OTU_457	0	3	3	0	0	0	0	0	1	0	27	0	0	2	9	11	11	21	6	7	0	Bacteria;Chlamydiae;Chlamydiae;Chlamydiales;	434	87.82		TCGAGAATCTTTTGCAATGGGCGAAAGCCTGACAAAGCGACGCCGTGTGAGCGATGAAGGCCTTAGGGTTGTAAAGCTCTTTCGCTGGGGAACAAGAAAGGGGGATGAATAATCTCCTGATTTGAGGGTACCCAGTAAAGAAGCACCGGCTAACTCCGTGCCAGCAGCTGCGGTAATACGGAGGGTGCAAGCATTAATCGGATTTACTGGGCGTAAAGGGAGCGTAGGCGGATAGGCAAGTTAGGTGTGAAATCCCGGTACTCAATACCGGAACAGCATTTAAAACTCCCTATCTGGAGGTCAGACGGAGAGAACGGAATTCCATGTGTAGCGGTGAAATGCGTAGATATATGGAAGAACACCTGTGGCGAAAGCGGTTCTCTAGTTTGATACTGACGC…
OTU_458	0	0	0	0	0	0	0	0	0	0	7	0	0	0	3	1	0	5	4	1	0	Bacteria;Proteobacteria;Alphaproteobacteria;Rhodospirillales;Acetobacteraceae;	789	99.75		TGGGGAATATTGGACAATGGGCGCAAGCCTGATCCAGCAATGCCGCGTGAGTGAAGAAGGTCTTCGGATTGTAAAGCTCTTTCGACGGGGACGATGATGACGGTACCCGTAGAAGAAGCCCCGGCTAACTTCGTGCCAGCAGCCGCGGTAATACGAAGGGGGCTAGCGTTGCTCGGAATGACTGGGCGTAAAGGGCGCGTAGGCGGTTTGGACCGTCAGATGTGAAATTCCCGGGCTTAACCTGGGGGCTGCATTTGATACGTCCAGACTAGAGTGAGGAAGAGGGTTGTGGAATTCCCAGTGTAGAGGTGAAATTCGTAGATATTGGGAAGAACACCGGTGGCGAAGGCGGCAACCTGGTCCTTGACTGACGCTGAGGCGCGAAAGCGTGGGGAGCAA…
OTU_459	0	173	59	24	44	0	0	0	0	0	0	0	0	0	0	0	0	1	4	13	34	Bacteria;Proteobacteria;Betaproteobacteria;Methylophilales;Methylophilaceae;LD28_freshwater_group;	846	100		TGGGGAATTTTGGACAATGGGGGCAACCCTGATCCAGCCATTCCGCGTGAGTGAAGAAGGCCTTCGGGTTGTAAAGCTCTTTCGCAAGGGAAGAAAACTTATGATCGAATAAATCATGAGGTTGACGGTACCTTGATAAGAAGCACCGGCTAACTACGTGCCAGCAGCCGCGGTAATACGTAGGGTGCGAGCGTTAATCGGAATTACTGGGCGTAAAGCGTGCGCAGGCGGTTTTGTAAGTCGGATGTGAAATCCCCGGGCTCAACCTGGGAACTGCGTTCGAAACTGCAAGGCTAGAGTGTGTCAGAGGGGGGTAGAATTCCACGTGTAGCAGTGAAATGCGTAGAGATGTGGAGGAATACCAATGGCGAAGGCAGCCCCCTGGGATAACACTGACGC…
OTU_460	0	0	0	0	0	0	0	0	0	0	0	0	35	248	0	0	0	0	0	0	0	Bacteria;Bacteroidetes;Flavobacteriia;Flavobacteriales;Flavobacteriaceae;NS4_marine_group;	837	100		TAAGGAATATTGGACAATGGACGAAAGTCTGATCCAGCCATGCCGCGTGCAGGATGAAAGCCCTACGGGTTGTAAACTGCTTTTATACAGGAAGAAACACTCCGACGTGTCGGAGCTTGACGGTACTGTAAGAATAAGGATCGGCTAACTCCGTGCCAGCAGCCGCGGTAATACGGAGGATCCAAGCGTTATCCGGAATCATTGGGTTTAAAGGGTCCGCAGGCTGTTTTTTAAGTCAGAGGTGAAATCCTACAGCTCAACTGTAGAACTGCCTTTGATACTGAAAAACTTGAGTTATTGTGAAGTGGTTAGAATGTGTGGTGTAGCGGTGAAATGCATAGATATCACACAGAATACCGATTGCGAAGGCAGATCACTAACAATATACTGACGCTCATG…
OTU_461	1	0	0	0	0	1	1	0	0	0	3	1	0	0	16	8	4	14	1	1	0	Bacteria;Bacteroidetes;Sphingobacteriia;Sphingobacteriales;Sphingobacteriaceae;Mucilaginibacter;	618	97.67		GCTTTTGCAGGGGAATAAACCTCATTACGAGTAATGAGTTGAATGTACTCTGAGAATAAGGATCGGCTAACTCCGTGCCAGCAGCCGCGGTAATACGGAGGATCCAAGCGTTATCCGGATTTATTGGGTTTAAAGGGTGCGTAGGCGGCCTATTAAGTCAGGGGTGAAAGACGGTAGCTTAACTATCGCAGTGCCTTTGATACTGATGGGCTTGAATATACTAGAGGTAGGCGGAATGTGACAAGTAGCGGTGAAATGCATAGATATGTCACAGAACACCAATTGCGAAGGCAGCTTACTATGGTATGATTGACGCTGAGGCACGAAAGCGTGGGGATCAAACA
OTU_462	0	0	0	0	0	0	0	1	0	0	0	0	249	33	0	0	0	0	0	0	0	Bacteria;Verrucomicrobia;Opitutae;MB11C04_marine_group;	837	100		TTTCGAATCATTCACAATGGGCGAAAGCCTGATGATGCAATGCCGCGTGGAGGATGAAGGCCTTAGGGTCGTAAACTCCTGTCATTGGGGAACAACAAGTAGGTTCATAGCCTATCATGAGTTAACCCAAAGAGGAAGAGGTGGCTAACTCCGTGCCAGCAGCCGCGGTAATACGGAGACCTCGAGCGTTACTCGGATTCACTGGGCGTAAAGGGTGAGTAGGTGGCCAAGTATGTCAGGTGTGAAATCCCGGGGCTTAACCCCGGAACTGCGCCTGAAACTACTTGGCTAGAGTCTCGGAGAGGATAGTGGAATTCCAAGTGTAGCGGTGAAATGCGTAGATATTTGGAGGAACACCAGTGGCGAAGGCGACTATCTGGACGAGTACTGACGCTCAAT…
OTU_463	6	0	0	0	0	7	2	66	11	5	34	4	0	2	0	91	2	0	0	0	0	Bacteria;Proteobacteria;Alphaproteobacteria;Rickettsiales;Rickettsiales_Incertae_Sedis;Candidatus_Captivus;	797	100		TGGGGAATATTGGACAATGGGGGAAACCCTGATCCAGCAATGCCGCGTGAATGAAGAAGGCCTTAGGGTTGTAAAGTTCTTTTGTTCATGAAGATAATGACGGTAATGAACGAATAAGCCCTGGCTAACTCTGTGCCAGCAGCCGCGGTAATACAGAGAGGGCAAGCGTTGTCCGGAATGACTGGGCGTAAAGCGCGCGCAGGCGGTCTTTTAAGTTGGGTGTGAAATCCCCGGGCTCAACCTGGGAACTGCATTCGATACTGGAAGACTAGAGGCCGAGAGAGGAAAGCGGAATGACGAGTGTAGAGGTGAAATTCGTAGATATTCGTCGGAACACCAGAGGCGAAGGCGGCTTTCTGGCTCGGACCTGACGCTCAGGCGCGAAAGCGTGGGGAGCAA…
OTU_464	0	0	0	0	0	0	0	0	0	0	0	0	35	141	0	0	0	0	0	0	0	Bacteria;Bacteroidetes;Flavobacteriia;Flavobacteriales;Flavobacteriaceae;NS5_marine_group;	837	100		TGAGGAATATTGGACAATGGAGGCAACTCTGATCCAGCCATGCCGCGTGCAGGAAGACTGCCCTATGGGTTGTAAACTGCTTTTATACAGGAAGAAACCTACTTACGTGTAAGTAGCTGACGGTACTGTAAGAATAAGGATCGGCTAACTCCGTGCCAGCAGCCGCGGTAATACGGAGGATCCAAGCGTTATCCGGAATCATTGGGTTTAAAGGGTCCGTAGGTGGTTTATTCAGTCAGAGGTGAAATCCCATAGCTTAACTATGGAACTGCCTTTGATACTGATAGACTTGAGTTATTGTGAAGTGGTTAGAATGTGTAGTGTAGCGGTGAAATGCATAGATATTACACAGAATACCGATTGCGAAGGCAGATCACTAACAATATACTGACACTGAGG…
OTU_465	3	0	0	0	0	0	0	0	0	0	3	0	0	1	18	5	6	8	4	3	0	Bacteria;Proteobacteria;Alphaproteobacteria;Rhizobiales;	789	99.75		TGGGGAATATTGGACAATGGGCGCAAGCCTGATCCAGCCATGCCGCGTGAGTGATGAAGGCCTTAGGGTTGTAAAGCTCTTTCGTCAGGGACGATAATGACGGTACCTGAAGAAGAAGCCCCGGCCAACTTCGTGCCAGCAGCCGCGGTAATACGAAGGGGGCTAGCGTTGTTCGGAATCACTGGGCGTAAAGCGCACGTAGGCGGATTTTTAAGTCAGGGGTGAAATCCCGAGGCTCAACCTCGGAACTGCCTTTGATACTGGGAATCTGGAGTCCGGGAGAGGTGAGCGGAACTGCGAGTGTAGAGGTGAAATTCGTAGATATTCGCAAGAACACCAGTGGCGAAGGCGGCTCACTGGCCCGGTACTGACGCTGAGGTGCGAAAGCGTGGGGAGCAA…
OTU_466	0	322	209	119	123	1	0	0	0	0	0	0	0	0	0	0	0	0	0	3	162	Bacteria;Proteobacteria;Betaproteobacteria;Burkholderiales;Comamonadaceae;	831	99.53		TGGGGAATTTTGGACAATGGGCGCAAGCCTGATCCAGCAATGCCGCGTGCAGGATGAAGGCCTTCGGGTTGTAAACTGCTTTTGTACGGAGCGAAACGGCTTCCCCTAATACGGGGAGCTAATGACGGTACCGTAAGAATAAGCACCGGCTAACTACGTGCCAGCAGCCGCGGTAATACGTAGGGTGCGAGCGTTAATCGGAATTACTGGGCGTAAAGCGTGCGCAGGCGGTTATATAAGACAGATGTGAAATCCCCGGGCTCAACCTGGGACCTGCATTTGTGACTGTATAGCTAGAGTACGGTAGAGGGGGATGGAATTCCGCGTGTAGCAGTGAAATGCGTAGATATGCGGAGGAACACCGATGGCGAAGGCAATCCCCTGGACCTGTACTGACGC…
OTU_467	3	0	0	0	0	2	0	0	0	0	19	0	0	0	15	2	2	16	5	4	0	Bacteria;Acidobacteria;Acidobacteria;Acidobacteriales;Acidobacteriaceae_(Subgroup_1);uncultured;	781	99.5		TGGGGAATTTTGCGCAATGGGGGAAACCCTGACGCAGCAACGCCGCGTGGAGGATGAAGTCCCTTGGGACGTAAACTCCTTTCGACCGGGACGATTATGACGGTACCGGTGGAAGAAGCCCCGGCTAACTTCGTGCCAGCAGCCGCGGTAATACGAGGGGGGCAAGCGTTGTTCGGAATTATTGGGCGTAAAGGGCGCGTAGGCGGTGCGGTAAGTCACCTGTGAAACCTCTGGGCTCAACCCAGAGCCTGCAGGCGAAACTGCCGTGCTGGAGTATGGGAGAGGTGCGTGGAATTCCCGGTGTAGCGGTGAAATGCGTAGATATCGGGAGGAACACCTGTGGCGAAAGCGGCGCACTGGACCATAACTGACGCTGAGGCGCGAAAGCTAGGGGAGCAA…
OTU_468	22	6	29	3	4	3	2	3	1	1	28	0	18	24	13	8	3	8	5	3	11	Bacteria;Bacteroidetes;Flavobacteriia;Flavobacteriales;Flavobacteriaceae;Leeuwenhoekiella;	821	99.53		TGAGGAATATTGGACAATGGGCGCAAGCCTGATCCAGCCATGCCGCGTGCAGGAAGACGGCCCTATGGGTTGTAAACTGCTTTTATACGGGAAGAATAAGTGTTACGTGTAACACGATGACGGTACCGTAAGAATAAGCACCGGCTAACTCCGTGCCAGCAGCCGCGGTAATACGGAGGGTGCAAGCGTTATCCGGAATCATTGGGTTTAAAGGGTCCGTAGGTGGACTAATAAGTCAGTGGTGAAAGTCTGCAGCTTAACTGTAGAATTGCCATTGATACTGTTAGTCTTGAATTGTTGTGAAGTAACTAGAATATGTAGTGTAGCGGTGAAATGCATAGATATTACATAGAATACCGATTGCGAAGGCAGGTTACTAACAATATATTGACACTGATG…
OTU_469	0	1	1	0	1	7	53	15	0	0	1	0	0	0	16	28	126	10	2	0	0	Bacteria;Cyanobacteria;Cyanobacteria;SubsectionIV;FamilyI;Anabaena;	761	100		TGGGGAATTTTCCGCAATGGGCGAAAGCCTGACGGAGCAATACCGCGTGAGGGAGGAAGGCTCTTGGGTTGTAAACCTCTTTTCTCAGGGAAGAAAAAAATGACGGTACCTGAGGAATAAGCATCGGCTAACTCCGTGCCAGCAGCCGCGGTAATACGGAGGATGCAAGCGTTATCCGGAATGATTGGGCGTAAAGGGTCCGCAGGTGGCATTGTAAGTCTGCTGTTAAAGAGTCACGCTCAACGTGATCAAGGCGGTGGAAACTACAAAGCTAGAGTGTGGTCGGGGCAGAAGGAATTCCTGGTGTAGCGGTGAAATGCGTAGATATCAGGAAGAACACCGGTGGCGAAGGCGTTCTGCTAGGCCAAGACTGACACTGAGGGACGAAAGCTAGGGGAG…
OTU_470	0	0	0	0	0	1	1	1	7	29	3	58	191	130	6	4	0	0	0	0	0	Bacteria;Bacteroidetes;Flavobacteriia;Flavobacteriales;Flavobacteriaceae;NS5_marine_group;	837	100		TGAGGAATATTGGACAATGGAGGCAACTCTGATCCAGCCATGCCGCGTGCAGGAAGACTGCCCTATGGGTTGTAAACTGCTTTTATACAGGAAGAAATGTACCTACGTGTAGGTATTTGACGGTACTGTAAGAATAAGGATCGGCTAACTCCGTGCCAGCAGCCGCGGTAATACGGAGGATCCAAGCGTTATCCGGAATCATTGGGTTTAAAGGGTCCGTAGGCGGTTTTTTAAGTCAGAGGTGAAATCCTGCAGCTCAACTGTAGCATTGCCTTTGATACTGAGAGACTTGAGTTATTGTGAAGTAGTTAGAATGTGTAGTGTAGCGGTGAAATGCATAGATATTACACAGAATACCAATTGCGAAGGCAGATTACTAACAATACACTGACGCTGAGG…
OTU_471	2	0	0	0	0	0	0	0	0	0	16	0	0	0	29	7	11	11	8	5	0	Bacteria;Proteobacteria;Betaproteobacteria;Burkholderiales;Comamonadaceae;Pelomonas;	823	99.3		TGGGGAATTTTGGACAATGGACGCAAGTCTGATCCAGCCATGCCGCGTGCGGGAAGAAGGCCTTCGGGTTGTAAACCGCTTTTGTCAGGGAAGAAACGGGCGTTTCTAATAAAGATGCCTAATGACGGTACCTGAAGAATAAGCACCGGCTAACTACGTGCCAGCAGCCGCGGTAATACGTAGGGTGCAAGCGTTAATCGGAATTACTGGGCGTAAAGCGTGCGCAGGCGGTTATGCAAGACAGATGTGAAATCCCCGGGCTCAACCTGGGAACTGCATTTGTGACTGCATGGCTAGAGTACGGTAGAGGGGGATGGAATTCCGCGTGTAGCAGTGAAATGCGTAGATATGCGGAGGAACACCGATGGCGAAGGCAATCCCCTGGACCTGTACTGACGC…
OTU_472	1	0	0	0	0	0	0	1	25	47	3	13	35	35	19	0	0	0	0	2	0	Bacteria;Cyanobacteria;Chloroplast;	805	100	Eukaryota;Archaeplastida;Chlorophyta;Mamiellophyceae;Mamiellophyceae_X;Mamiellales;Mamiellales_X;Mamiellaceae;Mamiellaceae_X;Mamiellaceae_X	TGGGGAATTTTCCGCAATGGACGAAAGTCTGACGGAGCGACGCTGCGTGAAGGATGACGGCCTGCGGGTTGTAAACTTCTTTTCTCGAAGAAGAAGCTCTGACGGTATTCGAGGAATAAGCATCGGCTAACTCCGTGCCAGCAGCCGCGGTAAGACGGAGGATGCAAGTGTTATTCGGAATGATTGGGCGTAAAGCGTCTGTAGGCTGTATAGAAAGTCTTTTGTTAAATACCTCGGCTCAACCGAGATCCAGCAAAGGAAACTTCTATACTTGAGGTAAGTAGAGGTACAGGGAATTCCCGGTGGAGCGGTGAAATGCGTAGATATCGGGAGGAACACCAATATGGCGAAGGCACTGTACTGGGCTTTACCTGACGCTCAGAGACGAAAGCTAAAGGA…
OTU_473	0	1	0	0	0	2	0	0	0	32	2	21	0	0	5	0	0	0	0	1	0	Bacteria;Cyanobacteria;Chloroplast;	601	93.8		TGAGGAATATTCCGCAATGGGCGAAAGCCTGACGGAGCAATGCCGCGTGAAGGATGAAGGCCTGTGGGTCGTAAACTTCTTTTCTCAGAGAAGATTTAAGACGGTATCTGAGGAATAAGCATCGGCTAACTCCGTGCCAGCAGCCGCGGTAATACGGAGGATGCAAGCGTTATCCGGAATGATTGGGCGTAAAGCGTCTGTAGGTGGCCTATTAAGTCCGCTGTCAAATCCCAGGGCTCAACCTTGGACCGGCAGTAGATACTAATAGGCTTGAGTTGGGTAGAGGCTGAGGGAATTCCCAGTGTAGCGGTGAAATGCGTAGATATTGGGAAGAACACCAAGGGCGAAAGCACTCAGCTGGGCCTTGACTGACACTCAGAGACGAAAGCTAGGGTAGCG…
OTU_474	3	0	0	0	2	0	0	0	0	0	17	0	0	0	22	5	8	8	4	3	0	Bacteria;Bacteroidetes;Sphingobacteriia;Sphingobacteriales;Chitinophagaceae;uncultured;	789	98.82		TAAGGAATATTGGTCAATGGACGCAAGTCTGAACCAGCCATGCCGCGTGGAGGATGAAGGCCCTCTGGGTTGTAAACTTCTTTTATCTGGGAAGAAACCCATTTTTTCTAAAGTGGTTGACGGTACCAGTTGAATAAGCACCGGCTAACTCCGTGCCAGCAGCCGCGGTAATACGGAGGGTGCAAGCGTTATCCGGATTCACTGGGTTTAAAGGGTGCGTAGGTGGGCAGGTAAGTCAGTGGTGAAATCTCCGGGCTTAACCCGGAAACTGCCGTTGATACTATCTGTCTTGAATATCGTGGAGGTGAGCGGAATATGTCATGTAGCGGTGAAATGCATAGATATGACATAGAACACCAATTGCGAAGGCAGCTCGCTACACGGTTATTGACACTGAGG…
OTU_475	0	0	0	0	0	0	1	0	3	17	0	13	0	0	3	0	4	0	0	0	0	Bacteria;Cyanobacteria;Chloroplast;	801	100	Eukaryota;Archaeplastida;Chlorophyta;Prasinophyceae;Prasinophyceae_X;Pyramimonadales;Pyramimonadales_X;Pyramimonadaceae;Cymbomonas;Cymbomonas	TGGGGAATTTTCCGCAATGGGCGAAAGCCTGACGGAGCAATGCCGCGTGGAGGAAGAAGGCCCGTGGGTTGTAATCTCCTTTTCTCAGAGAAGAAGCTCTGACGGTATCTGAGGAATAAGCATCGGCTAACTCCGTGCCAGCAGCCGCGGTAATACGGAGGATGCAAGCGTTATCCGGAATCATTGGGCGTAAAGCGTCTGTAGGTGGCTTGGTAAGTCTGCTGTTAAAGAGTACAGCTTAACTGTATAAAGGCAGTGGAAACTACTAGGCTTGAGTGTGGTAGGGGCAGAGGGAATTCCCGGTGTAGCGGTGAAATGCGTAGATATCGGGAAGAACACCAACGGCGAAAGCACTCTGCTGGGCCAACACTGACACTCAGAGACGAAAGCTAGGGTAGC…
OTU_476	0	5	6	30	106	1	0	0	1	1	0	1	3	1	0	0	0	1	42	131	20	Bacteria;Planctomycetes;Planctomycetacia;Planctomycetales;Planctomycetaceae;Pirellula;	745	97.17		TCGAGAATCTTTGTCAATGGACGAAAGTCTGAACAAGCGACGCCGCGTGCGGGATGAAGGCCCTCGGGTTGTAAACCGCTGTCGTAGGGGAACAAATGGTTTAGGGTACTCCCTTTACCTTGAGTGATCCTAGGAGGAAGGACGGGCTAAGTTCGTGCCAGCAGCCGCGGTAAGACGAACCGTCCGAACGTTATTCGGTATCACTGGGCTTAAAGAGTTCGTAGGCGGCCAAGCAGGTCAGGTGTGAAATCCCACAGCTCAACTGTGGAACTGCGCTTGAAACCGCATGGCTTGAGGGAGATAGAGGTAAGCGGAACAGATGGTGGAGCGGTGAAATGCGTTGATATCATCTGGAACACCGGTGGCGAAAGCGGCTTACTGGATCTCTTCTGACGCTGA…
OTU_477	0	2	1	8	8	2	11	3	2	3	1	0	0	0	8	12	11	1	0	0	7	Bacteria;Proteobacteria;Alphaproteobacteria;Rickettsiales;Rickettsiaceae;Rickettsia;	793	99.75		TGGGGAATATTGGACAATGGGCGAAAGCCTGATCCAGCAATACCGAGTGGGTGATGAAGGCCTTAGGGTTGTAAAGCCCTTTTCAGCAGGGAAGATAATGACGGTACCTGACCAAGAAAGCCCCGGCTAACTCCGTGCCAGCAGCCGCGGTAAGACGGAGGGGGCTAGCGTTGTTCGGAATTACTGGGCGTAAAGAGTGCGTAGGCGGTTTAGTAAGTTGGAAGTGAAAGCCCGAGGCTTAACCTCGGAACTGCTTTCAAAACTACTAATCTAGAGTGTAGTAGGGGATGATGGAATTCCTAGTGTAGAGGTGAAATTCTTAGATATTAGGAGGAACACCGGTGGCGAAGGCGGTCATCTAGGCTACAACTGACGCTGATGCACGAAAGCGTGGGGAGC…
OTU_478	0	0	0	0	0	0	0	0	0	0	0	0	0	0	3	0	2	0	0	1	0	Bacteria;Proteobacteria;Alphaproteobacteria;Caulobacterales;Caulobacteraceae;	757	98.76		TAGGGAATCTTGCGCAATGGGCGAAAGCCTGACGCAGCCATGCCGCGTGAATGATGAAGGTCTTAGGATTGTAAAATTCTTTCAGCGGGGACGATAATGACGGTACCCGCAGAAGAAGCCCCGGCTAACTTCGTGCCAGCAGCCGCGGTAATACGAAGGGGGCTAGCGTTGCTCGGAATTACTGGGCGTAAAGGGAGCGTAGGCGGATACTTAAGTCAGAGGTGAAAGCCCAGGGCTCAACCTTGGAACTGCCTTTGATACTGGGTATCTTGAGTATGGGAGAGGTAAGCGGAACTCCGAGTGTAGAGGTGAAATTCGTAGATATTCGGAAGAACACCAGTGGCGAAGGCGGCTTACTGGCCCATTACTGACGCTGAGGCTCGAAAGCGTGGGGAGCAA…
OTU_479	1	0	0	0	0	1	0	0	0	0	19	0	0	0	11	6	3	12	11	3	0	Bacteria;Chlamydiae;Chlamydiae;Chlamydiales;Parachlamydiaceae;	672	94.85		TCGAGAATCATTCGCAATGGGCGAAAGCCTGACGATGCGACGCCGTGTGTATGATGAAGGCCTTAGGGTCGTAAAGTACTTTCGCCTGGGAACAAGAGAGGCTGACGAATAATCAGCTAATTTGAGGGTACCAGGTAAAGAAGCACCGGCTAACTCCGTGCCAGCAGCTGCGGTAATACGGAGGGTGCAAGCATTAATCGGATTTATTGGGCGTAAAGGGCGCGTAGGCGGTTAGGAAAGTCATATGTGAAATCCCGGGGCTCAACCTCGGAACAGCATACGAAACTTCCTATCTAGAGGGTAGGCGGAGAAATTGGAATTCCACAAGTAGCGGTGAAATGCGTAGATATGTGGAAGAACACCAGTGGCGAAGGCGGATTTCTAGCTTAAACCTGACGC…
OTU_480	1	5	10	7	7	12	2	6	6	6	1	6	33	26	6	6	8	12	8	4	2	Bacteria;Bacteroidetes;Sphingobacteriia;Sphingobacteriales;Saprospiraceae;	494	90.07		TAAGGAATATTGGACAATGGGCGGAAGCCTGATCCAGCCATCCCGCGTGCAGGATGAATGCCCTCTGGGTTGTAAACTGCTTTTATATACCAAGAAACGCAGAGATTCATCTTTGTCTGACGGTAGTATATGAATAAGCACCGGCTAACTCCGTGCCAGCAGCCGCGGTAATACGGAGGGTGCAAGCGTTATCCGGAATCACTGGGTTTAAAGGGTGCGTAGGCGGAAAAATAAGTCAGTGGTGAAAGCTTGTCGCTTAACGATGGAATTGCCATTGATACTGTTTTTCTTGAGATAGGCAGAGGTATGCGGAATGAGTCATGTAGCGGTGAAATGCATAGATATGACTTAGAACACCAATTGCGAAGGCAGCATACTATACCTCATCTGACGCTGAGG…
OTU_481	0	0	0	0	0	0	0	0	0	0	0	0	290	335	0	0	0	0	0	0	0	Bacteria;Proteobacteria;Gammaproteobacteria;KI89A_clade;	846	100		TAGGGAATCTTGGGCAATGGGCGAAAGCCTGACCCAGCGATGCCGCGTGTGCGAAGAAGGCCTTAGGGTTGTAAAGCACTTTCAGTCGTGAAGAAAAGCTACGATTTAATATGTCGTGGTCTTGACGTTAGCGACAGAAGAAGTACCGGCTAACTCCGTGCCAGCAGCCGCGGTAATACGGAGGGTACGAACGTTAATCGGAATTACTGGGCGTAAAGCGCGCGTAGGCGGTTTGATAAGTGGGATGTGAAAGCCCCGGGCTCAACCTGGGAACTGCATTCCAAACTGTCAAACTAGAGTGTGGTAGAGGGCGGTAGAATTTCCTGTGTAGCGGTGAAATGCGTAGATATAGGAAGGAATACCGATGGCGAAGGCAGCCGCCTGGACCAACACTGACGC…
OTU_482	0	7	6	1	11	18	5	6	1	7	2	5	7	3	3	2	3	6	3	5	2	Bacteria;Proteobacteria;Alphaproteobacteria;Sphingomonadales;	797	100		TGGGGAATATTGGACAATGGGCGAAAGCCTGATCCAGCAATGCCGCGTGAGTGATGAAGGCCTTAGGGTTGTAAAGCTCTTTTACTGGGGATGATAATGACAGTACCCAGAGAATAAGCTCCGGCTAACTCCGTGCCAGCAGCCGCGGTAATACGGAGGGAGCTAGCGTTGTTCGGAATTACTGGGCGTAAAGCGCGCGTAGGCGGCTTTTTAAGTCAGAGGTGAAATCCCGGGGCTCAACCCCGGAACTGCCTTTGAAACTGGAAAGCTAGAATATTGGAGAGGTAAGTGGAATTCCGAGTGTAGAGGTGAAATTCGTAGATATTCGGAAGAACACCAGTGGCGAAGGCGACTTACTGGACAATTATTGACGCTGAGGTGCGAAAGCGTGGGGAGCAA…
OTU_483	0	42	18	5	5	2	0	0	0	0	0	0	0	0	1	0	0	0	0	1	2	Bacteria;Proteobacteria;Alphaproteobacteria;Rhizobiales;Hyphomicrobiaceae;	741	98.26		TGGGGAATCTTGGACAATGGGCGCAAGCCTGATCCAGCCATGCCGCGTGAGTGACGAAGGCCTTAGGGTTGTAAAGCTCTTTTGGCGGGGACGATAATGACGGTACCCGCAGAATAAGCCCCGGCTAACTTCGTGCCAGCAGCCGCGGTAATACGAAGGGGGCTAGCGTTGTTCGGAATTACTGGGCGTAAAGCGCACGTAGGCGGATTTGTCAGTCAGGGGTGAAATCCCGAGGCTCAACCTCGGAACTGCCTCCGATACAGCAAGTCTCGAGTCCGGAAGAGGTGAGTGGAATTCCTAGTGTAGAGGTGAAATTCGTAGATATTAGGAAGAACACCAGTGGCGAAGGCGGCTCACTGGTCCGGTACTGACGCTGAGGTGCGAAAGCGTGGGGAGCAA…
OTU_484	0	0	0	0	0	0	1	0	0	1	0	130	17	8	0	0	0	0	0	0	0	Bacteria;Proteobacteria;Alphaproteobacteria;Rhodospirillales;Rhodospirillaceae;	519	91.29		TGGGGAATATTGGACAATGGGGGAAACCCTGATCCAGCCATGCCGCGTGAGTGAAGAAGGCCTTAGGGTTGTAAAGCTCTTTCAGGTGTGAAGATGATGACGGTAACACCAGAAGAAGCCCCGGCTAACTTCGTGCCAGCAGCCGCGGTAATACGAAGGGGGCTAGCGTTGTTCGGAATCACTGGGCGTAAAGCGCATGCAGGCGGTTTGGTCAGTCAGAAGTGAAAGCCCAGGGCTCAACCCTGGAATAGCTTTTGATACTGCCAAACTAGAGTCCGGGAGAGGAGTGTGGAATTCCTAGTGTAGAGGTGAAATTCGTAGATATTAGGAGGAACACCGGTGGCGAAGGCGACACTCTGGAACGTGACTGACGCTAAGATGCGAAAGCATGGGGAGCAA…
OTU_485	1	0	0	0	0	0	0	0	0	1	5	0	0	0	4	2	2	2	4	3	0	Bacteria;Bacteroidetes;Sphingobacteriia;Sphingobacteriales;Chitinophagaceae;uncultured;	813	99.29		TGAGGAATATTGGTCAATGGACGCAAGTCTGAACCAGCCATGCCGCGTGAAGGATGAAGGCCTTCTGGGTTGTAAACTTCTTTTATCTGGGAAGAAAAGCATTGTTTCTACGATGTCCGACGGTACCAGAGGAATAAGCACCGGCTAACTCCGTGCCAGCAGCCGCGGTAATACGGAGGGTGCAAGCGTTATCCGGATTTACTGGGTTTAAAGGGTGTGTAGGCGGGTCTTTAAGTCAGTGGTGAAATCTCCGAGCTCAACTTGGAAACTGCCATTGATACTATTGATCTTGAATTCTGTTGAGGTTGGCGGAATATGTCATGTAGCGGTGAAATGCATAGATATGACATAGAACTCCGATTGCGAAGGCAGCTAACTAAGCAGATATTGACGCTGAGG…
OTU_486	0	67	51	32	97	0	0	0	0	0	0	0	0	0	0	0	0	1	1	46	86	Bacteria;Bacteroidetes;Sphingobacteriia;Sphingobacteriales;Chitinophagaceae;uncultured;	823	99.76		TAAGGAATATTGGGCAATGGACGAAAGTCTGACCCAGCCATGCCGCGTGAAGGATGAAGGTCCTCTGGATTGTAAACTTCTTTTATCTGGGGCGAAAACCATCCTTTCTAGGATGCTTGACAGTACCAGAGGAATAAGCACCGGCTAACTCCGTGCCAGCAGCCGCGGTAATACGGAGGGTGCAAGCGTTATCCGGATTTACTGGGTTTAAAGGGTGCGTAGGCGGGCAGGTAAGTCAGTGGTGAAATCCCCGAGCTTAACTCGGGAACTGCCGTTGATACTATCTGTCTTGAATATCGTGGAGGTAAGCGGAATATGTCATGTAGCGGTGAAATGCTTAGATATGACATAGAACACCAATTGCGAAGGCAGCTTGCTACACTATTATTGACGCTGAGG…
OTU_487	0	0	0	0	0	0	1	0	0	40	0	45	15	24	0	0	0	0	0	0	0	Bacteria;Proteobacteria;Alphaproteobacteria;Rhodobacterales;Rhodobacteraceae;Lentibacter;	797	100		TGGGGAATCTTGGACAATGGGCGCAAGCCTGATCCAGCCATGCCGCGTGAGTGATGAAGGCCTTAGGGTCGTAAAGCTCTTTCGCCAGAGATGATAATGACAGTATCTGGTAAAGAAACCCCGGCTAACTCCGTGCCAGCAGCCGCGGTAATACGGAGGGGGTTAGCGTTGTTCGGAATTACTGGGCGTAAAGCGTACGTAGGCGGATTAGTCAGTCAGAGGTGAAATCCCAGGGCTCAACCCTGGAACTGCCTTTGATACTGCTAGTCTTGAGTTCGAGAGAGGTGAGTGGAATTCCAAGTGTAGAGGTGAAATTCGTAGATATTTGGAGGAACACCAGTGGCGAAGGCGGCTCACTGGCTCGATACTGACGCTGAGGTACGAAAGTGTGGGGAGCAA…
OTU_488	0	51	19	35	72	1	1	1	2	0	0	0	0	0	1	4	0	6	6	6	37	Bacteria;Bacteroidetes;Sphingobacteriia;Sphingobacteriales;Sphingobacteriaceae;Pedobacter;	813	99.29		TAAGGAATATTGGTCAATGGGGGCAACCCTGAACCAGCCATGCCGCGTGCAGGAAGACGGCCCTACGGGTTGTAAACTGCTTTTATACGGGAATAAACCTCACTACGTGTAGTGAGCTGAATGTACTGTAAGAATAAGGATCGGCTAACTCCGTGCCAGCAGCCGCGGTAATACGGAGGATCCAAGCGTTATCCGGATTTATTGGGTTTAAAGGGTGCGTAGGCGGCCTATTAAGTCAGGGGTGAAAGACGGTGGCTCAACCATCGCAGTGCCTTTGATACTGATAGGCTTGATTACACTTGAGGTAGGCGGAATGTGACAAGTAGCGGTGAAATGCATAGATATGTCACAGAACACCAATTGCGAAGGCAGCTTACTAAAGTGTTAATGACGCTGAGG…
OTU_489	0	0	0	0	0	0	0	0	0	0	0	2	97	73	0	0	0	0	0	0	0	Bacteria;Bacteroidetes;Flavobacteriia;Flavobacteriales;Flavobacteriaceae;NS5_marine_group;	837	100		TGAGGAATATTGGACAATGGAGGCAACTCTGATCCAGCCATGCCGCGTGCAGGAAGACTGCCCTATGGGTTGTAAACTGCTTTTATACAGGAAGAAACCTTGGTACGTGTACCAAGCTGACGGTACTGTAAGAATAAGGATCGGCTAACTCCGTGCCAGCAGCCGCGGTAATACGGAGGATCCAAGCGTTATCCGGAATCATTGGGTTTAAAGGGTCCGCAGGCGGTCTTTTAAGTCAGAGGTGAAATCCTATCGCTCAACGATAGAACTGCCTTTGATACTGAAAGACTTGAGTTATTGTGAAGTGGTTAGAATATGTAGTGTAGCGGTGAAATGCATAGATATTACATAGAATACCGATTGCGAAGGCAGATCACTAACAATACACTGACGCTGAGG…
OTU_490	0	0	0	0	0	7	13	2	3	3	13	0	0	0	1	1	5	19	14	3	0	Unclassified;				TTCACGATGGTGATCCCTGTTTATATGGCGCTTTACATGAACAAATTTCCCGTTTAGCTGATGCTGGCATTGAAGTTGAAGTTATACCTGGTATTAGTGCCTATCAAGCAACAGCAGCAGCGCTTGGGGCTGAATTAACAATTCCTGGGCTCGTGCAAACAATTGTTCTAAGCCGCGCCAGCGGGCGCACCGGCACACCAGCTCGCGAATCTTTAGCGCACATAGCAGCTCTTGGTGCTTCTCTCTGCCTTTATCTAAGCGCCCGCCATGTGGAAGAGGTTGAAGCGATATTGCTGCAACATTAC
OTU_491	0	0	0	0	0	0	0	0	0	0	0	0	8	73	0	0	0	0	0	0	0	Bacteria;Cyanobacteria;Chloroplast;	787	99.51	Eukaryota;Stramenopiles;Ochrophyta;Bacillariophyta;Bacillariophyta_X;Bacillariophyta_XX;Bacillariophyta_XXX;Bacillariophyta_XXXX;Bacillariophyta_XXXXX;Bacillariophyta_XXXXX	TGGGGAATCTTCCGCAATGGGCGAAAGCCTGACGGAGCAATACCGCGTGAGGGAAGACTGCCTATGGGTTGTAAACCTCTTTTTTCAGGGAGGAATAACTGACGTGTACCTGAAGAATAAGCATCGGCTAACTCCGTGCCAGCAGCCGCGGTAAGACGGAGGATGCAAGTGTTATCCGGAATCACTGGGCGTAAAGCGTCTGTAGGTTGTTGTTTAAGTCAACTGTTAAATCTTGAAGCTCAACTTCGAAATCGCAGTCGAAACTATTCAACTAGAGTATAGTAGGGGTAAAGGGAATTTCCAGTGGAGCGGTGAAATGCGTAGATATTGGAAAGAACACCGATGGCGAAGGCACTTTACTGGGCTACTACTGACACTCAGAGACGAAAGCTAGGGTAG…
OTU_492	0	0	0	0	0	0	1	0	0	18	0	120	0	0	3	0	0	0	4	6	1	Bacteria;Bacteroidetes;Flavobacteriia;Flavobacteriales;Cryomorphaceae;Fluviicola;	839	100		TGAGGAATATTGGTCAATGGGCGCAAGCCTGAACCAGCCATGCCGCGTGCAGGAAGAAGGTCCTATGGATTGTAAACTGCTTTTATTTGGGAATAAACCTCTGGTCGTGCACCGGAGCTGAAGGTACCAAATGAATAAGCACCGGCTAACTCCGTGCCAGCAGCCGCGGTAATACGGAGGGTGCAAGCGTTATCCGGAATCATTGGGTTTAAAGGGTCCGCAGGCGGACTTATAAGTCAGTGGTGAAAGCCTACAGCTTAACTGTAGAACTGCCATTGATACTGTAAGTCTTGAATTCGGTCGAAGTGGGCGGAATGTGTAGTGTAGCGGTGAAATGCTTAGATATTACACAGAACACCGATAGCGAAGGCAGCTCACTAGGCCTGGATTGACGCTCAG…
OTU_493	1	0	2	7	3	6	6	0	11	22	26	25	0	0	4	10	6	27	16	11	3	Bacteria;Actinobacteria;Actinobacteria;Frankiales;Sporichthyaceae;	793	99.75		TGGGGAATATTGCGCAATGGACGAAAGTCTGACGCAGCAACGCCGCGTGAGGGATGACGGCCTTCGGGTTGTAAACCTCTTTCAATCGGGACGAAGCGAAAGTGACGGTACCGATACAAGAAGCACCGGCTAACTATGTGCCAGCAGCCGCGGTAATACATAGGGTGCAAGCGTTGTCCGGATTTATTGGGCGTAAAGAGCTCGTAGGCGGTTCATCACGTCGGATGTGAAAACTTGGGGCTTAACCCCAAGCCTGCATCCGATACGGGTGAACTAGAGAGCAGTAGGGGAGATTGGAATTCCTGGTGTAGCGGTGGAATGCGCAGATATCAGGAGGAACACCAGTGGCGAAGGCGGATCTCTGGGCTGTATCTGACGCTGAGGAGCGAAAGCGTGGGG…
OTU_494	0	0	0	0	0	0	0	0	0	1	2	0	0	0	13	3	4	7	2	3	0	Bacteria;Proteobacteria;Alphaproteobacteria;Rhodospirillales;Rhodospirillaceae;	702	97.01		TGGGGAATATTGGACAATGGGGGCAACCCTGATCCAGCCATGCCGCGTGAATGATGAAGGCCTTCGGGTTGTAAAGTTCTTTTGACGGGGACGATGATGACGGTACCCGTAGAATAAGCTCCGGCTAACTTCGTGCCAGCAGCCGCGGTAATACGAAGGGAGCTAGCGTTGTTCGGAATTACTGGGCGTAAAGGGCGCGTAGGCGGTTTAGCAAGTTGGATGTGAAAGCCCAGGGCTCAACCCTGGAATTGCATTCAAGACTGCTTCACTTGAATTCGGTAGAGGTTGGTGGAATTCCCAGTGTAGAGGTGAAATTCGTAGAGATTGGGAAGAACACCCGTGGCGAAGGCGGCCAACTGGACCGACATTGACGCTGAGGCGCGAAAGCGTGGGGATCAA…
OTU_495	2	1	0	1	0	1	5	18	18	7	21	14	4	11	11	33	3	0	0	1	0	Bacteria;Proteobacteria;Deltaproteobacteria;Myxococcales;Nannocystaceae;	753	98.76		TGGGGAATATTGCGCAATGGGCGAAAGCCTGACGCAGCCACGCCGCGTGAGCGATGAAGGCCTTAGGGTCGTAAAGCTCTGTGGAGGGAGAAGAAACCTGACGGTATCCCTTTAGCAAGCACCGGCTAACTCCGTGCCAGCAGCCGCGGTAATACGGAGGGTGCGAACGTTGCTCGGAATTATTGGGCGTAAAGCACATGTAGGCGGCACAGCAAGTTGGATGTGAAAGCCCAGGGCTCAACCCTGGAAGTGCATCCAAAACTGCTGAGCTTGAGTCCCGGAGGGGCCCAGAGAATTCCCGGTGTAGAGGTGAAATTCGTAGATATCGGGAGGAATACCAGTGGCGAAGGCGCTGGGCTGGACGGGTACTGACGCTGAGATGTGAAAGCGTGGGGAGCA…
OTU_496	1	7	0	0	1	1	0	0	0	0	1	0	0	0	4	3	3	2	3	1	1	Bacteria;Bacteroidetes;Flavobacteriia;Flavobacteriales;Flavobacteriaceae;Flavobacterium;	829	99.76		TGAGGAATATTGGACAATGGGCGCAAGCCTGATCCAGCCATGCCGCGTGCAGGAAGACGCATCTATGGTGTGTAAACTGCTTTTGTACGGGAAGAAACACTCCTTCGTGAAGGAGCTTGACGGTACCGTAAGAATAAGGATCGGCTAACTCCGTGCCAGCAGCCGCGGTAATACGGAGGATCCAAGCGTTATCCGGAATCATTGGGTTTAAAGGGTCCGTAGGCGGTTTAATAAGTCAGTGGTGAAATCTGGTCGCTCAACGATCAAACGGCCATTGATACTGTTAGACTTGAATTATTAGGAAGTAACTAGAATATGTAGTGTAGCGGTGAAATGCTTAGATATTACATGGAATACCAATTGCGAAGGCAGGTTACTACTAATGGATTGACGCTGATG…
OTU_497	2	0	0	0	0	0	0	0	0	0	2	1	0	0	9	4	2	6	1	2	0	Bacteria;Proteobacteria;Alphaproteobacteria;Rhizobiales;	757	98.76		TGGGGAATATTGGACAATGGGCGCAAGCCTGATCCAGCCATGCCGCGTGAGTGATGAAGGCCTTAGGGTTGTAAAGCTCTTTTACCCGGGAAGATAATGACGGTACCGGGAGAATAAGCCCCGGCTAACTTCGTGCCAGCAGCCGCGGTAATACGAAGGGGGCTAGCGTTGTTCGGAATCACTGGGCGTAAAGCGCACGTAGGCGGATCTTTAAGTCAGGGGTGAAATCCCAGAGCTCAACTCTGGAACTGCCTTTGATACTGGGGATCTCGAGTTCGGGAGAGGTGAGTGGAACTGCGAGTGTAGAGGTGAAATTCGTAGATATTCGCAAGAACACCAGTGGCGAAGGCGGCTCACTGGCCCGATACTGACGCTGAGGTGCGAAAGCGTGGGGAGCAA…
OTU_498	1	0	0	0	0	1	3	14	2	0	2	0	0	0	1	4	4	24	1	0	0	Bacteria;Proteobacteria;Alphaproteobacteria;DB1-14;	702	97.01		TGAGGAATATTGGACAATGGGCGAAAGCCTGATCCAGCCATGCCGCGTGAGTGAAGAAGGCCTTCGGGTTGTAAAGCTCTTTCAGTTGCGAAGATAATGACGGTAGCAACAGAAGAAGCTCCGGCTAACTCCGTGCCAGCAGCCGCGGTAATACGGGGGGAGCGAGCGTTATTCGGAATCACTGGGCGTAAAGCGTGCGCAGGCGGATTGATAAGTCAGAAGTGAAATCCCAGGGCTCAACCCTGGAACTGCTTTTGAAACTGTCTTTCTAGAGTATGGTAGAGGTTGGGAGAATTCCTAGTGTAGAGGTGAAATTCGTAGATATTAGGAGGAATACCAGTGGCGTAGGCGCCCAACTGGACCATTACTGACGCTCAGGCACGAAAGCGTGGGGAGCAA…
OTU_499	2	7	2	0	0	0	0	0	0	0	0	0	0	0	12	0	0	5	3	3	0	Bacteria;Proteobacteria;Alphaproteobacteria;Sphingomonadales;Sphingomonadaceae;Novosphingobium;	797	100		TGGGGAATATTGGACAATGGGCGAAAGCCTGATCCAGCAATGCCGCGTGAGTGATGAAGGCCTTAGGGTTGTAAAGCTCTTTTACCAGGGATGATAATGACAGTACCTGGAGAATAAGCTCCGGCTAACTCCGTGCCAGCAGCCGCGGTAATACGGAGGGAGCTAGCGTTGTTCGGAATTACTGGGCGTAAAGCGTACGTAGGCGGTTATTCAAGTCAGAGGTGAAAGCCCGGGGCTCAACCCCGGAACGGCCTTTGAAACTAGGTAGCTAGAATCTTGGAGAGGTCAGTGGAATTCCGAGTGTAGAGGTGAAATTCGTAGATATTCGGAAGAACACCAGTGGCGAAGGCGACTGACTGGACAAGTATTGACGCTGAGGTACGAAAGCGTGGGGAGCAA…
OTU_500	0	0	0	13	6	0	0	0	7	29	1	3	1	5	7	0	0	0	7	22	9	Bacteria;Cyanobacteria;Chloroplast;	803	100	Eukaryota;Stramenopiles;Ochrophyta;Bacillariophyta;Coscinodiscophyceae;Chaetocerotales;Chaetocerotales_X;Chaetocerotaceae;Chaetoceros;Chaetoceros	TGGGGAATTTTCCGCAATGGGCGAAAGCCTGACGGAGCAATACCGCGTGAGGGAAGACGGCCCATGGGTTGTAAACCTCTTTTTTCAGGGAGGAATAAATGACGTGTACCTGAAGAATAAGCATCGGCTAACTCCGTGCCAGCAGCCGCGGTAAGACGGAGGATGCAAGTGTTATCCGGAATCACTGGGCGTAAAGCGTCTGTAGGTTGTTAAACAAGTCAACTGTTAAATCTTGAGGCTTAACTTCAAAATCGCAGTCGAAACTATTTGACTAGAGTATAGTAGGGGTAAAGGGAATTTCCAGTGGAGCGGTGAAATGCGTAGATATTGGAAAGAACACCGATGGCGAAGGCACTTTACTGGGCTATTACTGACACTCAGAGACGAAAGCTAGGGTAG…
OTU_501	0	0	1	0	0	0	0	0	0	0	3	0	0	0	0	1	2	1	2	2	0	Bacteria;Proteobacteria;Alphaproteobacteria;Rickettsiales;AKIW1012;	765	99		TGGGGAATCTTGGACAATGGGGGAAACCCTGATCCAGCGATGCCGCGTGAATGAAGAAGGCCTTAGGGTTGTAAAGTTCTTTCACCCGTGAAGATAATGACGGTAGCGGGAGAAGAAGCCCCGGCTAACTCCGTGCCAGCAGCCGCGGTAAGACGGAGGGGGCTAGCGTTGTTCGGAATGACTGGGCGTAAAGGGCGCGTAGGTGGTTTTTCAAGTGAGGCGTGAAAGCCCCGGGCTTAACCTGGGAACTGCGTTTCATACTGGATGACTAGAGGACGAGAGAGGAAAGTGGAATTCCGAGTGTAGAGGTGAAATTCGTAGATATTCGGAGGAACATCAGAGGCGAAGGCGGCTTTCTGGCTCGTATCTGACGCTGAGGCGCGAAAGCGTGGGGAGCAA…
OTU_502	1	0	0	0	0	0	0	0	0	0	11	0	0	1	16	3	2	4	4	2	0	Bacteria;Proteobacteria;Betaproteobacteria;Burkholderiales;Oxalobacteraceae;Undibacterium;	799	98.59		TGGGGAATTTTGGACAATGGGGGCAACCCTGATCCAGCAATGCCGCGTGAGTGAAGAAGGCCTTCGGGTTGTAAAGCTCTTTTGTCAGGGAAGAAACGGGTTTTTCTAATACAAGAATCTAATGACGGTACCTGAAGAATAAGCACCGGCTAACTACGTGCCAGCAGCCGCGGTAATACGTAGGGTGCAAGCGTTAATCGGAATTACTGGGCGTAAAGCGTGCGCAGGCGGTTATATAAGTCAGATGTGAAATCCCTGGGCTCAACCTAGGAACTGCATTTGAGACTGTATGGCTAGAGTGTGTCAGAGGGGGGTAGAATTCCACGTGTAGCAGTGAAATGCGTAGATATGTGGAGGAATACCGATGGCGAAGGCAGCCCCCTGGGATAACACTGACGC…
OTU_503	1	0	0	0	0	1	0	0	0	0	13	0	0	0	19	2	4	13	8	7	0	Bacteria;Proteobacteria;Gammaproteobacteria;Pseudomonadales;Moraxellaceae;Perlucidibaca;	791	98.36		TGGGGAATATTGGACAATGGGGGCAACCCTGATCCAGCCATGCCGCGTGTGTGAAGAAGGCCTTCGGGTTGTAAAGCACTTTAAGCGAGGAGGAAGGGCTTCGGGTTAATAACCTGGAGCATTGACGTTACTCGCAGAATAAGCACCGGCTAACTCTGTGCCAGCAGCCGCGGTAATACAGAGGGTGCAAGCGTTAATCGGAATTACTGGGCGTAAAGCGCGCGTAGGCGGTTGTGCAAGTTGGATGTGAAATCCCCGGGCTTAACCTGGGCACTGCATTCAAAACTGCACGGCTAGAGTATGGGAGAGGAAGGTAGAATTCCAGGTGTAGCGGTGAAATGCGTAGAGATCTGGAGGAATACCGATGGCGAAGGCAGCCTTCTGGCCTAATACTGACGC…
OTU_504	1	0	1	0	0	0	0	0	0	1	8	0	0	0	5	3	3	4	5	1	0	Bacteria;Bacteroidetes;Sphingobacteriia;Sphingobacteriales;Chitinophagaceae;Lacibacter;	821	99.53		TAAGGAATATTGGTCAATGGACGCAAGTCTGAACCAGCCATGCCGCGTGGAGGATGACGGTCCTCTGGATTGTAAACTTCTTTTCTCTGGGACGAAACCCCCGATTTCTATCGGGCCTGACGGTACCAGAGGAATAAGCACCGGCTAACTCCGTGCCAGCAGCCGCGGTAATACGGAGGGTGCAAGCGTTATCCGGATTCACTGGGTTTAAAGGGTGCGTAGGTGGGCAGATAAGTCAGTGGTGAAATCTCTGGGCTTAACCCGGAAACTGCCATTGATACTATTTGTCTTGAATTCTCTGGAGGTAAGCGGAATATGTCATGTAGCGGTGAAATGCTTAGATATGACATAGAACACCCATTGCGAAGGCAGCTTACTACGGAGACATTGACACTGAGG…
OTU_505	0	0	1	0	0	0	2	39	6	2	2	8	1	1	5	68	3	1	2	1	0	Bacteria;Proteobacteria;Alphaproteobacteria;Rhodobacterales;Rhodobacteraceae;	789	99.75		TGGGGAATCTTAGACAATGGGCGCAAGCCTGATCTAGCCATGCCGCGTGAGTGACGAAGGCCTTAGGGTCGTAAAGCTCTTTCGCTGGGGAAGATAATGACTGTACCCAGTAAAGAAGTCCCGGCTAACTCCGTGCCAGCAGCCGCGGTAATACGGAGGGGACTAGCGTTGTTCGGAATTACTGGGCGTAAAGCGCACGTAGGCGGACCGAAAAGTCAGAGGTGAAATCCCAGGGCTCAACCTTGGAACTGCCTTTGAAACTGCCGGTCTAGAGTTCGAGAGAGGTGAGTGGAATTCCGAGTGTAGAGGTGAAATTCGTAGATATTCGGAGGAACACCAGTGGCGAAGGCGGCTCACTGGCTCGATACTGACGCTGAGGTGCGAAAGCGTGGGGAGCAA…
OTU_506	0	0	0	0	3	45	0	31	0	1	0	0	0	0	0	28	45	6	8	3	0	Bacteria;Bacteroidetes;Sphingobacteriia;Sphingobacteriales;Saprospiraceae;uncultured;	789	98.58		TAAGGAATATTGGACAATGGGCGAAAGCCTGATCCAGCCATCCCGCGTGCAGGATGAATGCCCTATGGGTTGTAAACTGCTTTTATCTGGGAAGAAACCTGTTTATTTATAAGCAGCTGACGGTACCAGAGGAATAAGCACCGGCTAACTCCGTGCCAGCAGCCGCGGTAATACGGAGGGTGCAAGCGTTATCCGGAATCACTGGGTTTAAAGGGTGCGTAGGCGGCACGATAAGTCAGGGGTGAAAGGCCGTAGCTTAACTATGGGACTGCCTTTGATACTGTTGTGCTTGAATAGAGTTGAGGTTGGCGGAATGTGGCATGTAGCGGTGAAATGCATAGATATGCCATAGAACACCGATTGAGAAGTCAGCTGGCTAGACTCTTATTGACGCTGAGG…
OTU_507	0	0	0	1	4	2	0	0	0	0	0	0	0	0	0	0	0	21	42	9	0	Bacteria;Candidate_division_TM7;	682	96.29		TGAGGAATCTTCCACAATGGGCGAAAGCCTGATGGAGCAACGCCGCGTGCAGGATGAAGGCCTTCGGGTCGTAAACTGCTTTTATAAGTGAAGAATATGACTGTAACTTATGAATAAGCACCGGCTAACTACGTGCCAGCAGCCGCGGTCATACGTAGGGTGCAAGCATTATCCGGAGTGACTGGGCGTAAAGAGTTGCGTAGGTGGTTTTATAAGCGAATAGTGAAATCTTAAGGCTCAACCTTATAGACTATTGTTCGAACTGTAAAACTCGAGAATGGTAGAGGTAACTGGAATTTCTAGTGTAGGAGTGAAATCCGTAGATATTAGAAGGAACACCAATGGCGTAGGCAGGTTACTGGACCATTTCTGACACTAAGGCACGAAAGCGTGGGGAGC…
OTU_508	0	0	0	0	0	0	0	9	15	29	7	19	3	1	7	3	1	0	0	0	0	Bacteria;Cyanobacteria;Chloroplast;	636	94.81		TGGGGAATTTTCTGCAATGGGCGAAAGCCTGACAGAGCAATACCGCGTGAAGGATGAAGGCCTGTGGGTCGTAAACTTCTTTTTTCAAGGAGGAAAAAATGACGTGTACTTGAAGAATAAGCATCGGCTAACTCCGTGCCAGCAGCCGCGGTAAGACGGAGGATGCAAGTGTTATCCGGAATCACTGGGCGTAAAGCGTCTGTAGGTGGCTATGCAAGTCTGTTGTTAAATCTTGAGGCTTAACCTCAAACCAGCAATGGAAACTGCATGGCTTGAGTGTGGTAGAGGTAAGAGGAATTTCCAGTGGAGCGGTGAAATGCGTAGAGATTGGAAAGAACACCGATGGCGAAGGCATCTTACTGGGCCATCACTGACACTCAGAGACGAAAGCTAGGGTAG…
OTU_509	0	21	13	3	24	0	0	0	0	0	0	0	0	0	0	0	0	0	3	8	4	Bacteria;Cyanobacteria;Chloroplast;	722	97.52	Eukaryota;Stramenopiles;Ochrophyta;Chrysophyceae;Chrysophyceae_X;Chromulinales;Chromulinales_X;Chromulinaceae;Chromulinaceae_X;Chromulinaceae_X	TGAGGAATTTTCTGCAATGGGCGCAAGCCTGACAGAGCAATACCGCGTGAGGGATGAAGGCCTATGGGTTGTAAACCTCTTTTCTCAAGGAGGAAGATCTGACGTTACTTGAGGAATAAGCATCGGCTAACCCTGTGCCAGCAGCCGCGGTAATACAGGGGATGCAAGTGTTATCCGGAATTATTGGGCGTAAAGCGTCTGCAGGTGGATATTTAAGTCTTTTGTTAAATCTCTGGGCTTAACCCGGAAACAGCAAAAGAAACTATTTATCTTGAGTATGGTAGAGGTAAAGGGAATTTCAAGTGGAGCGGTGAAATGCGTAGATATTTGAAAGAACACCAATAGCGAAGGCACTTTACTGGGCCAGTACTGACACTCAGAGACGAAAGCTAGGGGAGC…
OTU_510	0	0	0	0	0	0	0	2	1	7	4	75	9	7	5	3	1	0	1	0	0	Bacteria;Candidate_division_SR1;	490	90.32		TGGGGAATCTTGCACAATGGGCGAAAGCCTGATGCAGCGACTCCGCGTGGAGGATGACGCCTTACGGGGTGTAAACTCCTTTTCTGGGGGAAGACGAATGACGGTACCTCAGGAATAAGGGACGGCTAACTACGTGCCAGCAGCCGCGGTAATACGTAGGTCCCAAGCGTTATCCGGAGTTACTGGGCGTAAAGCGTCTGTAGCTGGGGGTGTAAGTCTACTTTCAAATTCTATGACTCAATCATAGGCAGGGAGTAGATACTGCATCTCTTGAGAATATGAGAGGTTAGTGGAATTTCCGGTGGAGCGGTGAAATGCGTTGATATCGGAAAGAATGCCGAAAGCGAAAGCAGCTAACTATTGTATTTCTGACAGTCAGAGACGAAAGCTTGGGTAGCA…
OTU_511	2	0	0	0	0	0	2	66	33	214	70	201	0	13	43	22	0	0	0	0	0	Bacteria;Proteobacteria;Gammaproteobacteria;Alteromonadales;Alteromonadaceae;	831	99.53		TGGGGAATATTGCGCAATGGGCGAAAGCCTGACGCAGCCATGCCGCGTGTGTGAAGAAGGCCTTAGGGTTGTAAAGCACTTTCAATTGGGAGGAAAAGCTAGTGTTTAATACGCACTAGCCGTGACGTTACCTTTAGAAGAAGCACCGGCTAACTCCGTGCCAGCAGCCGCGGTAATACGGAGGGTGCAAGCGTTAATCGGAATTACTGGGCGTAAAGCGCGCGTAGGCGGCTTGTTAAGTCGGATGTGAAAGCCCCGGGCTCAACCTGGGAACTGCACCCGATACTGGCAAGCTAGAGTACGAGAGAGGGGGGTAGAATTCCATGTGTAGCGGTGAAATGCGTAGATATATGGAGGAATACCGGTGGCGAAGGCGGCCCCCTGGCTCGATACTGACGC…
OTU_512	0	0	0	0	0	0	0	0	0	0	8	0	0	0	4	3	0	1	4	0	0	Bacteria;Bacteroidetes;Cytophagia;Cytophagales;Cytophagaceae;	763	97.86		TAGGGAATATTGGTCAATGGGCGCAAGCCTGAACCAGCCATGCCGCGTGCAGGAAGACGGCCCTCTGGGTTGTAAACTGCTTTTGATAGGGAACAAATGCCACTTGCGAGTGGAGCTGAGTGTACCTATAGAATAAGCACCGGCTAACTCCGTGCCAGCAGCCGCGGTAATACGGAGGGTGCAAGCGTTGTCCGGATTTATTGGGTTTAAAGGGTGCGTAGGCGGCTCTTTAAGTCAGTGGTGAAAGCCTCCAGCTCAACTGGAGAACTGCCATTGATACTGAAGAGCTTGAGTATACTTGAGGTAGGCGGAATTGACAGTGTAGCGGTGAAATGCATAGATATTGTCAAGAACACCAATTGCGAAGGCAGCTTACTAAATTATAACTGACGCTGAGGC…
OTU_513	1	12	8	16	4	0	0	0	21	46	1	53	0	1	3	0	0	14	8	9	28	Bacteria;Bacteroidetes;Flavobacteriia;Flavobacteriales;NS7_marine_group;	599	92.89		TGAGGAATATTGGTCAATGGACGCAAGTCTGAACCAGCCATGCCGCGTGAAGGAAGAAGGCCCTATGGGTTGTAAACTTCTTTTATATGGGAAGAAACCCCTCCTCGTGAGGAGGGCTGACGGTACCATACGAATAAGCACCGGCTAACTCCGTGCCAGCAGCCGCGGTAATACGGAGGGTGCAAGCGTTATCCGGATTTATTGGGTTTAAAGGGTGCGTAGGCGGGAAGCTAAGTCAGTGGTGAAATCTCTCGGCTCAACCGAGAAACTGCCATTGATACTGGTTTTCTTGAATTTGATTGAAGTGGGCGGAATATGACATGTAGCGGTGAAATGCTTAGATATGTCCTAGAACACCGATAGCGAAGGCAGCTCACTAAGTCAACATTGACGCTGAGG…
OTU_514	7	0	0	0	0	0	19	15	10	7	29	64	2	2	12	38	18	1	0	1	0	Bacteria;Proteobacteria;Gammaproteobacteria;Oceanospirillales;Oceanospirillaceae;Pseudospirillum;	729	96.73		TGGGGAATATTGGACAATGGGCGCAAGCCTGATCCAGCCATGCCGCGTGTGTGAAGAAGGCCTTAGGGTTGTAAAGCACTTTCAGTAAGGAGGAAGGGCGTAAGGTTAATAGCCTTATGCATTGACGTTACTTACAGAAGCAGCACCGGCTAACTCCGTGCCAGCAGCCGCGGTAATACGGAGGGTGCAAGCGTTAATCGGAATTACTGGGCGTAAAGCGCGCGTAGGCGGTTTGTTAAGTCGGATGTGAAAGCCCTGGGCTCAACCTGGGAACTGCACTCGATACTGACAGGCTAGAGTACGGTAGAGGGGGGTAGAATTCCACGTGTAGCGGTGAAATGCGTAGAGATGTGGAGGAATACCAGTGGCGAAGGCGGCCCCCTGGATCGATACTGACGC…
OTU_515	0	0	0	0	0	0	0	0	0	0	3	0	0	0	3	3	12	6	2	3	0	Bacteria;Bacteroidetes;Sphingobacteriia;Sphingobacteriales;Chitinophagaceae;Ferruginibacter;	837	100		TAAGGAATATTGGTCAATGGACGAAAGTCTGAACCAGCCATGCCGCGTGAAGGATGAAGGCCCTCTGGGTTGTAAACTTCTTTTATCTGGGACGAAAAAAGCTCATTCTTGAGCACTTGACGGTACCAGAGGAATAAGCACCGGCTAACTCCGTGCCAGCAGCCGCGGTAATACGGAGGGTGCAAGCGTTATCCGGATTCACTGGGTTTAAAGGGTGCGTAGGTGGGTCTGTAAGTCAGTGGTGAAATCTCCGAGCTTAACTCGGAAACTGCCATTGATACTATAGGTCTTGAATCATCTGGAGGTAAGCGGAATATGTCATGTAGCGGTGAAATGCTTAGATATGACATAGAACACCAATTGCGAAGGCAGCTTACTACGGGTGTATTGACACTGAGG…
OTU_516	0	203	100	167	198	2	0	0	0	0	0	0	0	0	0	1	0	1	4	14	95	Bacteria;Proteobacteria;Betaproteobacteria;Burkholderiales;Comamonadaceae;Limnohabitans;	846	100		TGGGGAATTTTGGACAATGGACGAAAGTCTGATCCAGCCATTCCGCGTGCAGGATGAAGGCCCTCGGGTTGTAAACTGCTTTTGTACGGAACGAAAAGGTCTCTCTTAATACGGGGGGCTCATGACGGTACCGTAAGAATAAGCACCGGCTAACTACGTGCCAGCAGCCGCGGTAATACGTAGGGTGCAAGCGTTAATCGGAATTACTGGGCGTAAAGCGTGCGCAGGCGGTTATATAAGACAGATGTGAAATCCCCGGGCTCAACCTGGGAACTGCATTTGTGACTGTATAGCTAGAGTACGGTAGAGGGGGATGGAATTCCGCGTGTAGCAGTGAAATGCGTAGATATGCGGAGGAACACCGATGGCGAAGGCAATCCCCTGGACCTGTACTGACGC…
OTU_517	0	57	25	21	51	0	0	0	0	0	0	0	0	0	0	0	0	10	6	18	19	Bacteria;Cyanobacteria;Chloroplast;	591	97.85		TCTTTTCTCAAGGAGGAAGAACTGACGTTACTTGAGGAATAAGCATCGGCTAACCCTGTGCCAGCAGCCGCGGTAATACAGGGGATGCAAGTGTTATCCGGAATTATTGGGCGTAAAGCGTCTGCAGGTTGATATTTAAGTCTTTTGTTAAACCTCCAGGCTTAACCTGGAATCTGCAAAAGAAACTATGTATCTCGAGTATGGTAGAGGTAAAGGGAATTTCCAGTGGAGCGGTGAAATGCGTAGATATTGGAAAGAACACCGACAGCGAAGGCACTTTACTGGGCCATTACTGACACTCAGAGACGAAAGCTAGGGGAGCAAACA
OTU_518	0	1	0	0	0	0	0	0	0	0	5	0	0	1	3	2	0	4	2	0	0	Bacteria;Chloroflexi;Dehalococcoidia;vadinBA26;	783	99.5		CAAGGAATTTTGCGCAATGGGCGAAAGCCTGACGCAGCAACGCCGCGTGAGGGATGAAGGCCTTCGGGTCGTAAACCTCTTTTGTCAGGGACGAATAATGACGGTACCTGGCGAATAAGCTTCGGCTAACTACGTGCCAGCAGCCGCGGTAATACGTAGGAAGCAAGCGTTATCCGGATTTACTGGGCGTAAAGTGAGCGTAGGTGGCCTTTCAAGTCAGATGTGAAATCTCCTGGCTTAACCAGGAGGGGTCATTTGATACTGTTGGGCTAGAGGACATCAAGGGAAGGTGGAATTCCGGGTGTAGTGGTGAAATGCGTAGATATCCGGAGGAACACCAGTGGCGAAGGCGGCCTTCTGGGATGTTTCTGACACTGAGGCTCGAAAGTGTGGGGAGCG…
OTU_519	0	0	0	0	0	0	0	0	0	0	0	1	14	47	0	0	0	0	0	0	0	Bacteria;Bacteroidetes;Flavobacteriia;Flavobacteriales;Cryomorphaceae;	829	99.76		TGAGGAATATTGGGCAATGGAGGCAACTCTGACCCAGCCATGCCGCGTGTAGGAAGAAGGCGTTCTGCGTCGTAAACTACTTTTATATAGGAATAAACCTCTCTACGTGTAGAGGGCTGAATGTACTATACGAATAAGCACCGGCTAACTCCGTGCCAGCAGCCGCGGTAATACGGAGGGTGCAAGCGTTATCCGGATTCATTGGGTTTAAAGGGTCCGTAGGCGGCCAAATAAGTCAGTGGTGAAAGCCTCCCGCTCAACGGGAGAACTGCCATTGAAACTGTCTGGCTTGAATCTATTTGAAGTGGGCGGAATACATCATGTAGCGGTGAAATGCATAGATATGATGTAGAACACCTATTGCGAAGGCAGCTCACTAAGTTAGCATTGACGCTGAGG…
OTU_520	0	1	2	12	10	10	1	7	4	7	6	4	6	5	5	1	11	6	3	3	0	Bacteria;Bacteroidetes;Sphingobacteriia;Sphingobacteriales;Saprospiraceae;Lewinella;	527	90.76		TAAGGAATATTGGACAATGGGCGAAAGCCTGATCCAGCCATCCCGCGTGGAGGATGACTGCCCTCTGGGTTGTAAACTCCTTTTATATAAGAAGAAACGCTAGAATTTATTTTAGCCTGACGGTACTATATGAATAAGCACCGGCTAATTCCGTGCCAGCAGCCGCGGTAATACGGAAGGTGCAAGCGTTATCCGGAATCACTGGGTTTAAAGGGTGCGTAGGCGGTTTGATAAGTCAGAGGTGAAAGGTCTGGGCTTAACCGAGGCATTGCCTTTGATACTGTCAGACTTGAATCAAGTTAAGGTAGGCGGAATGTGACATGTAGCGGTGAAATGCATAGATATGTCATAGAACACCAATTGCGAAGGCAGCTTACTGTGCTTGTATTGACGCTGAGG…
OTU_521	0	34	28	2	70	0	0	0	0	0	0	0	0	0	0	0	0	0	0	1	4	Bacteria;Cyanobacteria;Chloroplast;	761	98.76	Eukaryota;Stramenopiles;Ochrophyta;Chrysophyceae-Synurophyceae;Chrysophyceae_X;Chromulinales;Chromulinales_X;Chromulinaceae;Chromulinaceae_X;Chromulinaceae_X	TGAGGAATTTTCTGCAATGGGCGAAAGCCTGACAGAGCAATACCGCGTGAGGGATGAAGGCCTATGGGTTGTAAACCTCTTTTCCCAGGGAAGAAGATCTGACATTACCTGGGGAATAAGCATCGGCTAACCCTGTGCCAGCAGCCGCGGTAATACAGGGGATGCAAGTGTTATCCGGAATTATTGGGCGTAAAGCGTCTGCAGGTGGATTTATAAGTCTTTTGTTAAATCTTTGAGCTTAACTCAAAATCGGCAAAAGAAACTATTTATCTTGAGTATGGTAGAGGTAAAGGGAATTTCCAGTGGAGCGGTGAAATGCGTAGATATTGGAAAGAACACCAACAGCGAAGGCACTTTACTGGGCCATTACTGACACTCAGAGACGAAAGCTAGGGGAGC…
OTU_522	2	12	9	2	7	11	7	5	2	2	2	1	0	0	12	14	2	4	12	20	13	Bacteria;Verrucomicrobia;Opitutae;Opitutales;Opitutaceae;Opitutus;	821	99.3		TTTCGAATCATTCACAATGGGCGAAAGCCTGATGGTGCGACGCCGCGTGAGGGATGAAGGTCTTCGGATTGTAAACCTCTGTCACCAGGGAAGAAAAACTAGACGTCAATAGCGTCTATTCTGACTTAACCTGGAGAGGAAGCAGTGGCTAACTCTGTGCCAGCAGCCGCGGTAATACAGAGACTGCAAGCGTTATTCGGATTCACTGGGCGTAAAGGGTGCGCAGGCGGCCGTGTGTGTTAGGTGTGAAAGCCCGAGGCTTAACCTCGGAATTGCGCCTAAAACTATACGGCTAGAGCATTGGAGAGGGTAGCGGAATTCATGGTGTAGCAGTGAAATGCGTAGATATCATGAGGAACACCAGAGGCGAAGGCGGCTACCTGGACAATTGCTGACGCT…
OTU_523	0	1	0	0	0	0	0	0	0	0	3	0	0	0	3	1	1	1	1	1	0	Bacteria;Proteobacteria;Alphaproteobacteria;Rhodospirillales;Acetobacteraceae;uncultured;	789	99.75		TGGGGAATATTGGACAATGGGCGCAAGCCTGATCCAGCAATGCCGCGTGTGTGAAGAAGGTCTTAGGATTGTAAAGCACTTTCGACGGGGACGATGATGACGGTACCCGTAGAAGAAGCCCCGGCTAACTTCGTGCCAGCAGCCGCGGTAATACGAAGGGGGCTAGCGTTGCTCGGAATGACTGGGCGTAAAGGGCGTGTAGGCGGCATACCAAGTTAGATGTGAAATTCCCGGGCTCAACCTGGGGGCTGCATTTGATACTGGTAAGCTAGAGTTCGGAAGAGGGTAGTGGAATTTCCAGTGTAGAGGTGAAATTCGTAGATATTGGAAAGAACACCGGTGGCGAAGGCGGCTACCTGGTCCGATACTGACGCTGAGGCGCGAAAGCGTGGGGAGCAA…
OTU_524	0	0	0	0	0	0	0	0	0	0	4	0	0	0	8	2	7	5	3	1	0	Bacteria;Cyanobacteria;Melainabacteria;Obscuribacterales;	747	98.27		TGGGGAATTTTGTGCAATGGGGGAAACCCTGACACAGCGACACCGCGTGGACGAAGAAGCTCTTTGGAGTGTAAAGTCCTGTCGGCTGGAACGAAAACAATGACGGTACCAGCAAAGGAAGCATCGGCTAACTACGTGCCAGCAGCCGCGGTAAGACGTAGGATGCAAGCGTTGTCCGGATTTATTGGGCGTAAAGAGTTCGTAGGCGGTTTATTAAGTCTGATGTTAAAGGCCGGGGCCCAACCCTGGAACTGCATTGGATACTGGTAGGCTTGAGTGTGGTAGAGGCAAGTGGAATTCCCAGTGTAGCGGTGAAATGCGTAGATATTGGGAAGAACACCAGTGGCGTAGGCGACTTGCTGGGCCATAACTGACGCTGAGGAACGAAAGCCAGGGGAG…
OTU_525	1	0	0	0	1	0	1	0	0	0	14	0	0	0	7	3	6	7	13	7	0	Bacteria;Proteobacteria;Gammaproteobacteria;Legionellales;Coxiellaceae;Aquicella;	712	96.02		TGGGGAATCTTGGACAATGGGGGCAACCCTGATCCAGCGATGCCGCGTGGGTGAAGAAGGCCTTCGGGTTGTAAAGCCCTTTAGGCTGGGACGAAGGTTGCTATCGGATAATGGTAGTAACTTGACGGTACCAGCAGAATAAGCACCGGCAAACTCTGTGCCAGCAGCCGCGGTAATACAGAGGGTGCAAGCGTTAATCGGAGTTACTGGGCGTAAAGGGCGCGTAGGCGGTTTATTGGGTGTGATGTGAAAGCCTTGGGCTTAACCTGAGAAGTGCATCGCAAACTAATGAACTGGAGTATATGAGAGGGTGGCGGAATTTCCGGTGTAGCGGTGAAATGCGTAGAGATCGGAAGGAACGTCAATGGCGAAGGCAGCCACCTGGCATAATACTGACGC…
OTU_526	14	0	0	0	0	11	15	3	32	7	117	3	0	0	77	86	27	1	12	5	1	Bacteria;Verrucomicrobia;Opitutae;Opitutales;Opitutaceae;	670	94.84		TTTCGAATCATTCACAATGGGCGAAAGCCTGATGGTGCAACGCCGCGTGGGGGACGAAGGTCCTAGGATTGTAAACCCCTGTCACCAGGGAAGAAACGTCATCTATTAATACTAGGTGGCCTGACTTAACCTGGAGAGGAAGCAGTGGCTAACTCTGTGCCAGCAGCCGCGGTAATACAGAGACTGCAAGCGTTATTCGGATTCACTGGGCGTAAAGGGTGCGCAGGCGGTCGTGTGTGTCAGGTGTGAAATCTCGGAGCTCAACTCCGAAACTGCGCCTGAAACTATACGACTAGAGCATTGGAGAGGGAAGCGGAATTCATGGTGTAGCAGTGAAATGCGTAGATATCATGAGGAACACCAGAGGCGAAGGCGGCTTCCTAGACAATCGCTGACGCT…
OTU_527	1	0	0	0	0	0	2	0	2	4	3	3	0	0	11	9	1	0	0	0	0	Bacteria;BD1-5;	646	95.27		TGAGGAATCTTCCACAATGGACGCAAGTCTGATGGAGCGACACCGCGTGAAGGATGAAGGTCTAACGATTGTAAACTTCTTTTCTGAGGGAGCATAATGAGAGTACCTCAGGAATAAGGGACGGCTAATTACGTGCCAGCAGCCGCGGTAATACGTAAGTCTCAAGCGTTATCCGGAATTACTGGGTGTAAAGGGTTCGTAGGCGGACATTTAAGTCAGGTGTGAAAGACCGGAGCTCAACTTCGTGTTTGTACTTGAAACTGGATGACTAGAATTAGGGAGAGGTAAGCGGAATTCTAAGTGTAGGGGTGCAATCCGTTGATACTTAGAGGAACACCAAAAGCGAAGGCAGCTTACTGGAACTATATTGACGCTCATGAACGAAAGCGTGGGGAGCGA…
OTU_528	0	3	2	7	4	5	3	5	2	2	0	2	5	3	2	3	4	1	2	1	1	Bacteria;Proteobacteria;Alphaproteobacteria;Rhodobacterales;Rhodobacteraceae;	765	99		TGGGGAATCTTAGACAATGGGCGAAAGCCTGATCTAGCCATGCCGCGTGGACGATGAAGGCCTTAGGGTTGTAAAGTCCTTTCAGATGGGAAGATAATGACGGTACCATCAGAAGAAGCCCCGGCTAACTCCGTGCCAGCAGCCGCGGTAATACGGAGGGGGCTAGCGTTGTTCGGAATTACTGGGCGTAAAGCGCACGTAGGCGGATTAGAAAGTTAGAGGTGAAATCCCAGGGCTCAACCTTGGAACTGCCTTTAAAACTCCTAGTCTTGAGTTCGAGAGAGGTGAGTGGAATTCCGAGTGTAGAGGTGAAATTCGTAGATATTCGGAGGAACACCAGTGGCGAAGGCGGCTCACTGGCTCGATACTGACGCTGAGGTGCGAAAGCGTGGGGAGCAA…
OTU_529	3	0	0	2	6	35	36	7	30	9	28	1	0	0	13	7	19	87	41	39	4	Bacteria;Verrucomicrobia;Opitutae;Opitutales;Opitutaceae;Opitutus;	831	99.77		TTTCGAATCATTCACAATGGGCGAAAGCCTGATGGTGCGACGCCGCGTGGGGGACGAAGGTCTTCGGATTGTAAACCCCTGTCACCAGGGAAGAAACGCTACCGATTAATAGTCGGTAGTCTGACTTAACCTGGAGAGGAAGCAGTGGCTAACTCTGTGCCAGCAGCCGCGGTAATACAGAGACTGCAAGCGTTATTCGGATTCACTGGGCGTAAAGGGTGCGCAGGCGGTTGCGTGTGTCAGGTGTGAAATCTCGGGGCTCAACCCCGAAACTGCGCCTGAAACTACGTGACTAGAGCATTGGAGAGGGTAGCGGAATTCACGGTGTAGCAGTGAAATGCGTAGATATCGTGAGGAACACCAGAGGCGAAGGCGGCTACCTGGACAATTGCTGACGCT…
OTU_530	0	7	2	11	15	17	82	161	61	39	12	87	83	60	20	541	129	8	8	5	6	Bacteria;Bacteroidetes;Sphingobacteriia;Sphingobacteriales;Saprospiraceae;Lewinella;	821	99.53		TAAGGAATATTGGACAATGGGCGCAAGCCTGATCCAGCCATCCCGCGTGGAGGATGACTGCCCTATGGGTTGTAAACTCCTTTTATTTGAGAAGAAACGCCTGGATTTATCCGGGCCTGACGGTATCTTATGAATAAGCACCGGCTAACTCCGTGCCAGCAGCCGCGGTAATACGGAGGGTGCAAGCGTTATCCGGAATCACTGGGTTTAAAGGGTGCGTAGGTGGTTTAGTAAGTCAGATGTGAAAGCCCGGCGCTCAACGTCGGAATTGCATTTGATACTGCTGAACTTGAATCAGGTTGAGGTGGGCGGAATGTGGCATGTAGCGGTGAAATGCATAGATATGCCATAGAACACCAATTGCGAAGGCAGCTCACTGGCCCTGAATTGACACTGAGG…
OTU_531	0	69	23	40	48	0	0	0	0	0	0	0	0	0	0	0	0	0	0	17	27	Bacteria;Cyanobacteria;Chloroplast;	733	98.01	Eukaryota;Stramenopiles;Ochrophyta;Chrysophyceae-Synurophyceae;Chrysophyceae_X;Chromulinales;Chromulinales_X;Chromulinaceae;Chromulinaceae_X;Chromulinaceae_X	TAAGGAATTTTCCGCAATGGGCGAAAGCCTGACGGAGCAATACCGCGTGAAGGATGAAGGCCTATGGGTTGTAAACTTCTTTTCTCAAGGAGGAAGATCTGACGTTACTTGAGGAATAAGCATCGGCTAACCCTGTGCCAGCAGCCGCGGTAATACAGGGGATGCAAGTGTTATCCGGAATTATTGGGCGTAAAGCGTCTGTAGGTTGATAATTAAGTCTTTTGTTAAACCTTCGGGCTCAACCCGAAATCTGCAAAAGAAACTATTTATCTTGAGTATAGTAGGGGTAAAGGGAATTTCCAGTGGAGCGGTGAAATGCGTAGAGATTGGAAAGAACACCAAAAGCGAAGGCACTTTACTGGGCTATTACTGACACTGAGAGACGAAAGCTAGGGGAGC…
OTU_532	0	0	0	0	0	0	0	5	0	4	4	0	0	0	7	36	2	0	0	0	0	Bacteria;Proteobacteria;Alphaproteobacteria;DB1-14;	686	96.52		TGAGGAATATTGCACAATGGACGAAAGTCTGATGCAGCCATGCCGCGTGAGTGAAGAAGGCCTTAGGGTTGTAAAGCTCTTTCAATAGTGAAGATAATGACGGTAGCTATAGAAGAAGCCCCGGCTAAATTCGTGCCAGCAGCCGCGGTAATACGAATGGGGCAAGCGTTGTTCGGAATCACTGGGCTTAAAGCGTGCGCAGGCGGACTTGAAAGTCAGAAGTGAAATCCCAGAGCTCAACTCTGGAACTGCTTTTGAAACTCCAAGTCTAGAATCCGGTAGAGGTTAGGGGAATTCCTAGTGTAGAGGTGAAATTCGCAGATATTAGGAGGAACACCAGTGGCGTAGGCGCCTAACTGGACCGGTATTGACGCTCAGGTACGAAAGCGTGGGGAGCAA…
OTU_533	2	0	0	0	0	1	0	0	0	0	2	0	0	0	4	1	4	4	4	0	0	Bacteria;Proteobacteria;Alphaproteobacteria;Rhodospirillales;Rhodospirillaceae;	678	96.27		TGGGGAATATTGGACAATGGGGGCAACCCTGATCCAGCCATGCCGCGTGAACGATGAAGGCCTTCGGGTTGTAAAGTTCTTTTGACGGGGACGATGATGACGGTACCCGTAGAATAAGCACCGGCTAACTTCGTGCCAGCAGCCGCGGTAATACGAAGGGTGCTAGCGTTGTTCGGAATTACTGGGCGTAAAGGGCGCGTAGGCGGTTCTGCAAGTTGGATGTGAAAGCCCAGGGCTCAACCCTGGAATTGCATTCAAGACTGCATTACTTGAATTCGGTAGAGGTTGGTGGAATTCCCAGTGTAGAGGTGAAATTCGTAGAGATTGGGAAGAACACCCGTGGCGAAGGCGGCCAACTGGACCGACATTGACGCTGAGGCGCGAAAGCGTGGGGATCAA…
OTU_534	0	0	0	0	0	0	0	0	0	0	0	0	14	69	0	0	0	0	0	0	0	Bacteria;Cyanobacteria;Chloroplast;	795	99.75	Eukaryota;Stramenopiles;Ochrophyta;Bacillariophyta;Coscinodiscophyceae;Cymatosirales;Cymatosirales_X;Cymatosiraceae;Cymatosiraceae_X;Cymatosiraceae_X	TGGGGAATTTTCCGCAATGGGCGAAAGCCTGACGGAGCAATACCGCGTGAGGGATGACTGCCTATGGGTTGTAAACCTCTTTTCTCAGGGAGGAAATCAATGACGTTACCTGAGGAATAAGCATCGGCTAACTCCGTGCCAGCAGCCGCGGTAAGACGGAGGATGCAAGTGTTATCCGGAATCACTGGGCGTAAAGCGTCTGTAGGTGGCTTAACAAGTCAACTGTTAAATCTTGAAGCTCAACTTCGAAATCGCAGTCGAAACTGTTAGGCTAGAGTATAGTAGGGGTAAAGGGAATTTCCAGTGGAGCGGTGAAATGCGTAGAGATTGGAAAGAACACCGATGGCGAAGGCACTTTACTGGGCTATTACTGACACTCAGAGACGAAAGCTAGGGTAG…
OTU_535	0	0	0	0	0	0	0	0	0	0	0	0	66	18	0	0	0	0	0	0	0	Bacteria;Cyanobacteria;Chloroplast;	795	99.75	Eukaryota;Stramenopiles;Ochrophyta;Pelagophyceae;Pelagophyceae_X;Pelagomonadales;Pelagomonadales_X;Pelagomonadaceae;Aureococcus;Aureococcus	TGAGGAATCTTCCGCAATGGGCGAAAGCCTGACGGAGCAATACCGCGTGAGGGATGACGGCCTTTGGGTTGTAAACCTCTTTTTTCAAGGAGGAAGTTCTGACGTGTACTTGAAGAATAAGCATCGGCTAACTCCGTGCCAGCAGCCGCGGTAAGACGGAGGATGCAAGTGTTATCCGGAATTATTGGGCGTAAAGCGTCTGTAGGTTGCCTAGCAAGTCTATTGTTAAAGGTTAAAGCTTAACTTTAAAACTGCAGTAGAAACTGCTAAGCTTGAGTACAGTCGAAGTAGAGGGAATTTCCAGTGAAGCGGTGAAATGCGTAGATATTGGAAGGAACACCAATGGCGAAAGCACTCTACTAGGCTTTTACTGACACTCAGAGACGAAAGCTAGGGTAG…
OTU_536	1	1	0	2	0	5	3	13	4	5	3	33	6	9	2	31	2	2	1	0	0	Bacteria;Proteobacteria;Alphaproteobacteria;Sphingomonadales;Erythrobacteraceae;Erythrobacter;	757	98.76		TGGGGAATATTGGACAATGGGCGAAAGCCTGATCCAGCAATGCCGCGTGAGTGATGAAGGCCTTAGGGTTGTAAAGCTCTTTTACCAGGGATGATAATGACAGTACCTGGAGAATAAGCTCCGGCTAACTCCGTGCCAGCAGCCGCGGTAATACGGAGGGAGCTAGCGTTGTTCGGAATTACTGGGCGTAAAGCGAACGTAGGCGGCTATCCAAGTCAGGGGTGAAATCCCGGGGCTCAACCCCGGAACTGCCCTTGAAACTAGGTAGCTAGAATCCTGGAGAGGTTAGTGGAATTCCGAGTGTAGAGGTGAAATTCGTAGATATTCGGAAGAACACCAGTGGCGAAGGCGACTGACTGGACAGGTATTGACGCTGAGGTTCGAAAGCGTGGGGAGCAA…
OTU_537	0	84	30	11	8	0	0	0	0	0	0	0	0	0	0	0	0	0	0	0	16	Bacteria;Proteobacteria;Alphaproteobacteria;Rhizobiales;Beijerinckiaceae;uncultured;	757	99		TGGGGAATATTGGACAATGGGCGCAAGCCTGATCCAGCCATGCCGCGTGAGTGATGAAGGCCCTAGGGTTGTAAAGCTCTTTTACTCGGGAAGATAATGACGGTACCGAGAGAATAAGCCCCGGCTAACTTCGTGCCAGCAGCCGCGGTGATACGAAGGGGGCTAGCGTTGTTCGGAATTACTGGGCGTAAAGCGCTCGTAGGCGGATTTTTAAGTCAGGGGTGAAATCCCGGGGCTCAACCTCGGAATTGCCTTTGATACTGGAAATCTCGAGTCCGGGAGAGGTGAGTGGAACTGCGAGTGTAGAGGTGAAATTCGTAGATATTCGCAAGAACACCAGTGGCGAAGGCGGCTCACTGGCCCGGTACTGACGCTGAGGAGCGAAAGCGTGGGGAGCAA…
OTU_538	4	0	0	0	0	0	36	39	25	11	10	19	0	1	25	44	16	2	0	0	0	Bacteria;Proteobacteria;SPOTSOCT00m83;	783	98.13		TGGGGAATATTGGACAATGGGCGCAAGCCTGATCCAGCAATGCCGCGTGTGTGAAGAAGGCCTGCGGGTTGTAAAGCACTTTCGGTTGGGAAGAAATTTTCTCAGCGAATAACTGAGAAATTTGACACTACCTTCAGAAGAAGCACCGGCTAACTCCGTGCCAGCAGCCGCGGTAATACGGAGGGTGCAAGCGTTAATCGGAATTACTGGGCGTAAAGCGCGCGTAGGTGGTTGTGTAAGTCGGATGTGAAAGCCCCGGGCTTAACCTGGGAACTGCATTCGATACTGCGCAACTAGAGTATGGTAGAGGAAAGCGGAATTCCCGGTGTAGCGGTGAAATGCGTAGATATCGGGAGGAACACCAGTGGCGAAGGCGGCTTTCTGGACCAATACTGACGC…
OTU_539	0	0	0	0	0	0	0	0	0	0	0	0	25	20	0	0	0	0	0	0	0	Bacteria;Cyanobacteria;Chloroplast;	775	99.26	Eukaryota;Stramenopiles;Ochrophyta;Bacillariophyta;Bacillariophyceae;Cymbellales;Cymbellales_X;Cymbellaceae;Cymbellaceae_X;Cymbellaceae_X	TAGGGAATTTTCCGCAATGGGCGAAAGCCTGACGGAGCAATACCGCGTGAGGGATGACTGCCTATGGGTTGTAAACCTCTTTTTTCAGGGAGGAATTAATGACGTGTACCTGAAGAATAAGCATCGGCTAACTCCGTGCCAGCAGCCGCGGTAAGACGGAGGATGCAAGTGTTATCCGGAATCACTGGGCGTAAAGCGTCTGTAGGTGGTTTAATAAGTCAACTGTTAAATCTTGAGGCTCAACCTCAAAATCGCAGTCGAAACTATTAGACTAGAGTATAGTAGAGGTAAAGGGAATTTCCAGTGGAGCGGTGAAATGCGTAGAGATTGGAAAGAACACCGATGGCGAAGGCACTTTACTGGGCTATTACTGACACTCAGAGACGAAAGCTAGGGTAG…
OTU_540	1	0	0	0	0	0	0	0	0	0	1	0	0	0	12	5	2	0	4	3	0	Bacteria;Proteobacteria;Alphaproteobacteria;Rhodospirillales;Rhodospirillaceae;uncultured;	662	95.77		TGGGGAATATTGGACAATGGAGGCAACTCTGATCCAGCCATGCCGCGTGAACGATGAAGGCCTTCGGGTTGTAAAGTTCTTTTGGTGGGGACGATGATGACGGTACCCACAGAATAAGCACCGGCTAACTTCGTGCCAGCAGCCGCGGTAATACGAAGGGTGCTAGCGTTGTTCGGAATTACTGGGCGTAAAGGGCGCGTAGGCTGTTTGACAAGTTGGGTGTGAAAGCCCCAGGCTTAACCTGGGAACTGCACTCAAGACTGTCTTACTCGAATTCGGTAGAGGTTAGTGGAATTCCCAGTGTAGAGGTGAAATTCGTAGATATTGGGAAGAATATCCGTGGCGAAGGCGGCTAACTGGACCGACATTGACGCTGAGGCGCGAAAGCGTGGGGATCAA…
OTU_541	0	13	13	8	24	8	3	0	2	1	0	0	0	4	0	0	0	8	38	45	24	Bacteria;Proteobacteria;Gammaproteobacteria;Xanthomonadales;Xanthomonadaceae;Arenimonas;	846	100		TGGGGAATATTGGACAATGGGCGCAAGCCTGATCCAGCCATGCCGCGTGTGTGAAGAAGGCCTTCGGGTTGTAAAGCACTTTTGTTGGGAAAGAAAAGCGGTCGGTTAATACCCGGTCGTTCTGACGGTACCCAAAGAATAAGCACCGGCTAACTTCGTGCCAGCAGCCGCGGTAATACGAAGGGTGCAAGCGTTACTCGGAATTACTGGGCGTAAAGCGTGCGTAGGTGGTTTGTTAAGTCAGATGTGAAAGCCCCGGGCTCAACCTGGGAATTGCATTTGATACTGGCAGACTAGAGTGCGGTAGAGGAGAGTGGAATTCCCGGTGTAGCAGTGAAATGCGTAGAGATCGGGAGGAACATCAGTTGCGAAGGCGGCTCTCTGGACCAGCACTGACAC…
OTU_542	0	21	15	2	21	21	10	2	5	11	2	7	15	7	0	2	7	6	2	3	4	Bacteria;Bacteroidetes;Flavobacteriia;Flavobacteriales;Flavobacteriaceae;Flavobacterium;	837	100		TGAGGAATATTGGACAATGGGCGCAAGCCTGATCCAGCCATGCCGCGTGCAGGAAGACGGTCCTATGGATTGTAAACTGCTTTTATACAGGAAGAAACACTCCCTCGTGAGGGAGCTTGACGGTACTGTAGGAATAAGGATCGGCTAACTCCGTGCCAGCAGCCGCGGTAATACGGAGGATCCAAGCGTTATCCGGAATCATTGGGTTTAAAGGGTCCGTAGGCGGCCTTATAAGTCAGTGGTGAAATCTCCTAGCTCAACTAGGAAACTGCCATTGAAACTGTAGGGCTTGAATTATTAGGAAGTAACTAGAATATGTAGTGTAGCGGTGAAATGCTTAGATATTACATGGAATACCAATTGCGAAGGCAGGTTACTACTAATGGATTGACGCTGATG…
OTU_543	0	28	20	4	12	2	0	0	0	0	0	0	0	0	0	0	0	10	11	8	16	Bacteria;WCHB1-60;	767	99.01		TAAGGAATCTTCCACAATGGGGGCAACCCTGATGGAGCAATACCGCGTGCAGGATGAAGCGTTTCGGCGTGTAAACTGCTTTTATCACCGAAGATTATGACTGTAGGTGAAGAATAAGGACCGGCTAACTACGTGCCAGCAGCCGCGGTAATACGTAGGGTCCAAGCGTTATCCGGAATTACTGGGCGTAAAGCGTCTGTAGGCGGCTTAATAAGTCGGGTGCGAAATCTTGCGGCTCAACCGTATAGACTGTGCTCGAAACTATTTAGCTAGAGGTAGGTAGAGGCAAGTGGAATTTCTGGTGTAGGAGTGACATCCGTAGATATCAGAAGGAACACCAATGGCGAAGGCAGCTTGCTGGGCCTTACCTGACGCTCAGAGACGAAAGCGTGGGGAGCG…
OTU_544	0	304	106	5	6	0	0	0	0	1	0	0	0	0	0	0	0	1	0	0	1	Bacteria;Planctomycetes;Phycisphaerae;Phycisphaerales;Phycisphaeraceae;CL500-3;	791	99.75		TAACGAATCTTCCGCAATGCACGAAAGTGTGACGGGGCAATGCCGCGTGTGGGATGAAGCCCCTCGGGGTGTAAACCACTGTCAGGGTCTAGGAACACAATGACCATACCCAAAGGAAGCACCGGCTAACTCTGTGCCAGCAGCCGCGGTAATACAGAGGGTGCGAGCGTTAATCGGAATTACTGGGCTTAAAGGGTCCGTAGGCTGGGCTGTAGGCGTCGAGTGAAATACCACGGCTCAACCGTGGAACTGCTCGGCGAACCACAGCTCTTGAGGCGAGCAGAGGCGATCAGAACGATAGGTGGAGCGGTGAAATGCGTAGATATCTATCGGAATGCCGAAGGTGAAGACAGGTCGCTGGGCTCGTCCTGACGCTGAGGGACGAAAGCGTGGGGAGCA…
OTU_545	0	0	1	0	9	0	9	21	8	33	16	72	27	16	47	48	9	2	7	3	3	Bacteria;Proteobacteria;Gammaproteobacteria;Chromatiales;Chromatiaceae;Rheinheimera;	839	99.77		TGGGGAATATTGGACAATGGGCGCAAGCCTGATCCAGCCATGCCGCGTGTGTGAAGAAGGCCTTCGGGTTGTAAAGCACTTTCAGCGAGGAGGAAGGGGTTGTTGTTAATAGCAACAATCTTTGACGTTACTCGCAGAAGAAGCACCGGCTAACTCCGTGCCAGCAGCCGCGGTAATACGGAGGGTGCAAGCGTTAATCGGAATTACTGGGCGTAAAGCGCACGTAGGCGGTATGTTAAGTTGGATGTGAAAGCCCCGGGCTCAACCTGGGAATTGCATTCAAAACTGGCATGCTAGAGTATGTGAGAGGGGGGTAGAATTCCAAGTGTAGCGGTGAAATGCGTAGAGATTTGGAGGAATACCAGTGGCGAAGGCGGCCCCCTGGCACAATACTGACGC…
OTU_546	5	0	0	0	0	3	4	16	54	76	30	68	0	2	5	4	1	6	19	8	1	Bacteria;Planctomycetes;Phycisphaerae;Phycisphaerales;Phycisphaeraceae;	777	99.26		TAACGAATCTTCCGCAATGCGCGAAAGCGTGACGGGGCAATGCCGCGTGCAGGATTGAAGCCCCTCGGGGTGTAAACTGCTGTCAGGGTCTAGGAACTCAATGACCAGACCCAAAGGAAGGGCCGGCTAACTCTGTGCCAGCAGCCGCGGTAATACAGAGGGCTCGAGCGTTAATCGGAATCACTGGGCTTAAAGCGTGCGTAGGCGGGCGTGTAAGCATCTTGTGAAAGCCCCCGGCTCAACCGGGGAATTGCTTGGTGAACTGCACGTCTTGAGGCAAGTAGAGGTGGTCGGAACGATAGGTGGAGCGGTGAAATGCGTAGATATCTATCGGAACGCCAACGGAGAAGTCAGGCCACTGGGCTTGTTCTGACGCTGAGGCACGAAAGCGTGGGTAGC…
OTU_547	1	0	0	0	0	0	0	1	0	0	8	0	0	1	9	0	2	5	6	3	0	Bacteria;Proteobacteria;Alphaproteobacteria;Rhizobiales;Rhizobiales_Incertae_Sedis;Rhizomicrobium;	789	99.75		TTGGGAATCTTGGACAATGGGGGAAACCCTGATCCAGCCATGCCGCGTGAGTGATGAAGGCCTTCGGGTTGTAAAACTCTTTCGCGCACGACGATAATGACGGTAGTGCGAGAAGAAGCTCCGGCTAACTTCGTGCCAGCAGCCGCGGTAATACGAAGGGGGCTAGCGTTGTTCGGAATTACTGGGCGTAAAGCGCGCGCAGGCGGTCTTCCAAGTCAGTGGTGAAAGCCCGGAGCTCAACTCCGGAACTGCCATTGAAACTGTGAGACTTGAGTATGAGAGAGGTGAGTGGAATTCCCAGTGTAGAGGTGAAATTCGTAGATATTGGGAAGAACACCGGTGGCGAAGGCGGCTCACTGGCTCATTACTGACGCTCAGGCGCGACAGCGTGGGGATCAA…
OTU_548	0	1	1	12	5	0	0	0	2	0	0	0	0	0	0	0	0	4	6	13	5	Bacteria;Cyanobacteria;Chloroplast;	573	92.84		TGGGGAATTTTCTGCAATGGGCGAAAGCCTGACAGAGCAATACCGCGTGAGGGATGAAAGCCTGTGGGCTGTAAACCTCTTTTTTCAAGGAGGAAGTTCTGACGTGTACTTGAAGAATAAGCATCGGCTAACTCCGTGCCAGCAGCCGCGGTAAGACGGAGGATGCAAGTGTTATCCGGAATAACTGGGCGTAAAGCGTCTGTAGGTGGTTTGATAAGTCGGTTGTTAAATATTAAAGCTTAACTTTGAAAAAACAATCGAAACTATTTAACTTGAGTGTAATAGAGGTAAAAAGAATTTCCAGTGGAGCGGTGAAATGCGTAGAGATTGGAAAGAATACCGATGGCGAAGGCATTTTACTGGATTATAACTGACACTCAGAGACGAAAGCTAGGGTAG…
OTU_549	0	122	47	139	304	1	0	0	0	0	0	0	0	0	0	0	0	4	14	47	108	Bacteria;Actinobacteria;Actinobacteria;Corynebacteriales;Mycobacteriaceae;Mycobacterium;	783	99.26		TGGGGAATATTGCACAATGGGCGCAAGCCTGATGCAGCGACGCCGCGTGGGGGATGACGGCCTTCGGGTTGTAAACCTCTTTCAGCTCTGACGAAGCGCAAGTGACGGTAGGAGCAGAAGAAGGACCGGCCAACTACGTGCCAGCAGCCGCGGTAATACGTAGGGTCCGAGCGTTGTCCGGAATTACTGGGCGTAAAGAGCTCGTAGGTGGTTTGTCGCGTTGTTCGTGAAATCTCACAGCTCAACTGTGAGCGTGCGGGCGATACGGGCAGACTGGAGTACTGCAGGGGAGACTGGAATTCCTGGTGTAGCGGTGGAATGCGCAGATATCAGGAGGAACACCGGTGGCGAAGGCGGGTCTCTGGGCAGTAACTGACGCTGAGGAGCGAAAGCGTGGGG…
OTU_550	0	219	72	22	48	0	0	0	0	0	0	0	0	0	0	0	0	0	1	3	39	Bacteria;Bacteroidetes;Cytophagia;Cytophagales;Cytophagaceae;Pseudarcicella;	835	100		TAGGGAATATTGGGCAATGGACGCAAGTCTGACCCAGCCATGCCGCGTGCAGGATGAAGGCGTTATGCGTCGTAAACTGCTTTTATACAGGAAGAAACGACTCTTGCGAGAGGCATTGACGGTACTGTATGAATAAGCACCGGCTAACTCCGTGCCAGCAGCCGCGGTAATACGGAGGGTGCAAGCGTTGTCCGGATTTATTGGGTTTAAAGGGTGCGCAGGTGGTTTATTAAGTCAGTGGTGAAAGACGGTCGCTCAACGATTGCAGTGCCATTGAAACTAGTAGACTTGAGTAAAGTAGAGGTGGGCGGAATTGATAGTGTAGCGGTGAAATGCATAGATATTATCAAGAACTCCAATTGCGTAGGCAGCTCACTTGGCTTTTACTGACACTCATGC…
OTU_551	0	0	0	1	0	2	2	0	1	2	1	0	0	0	2	0	2	1	0	4	0	Unclassified;				CGGAGTTGTGCATTATCAACGATTGCTACGTGAGCCGCCTTCAACACTGCTTGGTTCTATTGTTGATACCGATACAAAGGGAGCAAATCCGGATGCGACCTTGCATGAGGTTTCCTCACATTTAGCAAGCTATAACATGCTCTCTTTGCCGGTTGTTGATGCCAATGAGCGTCTTCTAGGAGCAGTAACGGTAGATGATGTGCTCGATCACTTATTGCCTGAAAATTGGCGTCATGATCACCGTGAAAAGTCACCAGTTTCATTTGAACCAGAAAGTATTTAAGGAGGTCGACAGATGGCACGCAACCAT
OTU_552	3	3	0	0	0	1	0	0	0	1	20	2	0	0	28	10	20	27	14	8	0	Bacteria;Acidobacteria;Holophagae;Holophagales;Holophagaceae;	823	99.3		TGGGGAATTTTGCGCAATGGGCGAAAGCCTGACGCAGCAACGCCGCGTGGGTGATGAAGGTCTTCGGATCGTAAAACCCTGTCGTCAGGGACGAAGGTCTGGGGGTGAATATCCCTTAGGCTTGACGGTACCTGGAGAGGAAGCCCCGGCTAACTCTGTGCCAGCAGCCGCGGTAATACAGAGGGGGCAAGCGTTATTCGGAATTATTGGGCGTAAAGGGCGCGTAGGCGGTTTTTTAAGTCAGATGTGTAATCCCCGAGCTCAACTTGGGAACTGCATCTGAGACTGGAAGGCTAGAGTACTGGAGAGGGTGGTAGAATTCCACGTGTAGCGGTGAAATGCGTAGAGATGTGGAGGAATACCAGTGGCGAAGGCGGCCACCTGGACAGTAACTGACGC…
OTU_553	0	17	6	23	20	21	5	4	9	6	4	4	0	0	0	4	1	38	16	11	10	Bacteria;Proteobacteria;Betaproteobacteria;Burkholderiales;Comamonadaceae;BAL58_marine_group;	846	100		TGGGGAATTTTGGACAATGGGCGAAAGCCTGATCCAGCAATACCGCGTGCAGGAAGAAGGCCTTCGGGTTGTAAACTGCTTTTGTACGGAACGAAAAGGTCTGCCTTAATACGGTGGGCTCATGACGGTACCGTAAGAATAAGCACCGGCTAACTACGTGCCAGCAGCCGCGGTAATACGTAGGGTGCGAGCGTTAATCGGAATTACTGGGCGTAAAGCGTGCGCAGGCGGCTTTGTAAGACAGACGTGAAATCCCCGGGCTCAACCTGGGAATTGCGTTTGTGACTGCAAGGCTAGAGTACGGTAGAGGGGGGTAGAATTCCGCGTGTAGCAGTGAAATGCGTAGATATGCGGAGGAACACCGATGGCGAAGGCAGCCCCCTGGACCTGTACTGACGC…
OTU_554	0	1	0	1	1	4	10	18	5	3	2	21	9	4	4	23	9	1	0	1	0	Bacteria;Proteobacteria;Alphaproteobacteria;Rhodobacterales;Rhodobacteraceae;Sulfitobacter;	773	99.25		TGGGGAATCTTAGACAATGGGCGCAAGCCTGATCTAGCCATGCCGCGTGTGTGATGAAGGCCTTAGGGTCGTAAAGCACTTTCGCCAGGGATGATAATGACAGTACCTGGTAAAGAAACCCCGGCTAACTCCGTGCCAGCAGCCGCGGTAATACGGAGGGGGTTAGCGTTGTTCGGAATTACTGGGCGTAAAGCGCACGTAGGCGGATCAGAAAGTAGGGGGTGAAATCCCAGGGCTCAACCCTGGAACTGCCTCCTAAACTCCTGGTCTAGAGTTCGAGAGAGGTGAGTGGAATTCCGAGTGTAGAGGTGAAATTCGTAGATATTCGGAGGAACACCAGTGGCGAAGGCGGCTCACTGGCTCGATACTGACGCTGAGGTGCGAAAGTGTGGGGAGCAA…
OTU_555	0	0	0	0	0	0	0	0	0	0	0	0	37	104	0	0	0	0	0	0	0	Bacteria;Proteobacteria;Alphaproteobacteria;Rhizobiales;Rhodobiaceae;Rhodobium;	797	100		TGGGGAATATTGGACAATGGGGGCAACCCTGATCCAGCCATGCCGCGTGAGTGAAGAAGGCCCTAGGGTTGTAAAGCTCTTTCAGATGTGAGGATGATGACAGTAGCATCAGAAGAAGCACCGGCTAACTTCGTGCCAGCAGCCGCGGTAATACGAAGGGTGCTAGCGTTGTTCGGAATTACTGGGCGTAAAGGGCGTGTAGGCGGATGATCAAGCTAGAGGTGAAAGCCCAGGGCCTAACCCTGGAACTGCCTTTAGAACTGATTGTCTAGAATCCGTAAGGGGAGTGTGGAATTCCTAGTGTAGAGGTGAAATTCGTAGATATTAGGAAGAACACCAGTGGCGAAGGCGGCACTCTGGTACGGTATTGACGCTGAGGCGCGAAAGCGTGGGGAGCAA…
OTU_556	0	95	45	1	0	0	0	0	0	0	0	0	0	0	0	0	0	1	0	0	3	Bacteria;Bacteroidetes;Sphingobacteriia;Sphingobacteriales;Chitinophagaceae;uncultured;	815	99.52		TAAGGAATATTGGGCAATGGACGCAAGTCTGACCCAGCCATGCCGCGTGAAGGATGACGGTCCTCTGGATTGTAAACTTCTTTTATCTGGGACGAAAACCACCCTTTCTAGGGTGCTTGACAGTACCAGGTGAATAAGCACCGGCTAACTCCGTGCCAGCAGCCGCGGTAATACGGAGGGTGCAAGCGTTATCCGGATTCACTGGGTTTAAAGGGTGCGTAGGCGGGCAGGTAAGTCAGTGGTGAAATCTTCGAGCTTAACTCGGAAACTGCCGTTGATACTATCTGTCTTGAATATAGTGGAGGTAAGCGGAATATGTCATGTAGCGGTGAAATGCTTAGAGATGACATAGAACACCAATTGCGAAGGCAGCTTGCTACACTATTATTGACGCTGAGG…
OTU_557	0	6	4	30	52	5	0	0	9	0	2	0	0	0	0	1	2	11	2	9	46	Bacteria;Proteobacteria;Alphaproteobacteria;Rickettsiales;Holosporaceae;uncultured;	797	100		TAAGGAATATTGGACAATGGGGGAAACCCTGATCCAGCAATGCCGCGTGAATGAAGAAGGCCTTCGGGTTGTAAAGTTCTTTCGCTTACGATGATAATGACAGTAGTAAGATAAGAAGGTCCGGCTAACTCTGTGCCAGCAGCCGCGGTGAGACAGAGGGACCTAGCGTTGTTCGGAATGACTGGGCGTAAAGGGTGCGTAGGTGGTTACTTAAGTAGGGTGTTAAATCCTTGGGCTCAACCCAAGAATCGCATTCTATACTGGGTGACTGGAGTATGGGAGAGGAGATTGGAATTCCTAGTGTAGAGGTGAAATTCGTAGATATTAGGAGGAACACCAGAGGCGAAGGCGAATCTCTGGCCCATTACTGACACTGAGGCACGAAAGCGTGGGGAGCAA…
OTU_558	3	0	0	0	0	1	0	0	0	0	15	0	0	1	8	4	7	7	7	8	0	Bacteria;Cyanobacteria;Melainabacteria;Obscuribacterales;	523	92.1		TGGGGAATTTTGCGCAATGGGGGAAACCCTGACGCAGCGACACCGCGTGAGCGAAGAAGCCTTTTGGGGTGTAAAGCTCTGTCGACTGGGAAGAAAAAAATGACTGTACCAGTAAAGGAAGCATCGGCTAACTACGTGCCAGCAGCCGCGGTAAGACGTAGGATGCAAGCGTTGTCCGGATTCATTGGGCGTAAAGAGTTCGTAGGCGGTTTTTTAAGTCTGGAGTTAAAGATCAAGGCTCAACCTTGGGACTGCTTTGGATACTGAAAGACTTGAGTGCAGTAGGGGCGAGTGGAATTTCCAGTGTAGCGGTGAAATGCGTAGATATTGGAAAGAACACCAGTGGCGTAGGCGGCTCGCTGGGCTGTAACTGACGCTGAGGAACGAAAGCTAGGGGAG…
OTU_559	2	0	0	0	0	0	1	0	9	31	3	74	49	25	3	0	1	9	2	4	0	Bacteria;Bacteroidetes;Flavobacteriia;Flavobacteriales;	823	99.53		TGAGGAATATTGGTCAATGGACGAAAGTCTGAACCAGCCATGCCGCGTGCAGGATTGAAGGCCCTATGGGTTGTAAACTGCTTTTATAAGAGAAGAAACCTAGGTTCGTGAACCTAGCTGACGGTATCTTATGAATAAGCACCGGCTAACTCCGTGCCAGCAGCCGCGGTAATACGGAGGGTGCAAGCGTTATCCGGATTTATTGGGTTTAAAGGGTGCGTAGGCGGGTTATTAAGTCAGTGGTGAAAGCCTACAGCTCAACTGTGGAATTGCCATTGATACTGATAGTCTTGAATTTAGTTGAGGTAGGCGGAATAAGACATGTAGCGGTGAAATGCATAGATATGTCTTAGAACACCGATTGCGAAGGCAGCTTACTAAGCTAATATTGACGCTGAG…
OTU_560	0	0	10	10	18	8	11	7	0	4	0	1	14	7	2	3	0	1	3	1	2	Bacteria;Bacteroidetes;Flavobacteriia;Flavobacteriales;Flavobacteriaceae;	837	100		TGAGGAATATTGGACAATGGGCGGAAGCCTGATCCAGCCATGCCGCGTGCAGGAAGACTGCCCTATGGGTTGTAAACTGCTTTTATACGGGAAGAATAAGGTCTACGTGTAGACTGATGACGGTACCGTAAGAATAAGGACCGGCTAACTCCGTGCCAGCAGCCGCGGTAATACGGAGGGTCCGAGCGTTATCCGGAATTATTGGGTTTAAAGGGTCCGTAGGCGGGCTGTTAAGTCAGAGGTGAAAGTTTGCAGCTCAACTGTAAAATTGCCTTTGATACTGGCGGTCTTGAGTTATATTGAAGTGGCTAGAATATGTAGTGTAGCGGTGAAATGCATAGATATTACATAGAATACCGATTGCGAAGGCAGGTCACTAAGTATTAACTGACGCTGATG…
OTU_561	0	0	0	0	0	0	0	0	0	0	2	0	0	0	3	2	1	1	0	0	0	Bacteria;Firmicutes;Clostridia;Clostridiales;Ruminococcaceae;Subdoligranulum;	797	100		TGGGGGATATTGCACAATGGGGGAAACCCTGATGCAGCGACGCCGCGTGGAGGAAGAAGGTTTTCGGATTGTAAACTCCTGTCGTTAGGGACGATAATGACGGTACCTAACAAGAAAGCACCGGCTAACTACGTGCCAGCAGCCGCGGTAAAACGTAGGGTGCAAGCGTTGTCCGGAATTACTGGGTGTAAAGGGAGCGCAGGCGGGAAGACAAGTTGGAAGTGAAAACCATGGGCTCAACCCATGAATTGCTTTCAAAACTGTTTTTCTTGAGTAGTGCAGAGGTAGATGGAATTCCCGGTGTAGCGGTGGAATGCGTAGATATCGGGAGGAACACCAGTGGCGAAGGCGGTCTACTGGGCACCAACTGACGCTGAGGCTCGAAAGCATGGGTAGCAA…
OTU_562	0	6	2	1	8	8	4	4	5	3	2	4	18	22	2	2	1	4	1	2	1	Bacteria;Bacteroidetes;Flavobacteriia;Flavobacteriales;Flavobacteriaceae;	837	100		TGAGGAATATTGGACAATGGGCGCAAGCCTGATCCAGCCATGCCGCGTGCAGGAAGACTGCCCTATGGGTTGTAAACTGCTTTTATACGGGAAGAAACACCCCCTCGTGAGGGGGCTTGACGGTACCGTAAGAATAAGGATCGGCTAACTCCGTGCCAGCAGCCGCGGTAATACGGAGGATCCAAGCGTTATCCGGAATCATTGGGTTTAAAGGGTCCGTAGGTGGATAATTAAGTCAGAGGTGAAATCCTGCAGCTCAACTGTAGAATTGCCTTTGATACTGGTTATCTTGAATTATTATGAAGTAGTTAGAATATGTAGTGTAGCGGTGAAATGCATAGATATTACATAGAATACCAATTGCGAAGGCAGATTACTAATAATATATTGACACTGATG…
OTU_563	0	8	12	38	18	5	0	0	0	0	0	0	0	0	0	0	0	8	6	22	15	Bacteria;Bacteroidetes;Sphingobacteriia;Sphingobacteriales;NS11-12_marine_group;	741	97.16		TAGGGAATATTGGACAATGGACGAAAGTCTGATCCAGCCATGCCGCGTGCAGGATGACAGCCCTATGGGTCGTAAACTGCTTTTATACAGGAAGAAACCTCTTTACGTGTAGAGAGCTGACGGTACTGTATGAATAAGGACCGGCTAACTCCGTGCCAGCAGCCGCGGTAATACGGAGGGTCCAAGCGTTGTCCGGATTTATTGGGTTTAAAGGGTACGTAGGCGGGACTTTAAGTCAGCGGTGAAAGCCTCCAGCTTAACTGGAGAATTGCCATTGAAACTGAAGTTCTTGAGTATGGATGAGGTGGTTGGAATATAACATGTAGCGGTGAAATGCTTAGATATGTTATAGAACACCAATTGCGAAGGCAGATCACTAAACCATTACTGACGCTGAGG…
OTU_564	0	94	39	29	52	0	0	0	0	0	0	0	0	0	0	0	0	0	0	5	90	Bacteria;Planctomycetes;Planctomycetacia;Planctomycetales;Planctomycetaceae;uncultured;	809	99.06		TCGAGGATCTTCGGCAATGGGCGAAAGCCTGACCGAGCGACGCCGCGTGTGGGATGAAGGCCTTCGGGTTGTAAACCACTGTCAACGGGGAGGAAATGTAGGGGGGTACTCCCCTCTATTTGACCTATCTGTGGAGGAAGTACGGGCTAAGTTCGTGCCAGCAGCCGCGGTAAGACGAACCGTACGAACGTTATTCGGAATTACTGGGCTTAAAGGGTGCGTAGGCTGCGCGGTAAGTTGGGTGTGAAAGCCCTCAGCTCAACTGAGGAATTGCACTCAAAACTACCGTGCTCGAGGGAGACAGAGGTAAGCGGAACTCAAGGTGGAGCGGTGAAATGCGTTGATATCTTGAGGAACACCGGTGGCGAAGGCGGCTTACTGGGTCTTTTCTGACGCTGA…
OTU_565	2	0	0	0	0	9	2	3	5	3	10	0	1	0	7	20	5	1	0	0	0	Bacteria;Proteobacteria;Alphaproteobacteria;	646	95.27		TGGGGAATATTGGGCAATGGGCGAAAGCCTGACCCAGCCATGCCGCGTGAGTGATGAAGGCCTTAGGGTTGTAAAGCTCTTTCATTGGTGAAGATAATGACGGTAACCAAAGAAGAAGCCCCGGCTAACTTCGTGCCAGCAGCCGCGGTAATACGAAGGGGGCTAGCGTTGTTCGGAATTACTGGGCGTAAAGCGCGTGTAGGCGGATATACAAGCTAGAGGTGAAAGCCCAGGGCTCAACCTTGGAATTGCCTTTAGAACTGTATATCTGGAGTATTGGAGGGGAGTGCGGAATTCCTAATGTAGAGGTGAAATTCGTAGATATTAGGAGGAACACCGGTGGCGAAGGCGGCACTCTGGACAATTACTGACGCTGAGACGCGAAAGCGTGGGGAGCAA…
OTU_566	3	1	0	0	0	0	0	0	0	0	15	0	0	0	12	3	2	13	7	2	0	Bacteria;Elusimicrobia;Elusimicrobia;Lineage_IV;	765	98.31		TGGGGAATTTTGGACAATGGGCGAAAGCCTGATCCAGCAACTCTGCGTGAGGGACGAAGGTCTTCGGATTGTAAACCTCTTTTACATGGGACGAAATCCCGCAAGGGTCTGACGGTACCATGCGAATAAGCAACGGCTAACTATGTGCCAGCAGCCGCGGTAAGACATAGGTTGCGAGCGTTATTCGGAATTACTAGGCGTAAAGCGAGTGTAGGCGGACTCTTAAGTCTGACGTTAAATCTCCCGGCTTAACTGGGAGCTGTCGTCGGATACTGAGAGCCTCGAATGGAGTAGGGGGCAGGGGAATTCCCGGTGTAGCGGTGAAATGCGTAGATATCGGGAGGAACACCTATGGCGAAAGCACCTGCCTGGGCTTCTATTGACGCTAAGACTCGAAAG…
OTU_567	0	62	33	135	135	2	2	11	2	1	0	2	0	0	2	3	10	136	78	45	105	Bacteria;Actinobacteria;Actinobacteria;PeM15;	799	99.75		TGGGGAATATTGCGCAATGGGCGAAAGCCTGACGCAGCAACGCCGCGTGAGGGATGACGGCCTTCGGGTTGTAAACCTCTTTCAGCAGGGAAGAAGCGAAAGTGACGGTACCTGCAGAAGAAGCACCGGCTAACTACGTGCCAGCAGCCGCGGTAATACGTAGGGTGCAAGCGTTGTCCGGATTTATTGGGCGTAAAGAGCTCGTAGGCGGTTAGTCACGTCGGATGTGAAATCCCGGAGCTTAACTCCGGGCCTGCATTCGATACGGGCTGACTCGAGTATTGTAGGGGAGACTGGAACTCCTGGTGTAGCGGTGAAATGCGCAGATATCAGGAAGAACACCGGTGGCGAAGGCGGGTCTCTGGGCAATTACTGACGCTGAGGAGCGAAAGCGTGGGG…
OTU_568	0	92	65	123	252	0	0	0	0	0	0	0	0	0	0	0	0	1	2	9	181	Bacteria;Actinobacteria;Actinobacteria;Micrococcales;Microbacteriaceae;	791	99.51		TGGGGAATATTGCACAATGGGCGCAAGCCTGATGCAGCAACGCCGCGTGGGGGATGACGGCCTTCGGGTTGTAAACCTCTTTTAGCAGGGAAGAAGCGAAAGTGACGGTACCTGCAGAAAAAGCGCCGGCTAACTACGTGCCAGCAGCCGCGGTAATACGTAGGGCGCAAGCGTTGTCCGGAATTATTGGGCGTAAAGAGCTCGTAGGCGGTTGGTCGCGTCTGCTGTGAAATCCCGAGGCTCAACCTCGGGCCTGCAGTGGGTACGGGCCAACTAGAGTGCGGTAGGGGAGATCGGAATTCCTGGTGTAGCGGTGGAATGCGCAGATATCAGGAGGAACACCAATGGCGAAGGCAGATCTCTGGGCCGTAACTGACGCTGAGGAGCGAAAGCGTGGGG…
OTU_569	2	0	0	0	0	0	1	1	0	0	23	0	0	0	12	12	4	8	6	5	0	Bacteria;Proteobacteria;Betaproteobacteria;Nitrosomonadales;Gallionellaceae;	799	98.59		TGGGGAATTTTGGACAATGGGGGCAACCCTGATCCAGCCATGCCGCGTGAGTGAAGAAGGCCTTCGGGTTGTAAAGCTCTTTCGGACGGAAAGAAACGGCTACGGCTAATACCTGTGGCTAATGACGGTACCGTCAGAAGAAGCACCGGCTAACTACGTGCCAGCAGCCGCGGTAATACGTAGGGTGCGAGCGTTAATCGGAATTACTGGGCGTAAAGCGTGCGCAGGCGGTTTTGTAAGACAGGTGTGAAATCCCCGGGCTTAACCTGGGAACTGCATTTGTGACTGCAAGGCTAGAGTGCGGCAGAGGGGGGTAGAATTCCACGTGTAGCAGTGAAATGCGTAGATATGTGGAGGAATACCGATGGCGAAGGCAGCCCCCTGGGTCGACACTGACGC…
OTU_570	0	1	0	0	1	4	0	4	3	2	0	2	10	15	0	2	0	0	4	2	1	Bacteria;Proteobacteria;Alphaproteobacteria;Rhodobacterales;Rhodobacteraceae;uncultured;	797	100		TGGGGAATCTTAGACAATGGGCGCAAGCCTGATCTAGCCATGCCGCGTGAGTGACGAAGGTCTTAGGATCGTAAAGCTCTTTCGCCAGAGATGATAATGACAGTATCTGGTAAAGAAACCCCGGCTAACTCCGTGCCAGCAGCCGCGGTAATACGGAGGGGGTTAGCGTTGTTCGGAATTACTGGGCGTAAAGCGCACGTAGGCGGATTAGAAAGCAAGAGGTGAAATCCCAGGGCTCAACCCTGGAACTGCCTTTTGAACTACTAGTCTAGAGTTCGAGAGAGGTGAGTGGAATTCCAAGTGTAGAGGTGAAATTCGTAGATATTTGGAGGAACACCAGTGGCGAAGGCGGCTCACTGGCTCGATACTGACGCTGAGGTGCGAAAGCGTGGGGAGCAA…
OTU_571	3	1	0	0	0	0	0	0	0	0	15	0	0	0	16	6	2	9	15	7	0	Bacteria;Acidobacteria;Acidobacteria;Subgroup_3;Unknown_Family;Candidatus_Solibacter;	765	99		TGGGGAATCTTGCACAATGGGGGAAACCCTGATGCAGCGACGCCGCGTGAGCGATGAAGCCCTTCGGGGTGTAAAGCTCTTTCGGCAGGGACGATAATGACGGTACCTGCAGAAGCAGCTGCGGCTAACTACGTGCCAGCAGCCGCGGTAATACGTAGGCAGCAAGCGTTGTTCGGAGTTACTGGGCGTAAAGGGTGCGTAGGCGGTCCTATAAGTATGGTGTGAAATCTCCCGGCTTAACTGGGAGGGTGCGCTATAGACTGTGGGACTAGAGGGTGGGAGAGGAAAGTGGAATTCCTGGTGTAGCGGTGAAATGCGTAGATATCAGGAGGAACACCGGTGGTGTAAACGGCTTTCTGGACCATTTCTGACGCTGAGGCACGAAAGCGTGGGTAGCAA…
OTU_572	0	0	0	0	0	0	0	0	0	0	0	0	32	74	0	0	0	0	0	0	0	Bacteria;Bacteroidetes;Flavobacteriia;Flavobacteriales;Cryomorphaceae;Owenweeksia;	837	100		TGAGGAATATTGCGCAATGGAGGAAACTCTGACGCAGCCATGCCGCGTGCAGGAAGACTGCCCTATGGGTTGTAAACTGCTTTTATATAGGAAGAACTACAGATACGTGTATTTGTTTGACGGTACTATACGAATAAGGACCGGCTAACTCCGTGCCAGCAGCCGCGGTAATACGGAGGGTCCAAGCGTTATCCGGATTTATTGGGTTTAAAGGGTCCGTAGGCGGGTCATTAAGTCAGTGGTGAAATCCTACAGCTCAACTGTAGAACTGCCATTGAAACTGATGACCTTGAATATAATTGAAGTGGGCGGAATGTGTCATGTAGCGGTGAAATGCTTAGATATGACACAGAACACCGATTGCGAAGGCAGCTCACTAAGTTATTATTGACGCTGAGG…
OTU_573	4	0	0	0	0	3	1	7	11	0	20	12	2	0	13	7	9	1	1	0	0	Bacteria;Proteobacteria;Alphaproteobacteria;DB1-14;	726	97.76		TGAGGAATATTGGACAATGGGCGAAAGCCTGATCCAGCCATGCCGCGTGAGTGAAGAAGGCCCTAGGGTTGTAAAGCTCTTTCAATCGTGAAGATAATGACGGTAGCGATAGAAGAAGCTCCGGCTAACTCCGTGCCAGCAGCCGCGGTAATACGGGGGGAGCGAGCGTTGTTCGGAATCACTGGGCGTAAAGCGTGCGCAGGCGGATTGACAAGTCAGAAGTGAAATCCCAGGGCTTAACCCTGGAACTGCTTTTGAAACTATCTTTCTAGAGTATGGTAGAGGTTGGGAGAATTCCTAGTGTAGAGGTGAAATTCGTAGATATTAGGAGGAATACCAGTGGCGTAGGCGCCCAACTGGACCATTACTGACGCTCAGGCACGAAAGCGTGGGGAGCAA…
OTU_574	0	7	5	4	7	0	2	4	0	0	0	0	0	0	0	7	11	1	37	7	2	Bacteria;Proteobacteria;Alphaproteobacteria;Rickettsiales;Rickettsiales_Incertae_Sedis;Candidatus_Captivus;	797	100		TGGGGAATATTGGACAATGGGGGAAACCCTGATCCAGCAATGCCGCGTGAGTGATGAAGGCCTTCGGGTTGTAAAGCTCTTTTATCAGGGACGATAATGACGGTACCTGATGAATAAGCACCGGCTAACTTCGTGCCAGCAGCCGCGGTAATACGAAGGGTGCTAGCGTTGTTCGGAATGACTGGGCGTAAAGGGAGCGTAGGCGGTTGAGTACGTTTGGTGTGAAAGTCCTGGGCTTAACCTGGGGACTGCATTGAATACGGCTTGACTTGAGGTATAGAGGGGAAGATGGAATTGTGTGTGTAGAGGTGAAATTCGTAGATATACACAAGAACACCAGTGGCGAAGGCGATCTTCTGGCTATTACCTGACGCTAAGGCTCGAAAGCGTGGGGAGCAA…
OTU_575	0	0	10	6	8	5	0	2	1	1	2	0	3	6	0	2	2	0	2	4	2	Bacteria;Proteobacteria;Alphaproteobacteria;Rhodobacterales;Rhodobacteraceae;uncultured;	797	100		TGGGGAATCTTAGACAATGGGCGCAAGCCTGATCTAGCCATGCCGCGTGAGTGACGAAGGCCTTAGGGTCGTAAAGCTCTTTCGCCAGGGAAGATAATGACTGTACCTGGTAAAGAAACCCCGGCTAACTCCGTGCCAGCAGCCGCGGTAATACGGAGGGGGTTAGCGTTGTTCGGAATTACTGGGCGTAAAGCGCACGTAGGCGGATCAGAAAGTAAGAGGTGAAATCCCAGGGCTCAACCCTGGAACTGCCTTTTAAACTCCTGGTCTTGAGTTCGAGAGAGGTGAGTGGAATTCCGAGTGTAGAGGTGAAATTCGTAGATATTCGGAGGAACACCAGTGGCGAAGGCGGCTCACTGGCTCGATACTGACGCTGAGGTGCGAAAGCGTGGGGAGCAA…
OTU_576	0	82	30	8	5	0	0	0	0	0	0	0	0	0	0	0	0	0	0	1	8	Bacteria;Proteobacteria;Alphaproteobacteria;Rhizobiales;	718	97.51		TGGGGAATATTGGACAATGGGCGCAAGCCTGATCCAGCCATGCCGCGTGAGTGATGAAGGCCCTAGGGTTGTAAAGCTCTTTCGACGGGGACGATAATGACGGTACCCGTATAAGAAGCCCCGGCTAACTTCGTGCCAGCAGCCGCGGTAATACGAAGGGGGCTAGCGTTGCTCGGAATCACTGGGCGTAAAGCGCACGTAGGCGGACTTTTAAGTCGGAGGTGAAATCCCAAGGCTCAACCTTGGAACTGCCTTCGATACTGGGAGTCTCGAGTCCGGAAGAGGTGAGTGGAACTCCGAGTGTAGAGGTGAAATTCGTAGATATTCGGAAGAACACCAGTGGCGAAGGCGGCTCACTGGTCCGGTACTGACGCTGAGGTGCGAAAGCGTGGGGAGCAA…
OTU_577	0	18	20	55	45	27	48	0	3	1	1	0	0	0	42	7	202	148	106	22	252	Bacteria;Proteobacteria;Gammaproteobacteria;Oceanospirillales;OM182_clade;	789	98.36		TAGGGAATATTGCGCAATGGGGGAAACCCTGACGCTGCCATGCCGCGTGTGTGAAGAAGGCCTTAGGGTTGTAAAGCACTTTCAGTAGGGAGGAATTAGTCGGGTTAATATCCTGGCGAGATGACGTTACCTACAGAAGAAGTACCGGCTAACTCCGTGCCAGCAGCCGCGGTAATACGGAGGGTACAAACGTTAATCGGAATTACTGGGCGTAAAGCGCGCGTAGGTGGTTCGTTAAGTGGGATGTGAAAGCCCTGGGCTTAACCTAGGAATTGCATTCCAAACTGACAGACTAGAGTACGATAGAGGGGGGTAGAATTCAGAGTGTAGCGGTGAAATGCGTAGATATTCTGAGGAATACCGGTGGCGAAGGCGGCCCCCTGGATTGATACTGACACT…
OTU_578	7	1	0	0	0	0	0	1	0	1	32	1	1	1	51	17	11	30	16	16	0	Bacteria;Proteobacteria;Betaproteobacteria;Burkholderiales;Burkholderiaceae;Burkholderia;	846	100		TGGGGAATTTTGGACAATGGGGGCAACCCTGATCCAGCAATGCCGCGTGTGTGAAGAAGGCCTTCGGGTTGTAAAGCACTTTTGTCCGGAAAGAAAACGCCGTGGTTAATACCCGTGGCGGATGACGGTACCGGAAGAATAAGCACCGGCTAACTACGTGCCAGCAGCCGCGGTAATACGTAGGGTGCAAGCGTTAATCGGAATTACTGGGCGTAAAGCGTGCGCAGGCGGTCCGCTAAGACAGATGTGAAATCCCCGGGCTTAACCTGGGAACTGCATTTGTGACTGGCGGGCTAGAGTATGGCAGAGGGGGGTAGAATTCCACGTGTAGCAGTGAAATGCGTAGAGATGTGGAGGAATACCGATGGCGAAGGCAGCCCCCTGGGCCAATACTGACGC…
OTU_579	0	0	1	7	1	9	4	5	0	0	0	0	0	0	0	22	21	0	0	0	2	Bacteria;Proteobacteria;Alphaproteobacteria;Rickettsiales;Rickettsiales_Incertae_Sedis;	775	99.5		TGGGGAATATTGGACAATGGGGGCAACCCTGATCCAGCAATGCCGCGTGAGTGATGAAGGCCTTCGGGTTGTAAAGCTCTTTTGTCAGGGACGATAATGACGGTACCTGACGAATAAGCTCCGGCTAACTTCGTGCCAGCAGCCGCGGTAATACGAAGGGAGCTAGCGTTGTTCGGAATTACTGGGCGTAAAGGGCGCGTAGGCGGCTTTATAAGTCAGATGTGAAATCCCTGGGCTTAACCTAGGAATGGCATTTGAAACTGTAAGGCTAGAGATCGAGAGAGGATAGAGGAATTGCGAGTGTAGAGGTGAAATTCGTAGATATTCGCAAGAACACCGGTGGCGAAGGCGGCTATCTGGCTCGATACTGACGCTAAGGCGCGAAAGCGTGGGGAGCAA…
OTU_580	0	0	0	0	0	0	0	0	0	0	0	0	78	43	0	0	0	0	0	0	0	Bacteria;Cyanobacteria;Chloroplast;	795	99.75	Eukaryota;Stramenopiles;Ochrophyta;Bacillariophyta;Bacillariophyceae;Bacillariales;Bacillariales_X;Bacillariaceae;Bacillariaceae_X;Bacillariaceae_X	TAGGGAATTTTCCGCAATGGGCGAAAGCCTGACGGAGCAATCTCGCGTGAGGGATGACGGCCTATGGGTTGTAAACCTCTTTTTTCAAGGAGGAATAAATGACGTGTACTTGAAGAATAAGCATCGGCTAACTCCGTGCCAGCAGCCGCGGTAAGACGGAGGATGCAAGTGTTATCCGGAATCACTGGGCGTAAAGCGTCTGTAGGTGGTTTAATAAGTCAACTGTTAAATCTTAAAGCTTAACTTTGAAATCGCAGTCGAAACTATTAGACTAGAGTATAGTAGGGGTAAAGGGAATTTCCAGTGGAGCGGTGAAATGCGTAGATATTGGAAAGAACACCGATGGCGAAGGCACTTTACTGGGCTATTACTAACACTCAGAGACGAAAGCTAGGGTAG…
OTU_581	0	0	0	0	0	0	0	0	0	0	0	0	77	288	0	0	0	0	0	0	0	Bacteria;Bacteroidetes;Flavobacteriia;Flavobacteriales;NS9_marine_group;	821	99.53		TGAGGAATATTGCGCAATGGACGAAAGTCTGACGCAGCCATGCCGCGTGCAGGATGACGGCGCTACGCGTTGTAAACTGCTTTTATTTACAAAGAAACCTCGGGACGTGTCCCGAGCTGACGGTAGTATTTGAATAAGCACCGGCTAACTCCGTGCCAGCAGCCGCGGTAATACGGAGGGTGCAAGCGTTATCCGGATTTATTGGGTTTAAAGGGTCCGTAGGCGGACAATTAAGTCAGTGGTGAAATCCAACAGCTCAACTGTTGAACTGCCATTGATACTGATTGTCTTGAGTATGTTAGATGTTGGCGGAATAGGTCATGTAGCGGTGAAATGCTTAGATATGACCTAGAACACCGATTGCGAAGGCAGCCAACAATGCCATTACTGACGCTGAGG…
OTU_582	0	0	0	0	0	0	0	0	0	0	3	0	0	0	12	5	3	3	3	3	0	Bacteria;Acidobacteria;Acidobacteria;Acidobacteriales;Acidobacteriaceae_(Subgroup_1);Acidicapsa;	781	99.5		TGGGGAATTTTGCGCAATGGGGGAAACCCTGACGCAGCAACGCCGCGTGGAGGATGAAATCCCTTGGGATGTAAACTCCTTTCGATCGGGACGATTATGACGGTACCGGAAGAAGAAGCCCCGGCTAACTTCGTGCCAGCAGCCGCGGTAATACGAGGGGGGCAAGCGTTGTTCGGAATTATTGGGCGTAAAGGGAGTGTAGGCGGTTTGGTAAGTCGTGTGTGAAATCTTCGGGCTCAACCCGAAGTCTGCACACGAAACTGCCGGGCTTGAGTATGGGAGAGGTGAGTGGAATTCCTGGTGTAGCGGTGAAATGCGTAGATATCAGGAGGAACACCTGTGGCGAAAGCGGCTCACTGGACCATTACTGACGCTGAGACTCGAAAGCTAGGGGAGCAA…
OTU_583	1	0	0	0	0	0	0	1	0	1	4	0	0	0	0	1	1	1	4	0	0	Bacteria;Proteobacteria;Alphaproteobacteria;Rhodospirillales;Rhodospirillaceae;uncultured;	733	98.01		TGGGGAATATTGGACAATGGGGGCAACCCTGATCCAGCCATGCCGCGTGAATGATGAAGGCCTTCGGGTTGTAAAGTTCTTTTGCAGGGGACGATGATGACGGTACCCTGAGAATAAGCTCCGGCTAACTTCGTGCCAGCAGCCGCGGTAATACGAAGGGAGCTAGCGTTGTTCGGAATTACTGGGCGTAAAGGGCGCGTAGGCGGTTTAACAAGTTGGGTGTGAAAGCCCAGGGCTCAACCCTGGAACTGCACTCAAGACTGTTTTACTTGAATTCGGTAGAGGTTGGTGGAATTCCCAGTGTAGAGGTGAAATTCGTAGATATTGGGAAGAATATCCGTGGCGAAGGCGGCCAACTGGACCGACATTGACGCTGAGGCGCGAAAGCGTGGGGAGCAA…
OTU_584	0	0	0	0	0	0	0	0	0	0	0	0	1	80	0	0	0	0	0	0	0	Bacteria;Bacteroidetes;Flavobacteriia;Flavobacteriales;Flavobacteriaceae;	773	98.1		TGAGGAATATTGGACAATGGAGGCAACTCTGATCCAGCCATGCCGCGTGCAGGAAGACTGCCCTATGGGTTGTAAACTGCTTTTATATAGGAAGAAACCTTTCCATGCGTGGGAAATTGACGGTACTATATGAATAAGCACCGGCTAACTCCGTGCCAGCAGCCGCGGTAATACGGAGGGTGCAAGCGTTATCCGGAATCATTGGGTTTAAAGGGTCCGTAGGCGGGTTAATAAGTCAGAGGTGAAATCCCACAGCTTAACTGTGGCACTGCCTTTGATACTGTTAGTCTTGAGTCATTTGGAAGTAGATAGAATGTGTAGTGTAGCGGTGAAATGCATAGATATTACACAGAATACCGATTGCGAAGGCAGTCTACTACGAATGTACTGACGCTGATG…
OTU_585	2	0	3	0	0	0	1	0	0	0	7	0	0	0	11	4	4	13	9	6	0	Bacteria;Proteobacteria;Betaproteobacteria;Burkholderiales;Comamonadaceae;	835	99.53		TGGGGAATTTTGGACAATGGGCGCAAGCCTGATCCAGCAATGCCGCGTGCAGGATGAAGGCCTTCGGGTTGTAAACTGCTTTTGTACGGAACGAAACGGTCCTTTCTAATACAAGGGGCTAATGACGGTACCGTAAGAATAAGCACCGGCTAACTACGTGCCAGCAGCCGCGGTAATACGTAGGGTGCGAGCGTTAATCGGAATTACTGGGCGTAAAGCGTGCGCAGGCGGTTATGTAAGACAGATGTGAAATCCCCGGGCTCAACCTGGGACCTGCATTTGTGACTGCATAGCTAGAGTACGGTAGAGGGGGATGGAATTCCGCGTGTAGCAGTGAAATGCGTAGATATGCGGAGGAACACCGATGGCGAAGGCAATCCCCTGGACCTGTACTGACGC…
OTU_586	0	0	0	0	0	0	0	0	0	0	1	0	1	0	6	1	1	3	0	1	0	Bacteria;Candidate_division_TM7;	737	98.27		TGAGGAATCTTCCACAATGGGCGAAAGCCTGATGGAGCGACGCCGCGTGCAGGATGAAGGCCTTCGGGTTGTAAACTGCTTTTATAAGTGAAGAATATGACGGTAACTTATGAATAAGCACCGGCTAACTACGTGCCAGCAGCCGCGGTCATACGTAGGGTGCAAGCATTATCCGGAGTGACTGGGCGTAAAGAGTTGCGTAGGTGGTTAGTAAAGCGAATAGTGAAACCTGTCGGCTCAACCGACAGACTATTATTCGAACTCACTAACTCGAGAATGGTAGAGGTAACTGGAATTTCTAGTGTAGGAGTGAAATCCGTAGATATTAGAAGGAACACCAATGGCGTAGGCAGGTTACTGGACCATTTCTGACACTAAGGCACGAAAGCGTGGGGAGCG…
OTU_587	0	1	0	0	0	0	0	0	0	0	1	1	0	2	6	5	1	3	1	2	0	Bacteria;Proteobacteria;Alphaproteobacteria;Rickettsiales;	753	99.01		TGGGGAATATTGGACAATGGGGGAAACCCTGATCCAGCAATGCCGCGTGAATGAAGAAGGCCTTAGGGTTGTAAAGTTCTTTTACTGAAGAAGATGATGACGGTAATCAGGGAATAAGTCCCGGCAAACTTCGTGCCAGCAGCCGCGGTAATACGAAGGGGACTAGCGTTGTTCGGAATCACTGGGCGTAAAGAGCGAGTAGGTGGTAATATAAGTCAGATGTGAAATCCTTAATCTTAAGTTAAGAATGGCATTTGAGACTGTATTACTAGAGGACAGGAGGGGATAGTGGAATTCCAAGTGTAGAGGTGAAATTCGTAGATATTTGGAGGAACACCGGAAGCGAAGGCGTCTATCTGGCCTGAACCTGACACTGAGAAGCGAGAGCATGGGTAGCAA…
OTU_588	0	0	0	0	0	0	0	0	0	0	0	0	26	209	0	0	0	0	0	0	0	Bacteria;Proteobacteria;Gammaproteobacteria;Oceanospirillales;SAR86_clade;	839	99.77		TGGGGAATATTGGACAATGGGCGCAAGCCTGATCCAGCCATACCGCGTGTGTGAAGAAGGCCTTCGGGTTGTAAAGCACTTTAAGCAGGGAGAAAAAGTTATAGGTTAATACCCTATGACCTTGATGTTACCTGCAGAATAAGCACCGGCTAATTCCGTGCCAGCAGCCGCGGTAATACGGAAGGTGCAAGCGTTAATCGGAATTACTGGGCGTAAAGCGCGCGTAGGTGGTTTGTTAAGTTGGATGTGAAAGCCCTGGGCTCAACCTAGGAACTGCATCCAAAACTAACTCACTAGAGTACGATAGAGGGAGGTAGAATTCATAGTGTAGCGGTGGAATGCGTAGATATTATGAAGAATACCAGCGGCGAAGGCGGCCTCCTGGATCTGTACTGACAC…
OTU_589	3	6	13	2	11	14	7	9	5	9	4	2	21	24	14	3	11	19	2	6	4	Bacteria;Bacteroidetes;Sphingobacteriia;Sphingobacteriales;Saprospiraceae;uncultured;	741	97.16		TAAGGAATATTGGACAATGGGCGAAAGCCTGATCCAGCCATCCCGCGTGGAGGATGACAGCCCTATGGGTCGTAAACTCCTTTTATATGGGACGAAACGCTTCGATTTATCGGAGCCTGACGGTACCATACGAATAAGCACCGGCTAATTCCGTGCCAGCAGCCGCGGTAATACGGAAGGTGCAAGCGTTATCCGGAATCACTGGGTTTAAAGGGTGCGTAGGCGGTTAGATAAGTCAGAGGTGAAAGCTCATCGCTTAACGATGGAATTGCCTTTGATACTGTCTGACTTGAATTAGGTTGAGGTTAGCGGAATGAGTCATGTAGCGGTGAAATGCATAGATATGACTTAGAACACCAATTGCGAAGGCAGCTGGCTAGACCTATATTGACGCTGAGG…
OTU_590	0	14	9	5	3	1	0	0	0	0	0	0	0	0	0	0	2	57	0	0	2	Bacteria;Proteobacteria;Alphaproteobacteria;Rickettsiales;Rickettsiales_Incertae_Sedis;Candidatus_Captivus;	789	99.75		TGGGGAATATTGGACAATGGGGGCAACCCTGATCCAGCAATGCCGCGTGAATGATGAAGGCCTTAGGGTTGTAAAGTTCTTTTATTGATGACGATAATGACGGTAATCAATGAATAAGCACCGGCTAACTTCGTGCCAGCAGCCGCGGTAATACGAAGGGTGCTAGCGTTGTTCGGAATGACTGGGCGTAAAGGGTGCGTAGGCGGTAAGATGCGTCTGATGTGAAATCCCTGGGCTTAACCTAGGAACTGCATTGGATACGGTCTTACTAGAGTCCGCGAGAGGAAGATGGAATTGTGCGTGTAGAGGTGAAATTCGTAGATATGCACAAGAACACCGGTGGCGAAGGCGATCTTCTGGAGCGGTACTGACGCTAAGGCACGAAAGCGTGGGGAGCAA…
OTU_591	2	2	2	5	2	0	26	0	1	2	4	0	0	0	18	19	32	19	4	3	2	Bacteria;Bacteroidetes;Cytophagia;Cytophagales;Cytophagaceae;Leadbetterella;	757	98.34		TAGGGAATATTGGTCAATGGACGAGAGTCTGAACCAGCCATGCCGCGTGCAGGAAGACTGCCCTCTGGGTTGTAAACTGCTTTTATATGGGAAGAAAAGACTCTTGCGAGAGGCATTGACGGTACCATAGGAATAAGCCACGGCTAACTACGTGCCAGCAGCCGCGGTAATACGTAGGTGGCAAGCGTTATCCGGATTTATTGGGTTTAAAGGGTGCGTAGGCGGCTTTTTAAGTTGGTGGTTAAAGGTAGCAGCTTAACTGTTTTACATGCCATCAAAACTGAAGAGCTTGAGTTATCAGGAGGCAGGCGGAATTTCTGGTGTAGCGGTGAAATGCATAGATACCAGAAGGAACACCTATTGCGAAGGCAGCTTGCTGTAGATACACTGACGCTGATG…
OTU_592	3	0	0	0	0	0	0	0	0	0	7	0	0	0	12	5	3	8	6	5	0	Bacteria;Bacteroidetes;Sphingobacteriia;Sphingobacteriales;Chitinophagaceae;uncultured;	694	95.73		TAAGGAATATTGGTCAATGGGCGAAAGCCTGAACCAGCCATGCCGCGTGGAGGATGAAGGCCCTCTGGGTTGTAAACTTCTTTTATTTGGGAAGAAACCCGCGATTTCTATTGCGGTTGACGGTACCATTTGAATAAGCACCGGCTAACTCCGTGCCAGCAGCCGCGGTAATACGGAGGGTGCAAGCGTTATCCGGATTCACTGGGTTTAAAGGGTGCGTAGGCGGGCAGGTAAGTCAGTGGTGAAATCCCCGAGCTTAACTCGGGAACTGCCGTTGATACTATCTGTCTTGAATGTCGTGGAGGTGGGCGGAATATGTCATGTAGCGGTGAAATGCTTAGATATGACATAGAACACCAATTGCGAAGGCAGCTCGCTACACGATGATTGACGCTGAGG…
OTU_593	0	62	66	7	11	0	0	0	0	0	0	0	0	0	0	0	0	0	0	0	53	Bacteria;Proteobacteria;Gammaproteobacteria;	775	97.89		TGGGGAATATTGGACAATGGGGGCAACCCTGATCCAGCCATGCCGCGTGTGTGAAGAAGGCCTTAGGGTTGTAAAGCACTTTCAGTAGGGAGGAAAGCTTGATAGCTAATATCTATCAGGATTGACGTTACCTACAGAAGCAGCACCGGCTAACTTCGTGCCAGCAGCCGCGGTAATACGAAGGGTGCAAGCGTTAATCGGAATTACTGGGCGTAAAGCGCGCGTAGGCGGTTTGATAAGTGAGATGTGAAAGCCCCGGGCTCAACCTGGGAACTGCATCTCATACTGTCAGGCTAGAGTACGGTAGAGGGGGGTAGAATTCCACGTGTAGCGGTGAAATGCGTAGAGATGTGGAGGAATACCAGTGGCGAAGGCGGCCCCCTGGATCGATACTGACGC…
OTU_594	0	0	1	4	2	2	0	2	1	3	1	1	6	6	0	2	0	4	3	1	0	Bacteria;Proteobacteria;Alphaproteobacteria;DB1-14;	686	96.52		TGAGGAATATTGGACAATGGGCGAAAGCCTGATCCAGCCATGCCGCGTGAGTGAAGAAGGCCTTAGGGTTGTAAAGCTCTTTCAATAGTGAAGATAATGACGGTAGCTATAGAAGAAGCTCCGGCTAAATTCGTGCCAGCAGCCGCGGTAATACGAATGGAGCAAGCGTTGTTCGGAATCACTGGGCTTAAAGCGTATGTAGGCGGACTGACAAGTCGGGAGTGAAATCCCAGGGCTCAACCCTGGAACTGCTTCCGAAACTGTAAGTCTAGAATACTGGAGAGGTTGGGAGAATTCCGAGTGTAGAGGTGAAATTCGCAGATATTCGGAGGAATACCAGTGGCGTAGGCGCCCAACTGGACAGTTATTGACGCTCAGATACGAAAGCGTGGGGAGCAA…
OTU_595	0	0	0	0	0	0	0	0	5	11	8	7	21	1	2	0	0	0	0	0	0	Bacteria;Cyanobacteria;Chloroplast;	805	100	Eukaryota;Stramenopiles;Ochrophyta;Bacillariophyta;Coscinodiscophyceae;Chaetocerotales;Chaetocerotales;Chaetocerotaceae;Chaetocerotaceae_X;Chaetocerotaceae_X	TAGGGAATTTTCCGCAATGGGCGAAAGCCTGACGGAGCAATACCGCGTGAGGGAAGACTGCCTATGGGTTGTAAACCTCTTTTTTCAGGGAGGAATTCAATGACGTGTACCTGAAGAATAAGCATCGGCTAACTCCGTGCCAGCAGCCGCGGTAAGACGGAGGATGCAAGTGTTATCCGGAATCACTGGGCGTAAAGCGTCTGTCGGTGGTTGGACAAGTCAACTGTTAAATCTTGAGGCTCAACCTCAAAATCGCAGTCGAAACTGTTTGACTAGAGTATAGTAGGGGTAAAGGGAATTTCCAGTGGAGCGGTGAAATGCGTAGATATTGGAAAGAACACCGATGGCGAAGGCACTTTACTGGGCTATTACTGACACTCAGAGACGAAAGCTAGGGTA…
OTU_596	3	0	0	0	0	1	0	0	0	0	25	0	0	0	18	6	14	13	8	6	1	Bacteria;WD272;	797	100		TGAGGAATTTTCCGCAATGGGCGAAAGCCTGACGGAGCGACGCCGCGTGTGGGAAGAAGGCCTTCGGGTCGTAAACCACTGTCGAAGGGGACGATAATGACGGTACCCTTGGAGGAAGCCCCGGCTAACTACGTGCCAGCAGCCGCGGTAAGACGTAGGGGGCGAGCGTTATTCGGAATTATTGGGCGTAAAGCGCTCGTAGGCGGGATCGATAGTCCGTGAAGAAAGACCTGGGCTCAACTCAGGGAACGGCACGGATACTTCGATTCTTGAGGCAATCAGAGGGTGATGGAATTCCCGGTGTAGCGGTGAAATGCGTAGATATCGGGAGGAACACCAGTGGCGAAGGCGATCACCTGGGGTTGTTCTGACGCTGAGGAGCGAAAGCTAGGGGAGCAA…
OTU_597	3	2	1	0	0	0	0	1	0	0	21	0	0	2	7	9	12	12	10	6	0	Bacteria;Cyanobacteria;Melainabacteria;Obscuribacterales;	729	98.77		TGGGGAATTTTACGCAATGGGGGAAACCCTGACGTAGCGACACCGCGTGAGCGAAGAAGCCCTGTGGGGTGTAAAGCTCTGTCAGCTGGAACGAAAAAAATGACGGTACCAGCAGAGGAAGCATCGGCTAACTACGTGCCAGCAGCCGCGGTAAGACGTAGGATGCAAGCGTTGTCCGGATTTATTGGGCGTAAAGAGTTCGTAGGTGGTTTGTTAAGTCTGATGTTAAAGACCGGGGCTCAACCTCGGGACTGCATTGGATACTGGCAGACTGGAGTATGGTAGAGGTCAGTGGAATTCCCAGTGTAGCGGTGAAATGCGTAGATATTGGGAAGAACACCGGTGGCGTAAGCGACTGACTGGGCCATAACTGACACTGAGGAACGAAAGCCAGGGGAG…
OTU_598	4	0	0	0	0	0	2	0	2	5	32	12	2	1	88	18	19	2	2	0	1	Bacteria;Bacteroidetes;Sphingobacteriia;Sphingobacteriales;Saprospiraceae;uncultured;	609	93.38		TAAGGAATATTGGACAATGGACGAAAGTCTGATCCAGCCATCCCGCGTGCAGGATGACGGCCCTATGGGTTGTAAACTGCTTTTATGAGAGAAGAAACGCCTTTATTTATAGGGGTCTGACGGTATCTCATGAATAAGCACCGGCTAACTCCGTGCCAGCAGCCGCGGTAATACGGAGGGTGCAAGCGTTATCCGGAATCACTGGGTTTAAAGGGTGCGTAGGCGGCCTGATAAGTCAGAGGTGAAATACTGTCGCTCAACGATAGCATTGCCTTTGATACTGTTGGGCTTGAATCAGAATGAGGTTAGCGGAATGTGACATGTAGCGGTGAAATGCATAGATATGTCATGGAACACCGATTGCGAAGGCAGCTGACTGGAACTTGATTGACGCTGAGG…
OTU_599	0	1	1	1	1	1	1	6	4	2	2	2	1	2	5	21	0	0	0	0	0	Bacteria;Proteobacteria;Alphaproteobacteria;Rhizobiales;Rhizobiaceae;Rhizobium;	797	100		TGGGGAATATTGGACAATGGGCGCAAGCCTGATCCAGCCATGCCGCGTGAGTGATGAAGGTCTTAGGATTGTAAAGCTCTTTCACCGGAGAAGATAATGACGGTATCCGGAGAAGAAGCCCCGGCTAACTTCGTGCCAGCAGCCGCGGTAATACGAAGGGGGCTAGCGTTGTTCGGAATTACTGGGCGTAAAGCGCACGTAGGCGGATATTTAAGTCAGGGGTGAAATCCCAGAGCTCAACTCTGGAACTGCCTTTGATACTGGGTATCTTGAGTATGGAAGAGGTGAGTGGAATTCCGAGTGTAGAGGTGAAATTCGTAGATATTCGGAGGAACACCAGTGGCGAAGGCGGCTCACTGGTCCATTACTGACGCTGAGGTGCGAAAGCGTGGGGAGCAA…
OTU_600	2	0	0	0	2	5	1	0	7	0	6	0	0	0	0	2	1	73	21	9	0	Bacteria;Cyanobacteria;Chloroplast;	805	100	Eukaryota;Excavata;Discoba;Euglenozoa;Euglenophyceae;Eutreptiales;Eutreptiales_X;Eutreptiaceae;Eutreptiella;Eutreptiella	TGGGGAATTTTTTGCAATGAGCGAAAGCTTGACAAAGCAATACCGCGTGAAATATGAAGGCCTTTGGGTTGTAAATTTCTTTTCTCAAGGAATAATTTTGAAGGTACTTGAGGAATAACTACCGGCTAACTCTGTGCCAGCAGCCGCGGTAATACAGGGGGTAGAAGCATTATCCGGATTTATTGGGTGTAAAGCACCTGTAGGTTGCTGTAAAAGTTCAATGTTAAATATTAGAGCGTAACTTTGGTATGGCATTGAAAACTATGCGGCTAGAGTGTGGGAGAGGTAAATGGAATTCTTGGTGTAGCGGTGAAATGCGTAGATATTAGGAAGAATACCAATGGCGAAAGCAATTTACTGGACCAATTTCACTGACACTGAGAGGTGAAAGCTAAGGGA…
OTU_601	1	0	0	0	1	0	2	3	9	19	15	22	9	19	13	10	0	0	0	0	0	Bacteria;Proteobacteria;Deltaproteobacteria;Bdellovibrionales;Bdellovibrionaceae;OM27_clade;	585	93.55		TGGGGAATATTGGACAATGGGCGAAAGCCTGATCCAGCCACGCCGCGTGTGTGATGAAGGCCTTCGGGTTGTAAAGCACTGTCGGGAGGGACGAATCAATGACGGTACCTCGCAAGAAAGCACCGGCTAACTCCGTGCCAGCAGCCGCGGTAATACGGAGGGTGCAAGCGTTGCTCGGAATCACTGGGCGTAAAGCGAACGCAGGCGGACACCTAAGTCGGAAGTGAAAGCCCCGGGCTCAACCCGGGAATTGCTCTCGAAACTGGGTGTCTTGAGTCCAGAAGAGGGTGGTGGAATTCCTGGTGTAGAGGTGAAATTCGTTGATATCAGGAGGAACATCGGTGGCGAAGGCGGCCACCTGGTCTGGTACTGACGCTCATGTTCGAAAGCGTGGGGAGC…
OTU_602	1	277	150	23	11	7	10	44	4	2	5	0	0	0	10	33	5	3	4	6	24	Bacteria;Proteobacteria;Betaproteobacteria;Burkholderiales;Burkholderiaceae;Polynucleobacter;	842	100		TGGGGAATTTTGGACAATGGGGGCAACCCTGATCCAGCAATGCCGCGTGAGTGAAGAAGGCCTTCGGGTTGTAAAGCTCTTTTGTCAGGGAAGAAACAGCAGCTCTAACACAGCTGTGAATGACGGTACCTGAAGAATAAGCACCGGCTAACTACGTGCCAGCAGCCGCGGTAATACGTAGGGTGCAAGCGTTAATCGGAATTACTGGGCGTAAAGCGTGCGCAGGCGGTTATACAAGACAGGCGTGAAATCCCCGGGCTTAACCTGGGAATTGCGTCTGTGACTGTATGGCTAGAGTGTGTCAGAGGGGGGTAGAATTCCACGTGTAGCAGTGAAATGCGTAGATATGTGGAGGAATACCAATGGCGAAGGCAGCCCCCTGGGATAACACTGACGCTC…
OTU_603	0	0	0	0	0	0	0	0	0	0	0	1	116	65	0	0	0	0	0	0	0	Bacteria;Proteobacteria;Alphaproteobacteria;OCS116_clade;	757	98.76		TGGGGAATATTGCGCAATGGGGGAAACCCTGACGCAGCCATGCCGCGTGAGTGACGAAGGCCTTAGGGTTGTAAAGCTCTTTCGCTAGGGAAGATAATGACGGTACCTAGTAAAGAAGCCCCGGCTAACTCCGTGCCAGCAGCCGCGGTAATACGGAGGGGGCAAGCGTTGTTCGGAATCACTGGGCGTAAAGCGCACGTAGGCGGACTAATCAGTTGGGGGTGAAAGCCCGGAGCTCAACTCCGGAACTGCCTCCAATACTGTTAGTCTTGAGATCGAGAGAGGTAAGCGGAATTCCGAGTGTAGAGGTGAAATTCGTAGATATTCGGAAGAACACCAGTGGCGAAGGCGGCTTACTGGCTCGATACTGACGCTGAGGTGCGAAAGCGTGGGGAGCAA…
OTU_604	2	16	11	6	7	17	7	3	14	9	13	2	0	0	12	4	5	103	115	42	17	Bacteria;Verrucomicrobia;Opitutae;Opitutales;Opitutaceae;Opitutus;	741	96.95		TTTCGAATCATTCACAATGGGCGAAAGCCTGATGGTGCGACGCCGCGTGAGGGACGAAGGCCTTCGGGTCGTAAACCTCTGTCACCGGGGAAGAAACGCTATGTTTTAATAGATCATAGCCTGACTTAACCTGGAGAGGAAGCAGTGGCTAACTCTGTGCCAGCAGCCGCGGTAATACAGAGACTGCAAGCGTTATTCGGATTCACTGGGCGTAAAGGGTGCGCAGGCGGCCGTGTGTGTCAGGTGTGAAATCTCGAGGCTCAACCTCGAAATGGCGCCTGAAACTACACGGCTAGAGTACTGGAGAGGGTAACGGAATTCACGGTGTAGCAGTGAAATGCGTAGATATCGTGAGGAACACCAGAGGCGAAGGCGGTTACCTGGACAGTTACTGACGCT…
OTU_605	0	0	0	0	0	0	0	2	0	0	0	0	0	0	0	0	0	0	0	0	0	Bacteria;Proteobacteria;Alphaproteobacteria;Rhodospirillales;Rhodospirillaceae;Skermanella;	797	100		TGGGGAATATTGGACAATGGGCGCAAGCCTGATCCAGCAATGCCGCGTGAGTGATGAAGGCCTTCGGGTTGTAAAGCTCTTTCGCACGCGACGATGATGACGGTAGCGTGAGAAGAAGCCCCGGCTAACTTCGTGCCAGCAGCCGCGGTAATACGAAGGGGGCTAGCGTTGTTCGGAATTACTGGGCGTAAAGGGCGCGTAGGCGGTACTTCAAGTCAGGCGTGAAAGCCCCGGGCTCAACCTGGGAACCGCGCTTGAGACTGGAGAACTAGAGTTCGGGAGAGGATGGTGGAATTCCCAGTGTAGAGGTGAAATTCGTAGATATTGGGAAGAACACCGATGGCGAAGGCAGCCATCTGGACCGACACTGACGCTGAGGCGCGAAAGCGTGGGGAGCAA…
OTU_606	2	0	0	0	0	2	1	10	9	18	4	16	7	7	6	1	4	2	1	4	0	Bacteria;Cyanobacteria;Chloroplast;	793	99.75		TGAGGAATTTTCTGCAATGGGCGCAAGCCTGACAGAGCAATACCGCGTGAGGGATGACTGCCTACGGGTTGTAAACCTCTTTTCTCAAGGAGGAAGATCTGACGTTACTTGAGGAATAAGCATCGGCTAACCCTGTGCCAGCAGCCGCGGTAATACAGGGGATGCAAGTGTTATCCGGAATTATTGGGCGTAAAGCGTCTGCAGGTTGATATGTAAGTCTTTTGTTAAAACTTTGAGCTCAACTCAAATTCCGCAAAAGAAACTATTTATCTTGAGTATGGTAGAGGTAAAGGGAATTTCCAGTGGAGCGGTGAAATGCGTAGATATTGGAAAGAACACCAACAGCGAAGGCACTTTACTGGGCCATTACTGACACTCAGAGACGAAAGCTAGGGTAGC…
OTU_607	8	0	0	6	16	3	38	44	22	6	32	10	0	0	33	48	39	24	6	2	19	Bacteria;Proteobacteria;Gammaproteobacteria;Oceanospirillales;Oceanospirillaceae;Pseudospirillum;	753	97.64		TGGGGAATATTGGACAATGGGGGAAACCCTGATCCAGCCATGCCGCGTGTGTGAAGAAGGCCTTCGGGTTGTAAAGCACTTTAAGCAGGGAGGAAAGAGTGATGGCTAATACCCATTATTTTTGACGCTACCTGCAGAATAAGCACCGGCTAACTTCGTGCCAGCAGCCGCGGTAATACGAAGGGTGCAAGCGTTAATCGGAATTACTGGGCGTAAAGCGCGCGTAGGCGGTTTGGTAAGTTGGATGTGAAAGCCCCGGGCTCAACCTGGGAATTGCATCCAAGACTGTCAGGCTAGAGTACGGGAGAGGGGGGTAGAATTCCACGTGTAGCGGTGAAATGCGTAGAGATGTGGAGGAATACCGGTGGCGAAGGCGGCCCCCTGGATCGATACTGACGC…
OTU_608	2	0	0	0	1	1	0	0	0	0	6	0	0	0	8	0	6	4	4	0	0	Bacteria;Proteobacteria;Betaproteobacteria;Neisseriales;Neisseriaceae;uncultured;	688	95.32		TGGGGAATTTTGGACAATGGGGGGAACCCTGATCCAGCAACGCCGCGTGAATGAAGAAGGCCTTAGGGTTGTAAAGTTCTTTTGTCTGAGAGCAAAGACTAGTGGGTAATATCCACTGGGGATGAGAGTATCAGAAGAATAAGCACCGGCTAACTACGTGCCAGCAGCCGCGGTAATACGTAGGGTGCAAGCGTTAATCGGAATTACTGGGCGTAAAGGGTGCGCAGGCGGATATATAAGTTAGATGTGAAATACCCGGGCTTAACCTGGGAATGGCATTTAAGACTGTATATCTAGAGTTTGTCAGAGGGGGGTAGAATTCCAAGTGTAGCAGTGAAATGCGTAGAGATTTGGAGGAATACCGGTGGCGAAGGCGGCCCCCTGGGATAGAACTGACGC…
OTU_609	0	9	6	28	40	0	0	0	0	0	0	0	0	0	0	0	0	0	0	0	14	Bacteria;Chlamydiae;Chlamydiae;Chlamydiales;Parachlamydiaceae;	696	95.55		TCGAGAATCATTCGCAATGGGCGAAAGCCTGACGATGCGACGCCGTGTGAGCGATGAAGGCCTTAGGGTCGTAAAGCTCTTTCGCCTGGGAACAAGAGAAACTGGCTAATATCCAGTCTATTTGAGGGTACCAGGTAAAGAAGCACCGGCTAACTCCGTGCCAGCAGCTGCGGTAATACGGAGGGTGCAAGCATTAATCGGATTTATTGGGCGTAAAGGGCGCGTAGGCGGTAAGATAAGTCAGATGTGAAATCCCGGGGCTCAACCTCGGAACAGCATTTGAAACTATCTTTCTAGAGGGTAGGCGGAGAAAACGGAATTCCACAAGTAGCGGTGAAATGCGTAGATATGTGGAAGAACACCGGTGGCGAAGGCGGTTTTCTAGCTTATTCCTGACGC…
OTU_610	1	0	0	0	0	1	6	1	7	6	4	1	51	53	11	3	6	2	4	2	0	Bacteria;Proteobacteria;Alphaproteobacteria;Rhodospirillales;Rhodospirillaceae;Defluviicoccus;	789	99.75		TGGGGAATATTGGACAATGGGGGCAACCCTGATCCAGCCATGCCGCGTGAGTGAAGAAGGCCTTAGGGTTGTAAAGCTCTTTCAGCAGGGAAGATGATGACGGTACCTGCAGAAGAAGCCCCGGCTAACTCCGTGCCAGCAGCCGCGGTAATACGGAGGGGGCTAGCGTTGCTCGGAATTACTGGGCGTAAAGAGCATGTAGGCGGATTGCATAGTCAGGCGTGAAAGCCCCAGGCTCAACCTGGGAACTGCGTTTGATACTTGCAGTCTTGAGTCCGAGAGAGGGTGGTGGAATTCCCAGTGTAGAGGTGAAATTCGTAGATATTGGGAAGAACACCAGTGGCGAAGGCGGCCACCTGGCTCGGTACTGACGCTGAGATGCGAAAGCGTGGGGAGCAA…
OTU_611	2	0	0	1	0	0	1	0	0	0	12	0	0	0	25	8	8	17	15	6	0	Bacteria;Acidobacteria;Holophagae;Holophagales;Holophagaceae;Geothrix;	807	98.83		TGGGGAATTTTGCGCAATGGACGAAAGTCTGACGCAGCAACGCCGCGTGGGTGATGAAGGTCTTCGGACTGTAAAACCCTGTCGTCAGGGACGAAGGTGCTTACGTTAATAGCGTGAGTGCTTGACGGTACCTGGAGAGGAAGCCCCGGCTAACTCTGTGCCAGCAGCCGCGGTAATACAGAGGGGGCAAGCGTTATTCGGAATTATTGGGCGTAAAGGGCGCGTAGGCGGTTTTTTAAGTCAGATGTGTAATCCCCGAGCTCAACTTGGGAACTGCATCTGAGACTGGAAGGCTAGAGTACTGGAGAGGGTGGTGGAATTCCTCGTGTAGCGGTGAAATGCGTAGAGATGAGGAGGAACACCAGTGGCGAAGGCGGCCACCTGGACAGTAACTGACGC…
OTU_612	0	1	1	0	0	0	0	0	0	0	2	0	0	0	3	3	0	4	2	1	0	Bacteria;Cyanobacteria;Chloroplast;	785	99.5	Eukaryota;Archaeplastida;Chlorophyta;Trebouxiophyceae;Trebouxiophyceae_X;Chlorellales;Chlorellales_X;Oocystaceae;Oocystaceae_X;Oocystaceae_X	TGAGGAATTTTCCGCAATGGGCGAAGGCCTGACGGAGCAATGCCGCGTGGAGGATGACAGCCCATGGGTCGTAAACTCCTTTTCTTGGAGAAGAAATTTTGACGGTATCTGAGGAATAAGCATCGGCTAACTCCGTGCCAGCAGCCGCGGTAATACGGAGGATGCAAGCGTTGTCCGGAATCATTGGGCGTAAAGGGTCCTGAGGTGGTTTGCTCAGTCCACTGTGAAAGTTCAGGGCTTACCCTTGAAAATGCGGTGGAAACTAGTAGGCTAGAGTACGGTGGGGGCAGAGGGAATTCCCGATGTAGCGGTGAAATGCATAGATATCGGGAAGAACACCGATGGCGAAGGCACTCTGCTGGGCCGACACTGACACTGAAAGACGAAAGCCAGGGGAGC…
OTU_613	0	0	0	0	0	0	0	0	0	0	1	0	0	0	3	7	2	1	0	1	0	Bacteria;Proteobacteria;Alphaproteobacteria;Rhodospirillales;Acetobacteraceae;	741	98.26		TGGGGAATATTGGACAATGGGCGCAAGCCTGATCCAGCAATGCCGCGTGGGTGAAGAAGGTCTTCGGATTGTAAAGCCCTTTCGGCGGGGACGATGATGACGGTACCCGCAGAAGAAGCCCCGGCTAACTTCGTGCCAGCAGCCGCGGTAATACGAAGGGGGCTAGCGTTGCTCGGAATGACTGGGCGTAAAGGGCGCGTAGGCGGTTCGGACAGTCAGGCGTGAAATTCCCGGGCTTAACCTGGGGGCTGCGCTTGATACATCTGGACTTGAGTGAGGAAGAGGGTCGTGGAATTCCCAGTGTAGAGGTGAAATTCGTAGATATTGGGAAGAACACCGGTGGCGAAGGCGGCGACCTGGTCCTTGACTGACGCTGAGGCGCGAAAGCGTGGGGAGCAA…
OTU_614	0	58	21	1	1	0	0	0	0	0	0	0	0	0	0	0	0	0	0	0	0	Bacteria;Proteobacteria;Alphaproteobacteria;Rhodospirillales;Acetobacteraceae;uncultured;	765	99		TGGGGAATATTGGACAATGGGCGAAAGCCTGATCCAGCAATGCCGCGTGTGTGAAGAAGGTCTTCGGATTGTAAAGCACTTTCGACGGGGACGATGATGACGGTACCCGTAGAAGAAGCCCCGGCTAACTTCGTGCCAGCAGCCGCGGTAATACGAAGGGGGCTAGCGTTGCTCGGAATGACTGGGCGTAAAGGGCGCGTAGGCGGACGGTACAGTCAGATGTGAAATTCCCGGGCTCAACCTGGGGGCTGCATTTGATACGTATTGTCTAGAGTGAGGAAGAGGGTCGTGGAATTCCCAGTGTAGAGGTGAAATTCGTAGATATTGGGAAGAACACCGGTGGCGAAGGCGGCGACCTGGTCCTTTACTGACGCTGAGGCGCGAAAGCGTGGGGAGCAA…
OTU_615	0	0	0	0	0	0	0	0	0	6	0	3	60	184	0	0	0	1	0	0	0	Bacteria;Cyanobacteria;Cyanobacteria;SubsectionI;FamilyI;	795	99.75		TGGGGAATTTTCCGCAATGGGCGAAAGCCTGACGGAGCAATACCGCGTGAGGGAGGAATGCCTTTGGGTTGTAAACCTCTTTTCTCAGGGAAGAAGATCTGACGGTACCTGAGGAATAAGTATCGGCTAACTCCGTGCCAGCAGCCGCGGTAATACGGAGGATGCAAGCGTTATCCGGAATCATTGGGCGTAAAGCGTCCGCAGGTGGTTTCCAAAGTCTGCTGTTAAAGACTGGAGCTCAACTCCGGAACGGCGGTGGAAACTTGGAAACTAGAGTTCGGTAGGGGTAGCAGGAATTCCCAGTGTAGCGGTGAAATGCGTAGATATTGGGAAGAACATCGGTGGCGAAGGCGTGCTACTGGACCGCAACTGACACTCAGGGACGAAAGCTAGGGTAGC…
OTU_616	0	0	0	0	0	0	0	0	0	0	14	0	0	0	16	3	4	5	2	4	0	Bacteria;Proteobacteria;Betaproteobacteria;Burkholderiales;Comamonadaceae;	817	99.06		TGGGGAATTTTGGACAATGGACGCAAGTCTGATCCAGCCATGCCGCGTGCGGGAAGAAGGCCTTCGGGTTGTAAACCGCTTTTGTCAGGGAAGAAACGGCTCTGTCTAATACATGGGGCTAATGACGGTACCTGAAGAATAAGCACCGGCTAACTACGTGCCAGCAGCCGCGGTAATACGTAGGGTGCAAGCGTTAATCGGAATTACTGGGCGTAAAGCGTGCGCAGGCGGTTATGCAAGACAGATGTGAAATCCCCGGGCTCAACCTGGGAACTGCATTTGTGACTGCATGGCTAGAGTACGGTAGAGGGGGATGGAATTCCGCGTGTAGCAGTGAAATGCGTAGATATGCGGAGGAACACCGATGGCGAAGGCAATCCCCTGGACCTGTACTGACGC…
OTU_617	1	4	1	2	9	2	3	10	5	6	5	8	9	28	6	26	3	2	0	2	6	Bacteria;Bacteroidetes;Flavobacteriia;Flavobacteriales;Flavobacteriaceae;Flavobacterium;	741	97.16		TGAGGAATATTGGGCAATGGAGGCAACTCTGACCCAGCCATGCCGCGTGCAGGAAGACGGTCCTATGGATTGTAAACTGCTTTTATACGGGAAGAAACCCTGCTACGTGTAGCAGCTTGACGGTACCGTAAGAATAAGGATCGGCTAACTCCGTGCCAGCAGCCGCGGTAATACGGAGGATCCAAGCGTTATCCGGAATCATTGGGTTTAAAGGGTCCGTAGGCGGCCTTATAAGTCAGTGGTGAAATCTCCCAGCTCAACTGGGAAACTGCCATTGATACTGTAGGGCTTGAATTATTAGGAAGTAACTAGAATATGTAGTGTAGCGGTGAAATGCTTAGAGATTACATGGAATACCAATTGCGAAGGCAGGTTACTACTAATATATTGACGCTGATG…
OTU_618	0	0	0	0	0	0	0	0	22	15	1	2	0	0	6	0	0	0	0	0	1	Bacteria;Cyanobacteria;Chloroplast;	801	100	Eukaryota;Hacrobia;Cryptophyta;Cryptophyceae;Cryptophyceae_X;Pyrenomonadales;Pyrenomonadales_X;Chroomonadaceae;Chroomonadaceae_X;Chroomonadaceae_X	TGGGGAATTTTCCGCAATGGGCGAAAGCCTGACGGAGCAATACCGCGTGAGGGATGACAGCCTGTGGGTTGTAAACCTCTTTTCTCAAGGAAGAAGTTCTGACGGTACTTGAGGAATAAGCATCGGCTAACTCTGTGCCAGCAGCCGCGGTAATACAGAGGATGCAAGCGTTATCCGGAATCACTGGGCATAAAGCGTCTGTAGGTGGTTCGGTAAGTCTGCTGTTAAAGACTAGGGCCTAACCCTAGAAAAGCAGTGGAAACTGCCAAACTTGAGTGTGGTAGAGGTAGAGGGAATTCCTAGTGTAGCGGTGAAATGCGTAGATATTAGGAAGAACACCAATGGCGAAGGCACTCTACTGGGCCATAACTGACACTGAGAGACGACAGCTAGGGGAGC…
OTU_619	0	0	1	0	0	0	0	0	0	0	0	0	58	55	0	0	0	0	0	0	0	Bacteria;Proteobacteria;Alphaproteobacteria;Rhodospirillales;Rhodospirillaceae;uncultured;	797	100		TGGGGAATATTGGACAATGGGGGAAACCCTGATCCAGCAATGCCGCGTGAGTGAAGAAGGCCTTAGGGTTGTAAAACTCTTTCACTGATGAAGATGATGACGGTAATCAGAGAAGAAGCCCCGGCTAACTCCGTGCCAGCAGCCGCGGTAATACGGAGGGGGCTAGCGTTATTCGGATTTACTGGGCGTAAAGCGCACGTAGGCGGCGTATCTAGTCAGAGGTGAAAGCCCGGGGCTCAACCCCGGAATTGCCTTTGATACTGGTATGCTTGAGTTCGGAAGAGGGTAGTGGAATTCCAAGTGTAGAGGTGAAATTCGTAGATATTTGGAAGAACACCGGTGGCGAAGGCGGCTACCTGGTCCGATACTGACGCTGAGGTGCGAAAGCGTGGGGAGCGA…
OTU_620	1	0	0	0	1	0	0	0	0	0	3	0	0	0	5	0	0	3	0	5	0	Bacteria;Proteobacteria;Deltaproteobacteria;Bdellovibrionales;Bdellovibrionaceae;Bdellovibrio;	676	96.05		TAGGGAATATTGCACAATGGAGGAAACTCTGATGCAGCGACGCCGCGTGAGTGATGAAGGCCTTCGGGTTGTAAAGCTCTGTTCTCAGGGAAAAAGAAAGTGATTGTACCTGAGGAGAAAGGACCGGCTAACTTCGTGCCAGCAGCCGCGGTAAGACGAGGGGTCCTAGCGTTGCTCGGAATTATTGGGCGTAAAGCGGGTGTAGGTGGCTTTGTAAGTCAGAAGTGAAAGCCCCAGGCTTAACCTGGGAAGTGCTTTTGATACTGCTTAGCTTGAGTGTGGGAGAGGATAGTAGAATTCCTGGTGTAGTGGTGAAATACGTAGATATCAGGAGGAATACCGGTGGCGAAGGCGGCTATCTGGCCCAACACTGACACTCAGACCCGAAAGCGTGGGGAT…
OTU_621	1	0	17	3	2	3	0	3	0	1	2	2	20	17	3	3	4	1	3	0	0	Bacteria;Bacteroidetes;Sphingobacteriia;Sphingobacteriales;Sphingobacteriaceae;Mucilaginibacter;	765	97.87		TAAGGAATATTGGTCAATGGGCGAAAGCCTGAACCAGCCATGCCGCGTGCAGGAAGACGGCCCTACGGGTTGTAAACTGCTTTTATACCGGAATAAACCCTTTTACGTGTAAGAGGCTGAATGTACGGTAAGAATAAGGATCGGCTAACTCCGTGCCAGCAGCCGCGGTAATACGGAGGATCCGAGCGTTATCCGGATTTATTGGGTTTAAAGGGTGTGTAGGCGGCTTATTAAGTCAGGGGTGAAAGACGGCAGCTCAACTGTCGCAGTGCCTTTGATACTGATGAGCTTGAATGCACTTGAGGTAGGCGGAATGTGACAAGTAGCGGTGAAATGCATAGATATGTCACAGAACACCAATTGCGAAGGCAGCTTACTAAAGTGTGATTGACGCTGAGG…
OTU_622	0	0	0	0	0	0	0	0	0	0	11	0	0	0	6	1	1	5	5	5	0	Bacteria;Proteobacteria;Alphaproteobacteria;Rhodospirillales;Rhodospirillaceae;	710	97.26		TGGGGAATATTGGACAATGGGCGCAAGCCTGATCCAGCAATGCCGCGTGTGTGATGAAGGCCTTCGGGTTGTAAAGCACTTTCGCACGCGACGATGATGACGGTAGCGTGAGAAGAAGCCCCGGCTAACTTCGTGCCAGCAGCCGCGGTAATACGAAGGGGGCTAGCGTTGTTCGGAATTACTGGGCGTAAAGGGCGCGTAGGCGGCCTATCAAGTCAGGCGTGAAAGCCCCGGGCTTAACCTGGGAATTGCGTTTGAGACTGGTAAGCTTGAGTTCGGGAGAGGTGAGTGGAATTCCCAGTGTAGAGGTGAAATTCGTAGATATTGGGAAGAACACCGGTGGCGAAGGCGGCTCACTGGACCGACACTGACGCTGAGGCGCGAAAGCGTGGGGAGCAA…
OTU_623	5	0	0	0	0	1	1	2	53	29	49	61	31	12	11	17	2	6	0	0	0	Bacteria;Bacteroidetes;Flavobacteriia;Flavobacteriales;Flavobacteriaceae;Ulvibacter;	773	98.1		TGAGGAATATTGGACAATGGGCGAGAGCCTGATCCAGCCATGCCGCGTGCAGGAAGACGGCCCTATGGGTTGTAAACTGCTTTTATACAGGAAGAAACATCCCGACGTGTCGGGACTTGACGGTACTGTAAGAATAAGGACCGGCTAACTCCGTGCCAGCAGCCGCGGTAATACGGAGGGTCCGAGCGTTATCCGGAATCATTGGGTTTAAAGGGTCCGTAGGCGGACAGCTCAGTCAGTGGTGAAAGTTTGCAGCTCAACTGTAAAATTGCCATTGATACTGGTTGTCTTGAATTAATGTGAAGTGGTTAGAATAAGTAGTGTAGCGGTGAAATGCATAGATATTACTTAGAATACCAATTGCGAAGGCAGATCACTAACATTATATTGACGCTGATG…
OTU_624	0	29	28	6	13	0	0	0	0	0	0	0	2	1	0	0	0	1	1	0	7	Bacteria;Bacteroidetes;Flavobacteriia;Flavobacteriales;Flavobacteriaceae;	781	98.34		TGAGGAATATTGGACAATGGGCGAGAGCCTGATCCAGCCATGCCGCGTGCAGGAAGACTGCCCTATGGGTTGTAAACTGCTTTTATACGGGAAGAAACACCCCCTCGTGAGGGGGCTTGACGGTACCGTAAGAATAAGGATCGGCTAACTCCGTGCCAGCAGCCGCGGTAATACGGAGGATCCAAGCGTTATCCGGAATCATTGGGTTTAAAGGGTCCGTAGGTGGATAATTAAGTCAGAGGTGAAATCCTGCAGCTCAACTGTAGAATTGCCTTTGATACTGGTTATCTTGAGTCATTATGAAGTAGTTAGAATATGTAGTGTAGCGGTGAAATGCATAGATATTACATAGAATACCAATTGCGAAGGCAGATTACTAATAATGCACTGACACTGATG…
OTU_625	1	0	0	0	1	1	0	0	0	0	3	0	0	0	7	4	6	1	5	2	0	Bacteria;Proteobacteria;Gammaproteobacteria;Xanthomonadales;uncultured;	823	99.3		TGGGGAATATTGGACAATGGGGGAAACCCTGATCCAGCGACGCCGCGTGTGTGAAGAAGGCCTGCGGGTTGTAAAGCACTTTTAGTGGGGACAAAAAGTCACGGGCTAACACCGCGTGATCTTGATTTAACTCACAGAAAAAGCACCGGCTAACTCTGTGCCAGCAGCCGCGGTAATACAGAGGGTGCGAGCGTTAATCGGAATTACTGGGCGTAAAGCGCGCGTAGACGGTTTGGTAAGTCAGATGTGAAATCCCCGGGCTCAACCTGGGAACTGCATTTGATACTGCCTGGCTAGAGTATCGAAGAGGGAAGTGGAATTTCCGGTGTAGCGGTGAAATGCGTAGATATCGGAAGGAACACCAGTGGCGAAAGCGACTTCCTGGTCGAATACTGACGT…
OTU_626	0	0	3	2	4	2	2	1	0	1	6	1	6	7	3	8	3	2	1	4	2	Bacteria;Proteobacteria;Alphaproteobacteria;Sphingomonadales;Sphingomonadaceae;	797	100		TGGGGAATATTGGACAATGGGCGAAAGCCTGATCCAGCAATGCCGCGTGAGTGATGAAGGCCTTAGGGTTGTAAAGCTCTTTTACCAGGGATGATAATGACAGTACCTGGAGAATAAGCTCCGGCTAACTCCGTGCCAGCAGCCGCGGTAATACGGAGGGAGCTAGCGTTGTTCGGAATTACTGGGCGTAAAGCGCACGTAGGCGGCTATTCAAGTCAGAGGTGAAAGCCCGGGGCTCAACCCCGGAACTGCCTTTGAAACTAGATAGCTTGAATCTTGGAGAGGCGAGTGGAATTCCGAGTGTAGAGGTGAAATTCGTAGATATTCGGAAGAACACCAGTGGCGAAGGCGACTCGCTGGACAAGTATTGACGCTGAGGTGCGAAAGCGTGGGGAGCAA…
OTU_627	0	0	0	0	0	0	0	0	3	15	3	68	16	47	1	0	1	0	0	0	0	Bacteria;Bacteroidetes;Flavobacteriia;Flavobacteriales;Flavobacteriaceae;Formosa;	805	99.05		TGAGGAATATTGGACAATGGAGGCAACTCTGATCCAGCCATGCCGCGTGCAGGATGACTGCCCTATGGGTTGTAAACTGCTTTTATACAGGAAGAAACCCCGCTACGTGTAGCGGTTTGACGGTACTGTAGGAATAAGGATCGGCTAACTCCGTGCCAGCAGCCGCGGTAATACGGAGGATCCAAGCGTTATCCGGAATCATTGGGTTTAAAGGGTCCGTAGGTTGATAATTAAGTCAGAGGTGAAATCTTGCAGCTCAACTGTAAAATTGCCTTTGATACTGGTTATCTTGAGTTATTATGAAGTAGTTAGAATATGTAGTGTAGCGGTGAAATGCATAGATATTACATAGAATACCAATTGCGAAGGCAGATTACTAATAATCAACTGACACTGATG…
OTU_628	0	0	0	0	0	3	2	1	1	12	0	0	7	0	2	1	0	0	6	12	0	Bacteria;Proteobacteria;Alphaproteobacteria;Rickettsiales;	387	88.5		TGAGGAATATTGGACAATGGGCGAAAGCTTGATCCAGCAATATCACGTGAGTGATGAAGGCTATTTGGTTGTAAAGCTCTTTCATCGAGGAGGATAATGACAGTACTCGAAGAAGAAGTCCCGGCTAACTCCGTGCCAGCAGCCGCGGTAATACGGGGGGGACAAGTCTTATTCGGAATGACTGGGCGTAAAGGGTCTGTAGGCGGTTTATTAAGTGAAACGCAAAAGTTTAGGGCTCAACCCTAAAAAGATGTTTCAAACTGATAAACTAGAGTTCAAAAGGGGATAGTAGAATTTCTGGTGGAGGGATAAAATCCTTAGATATCAGAAGGAATACCAGAGGCGAAGGCGACTATCTGGGTTGATACTGACGCTGAGAGACGAAAGCATGGGGAGCGA…
OTU_629	3	0	0	0	0	6	12	7	5	0	11	10	1	0	26	18	13	2	2	3	0	Bacteria;Proteobacteria;Alphaproteobacteria;Rhodospirillales;Rhodospirillaceae;	751	98.76		TGGGGAATATTGGACAATGGGCGCAAGCCTGATCCAGCCATGCCGCGTGAGTGAAGAAGGCCCTAGGGTTGTAAAGCTCTTTCACCTGTGAAGATGATGACGGTAGCAGGAAAAGAAGCCCCGGCTAACTCCGTGCCAGCAGCCGCGGTAATACGGAGGGGGCTAGCGTTGCTCGGAATTACTGGGCGTAAAGGGCGCGCAGGCGGAACACAAAGTCAGGCGTGAAAGCCCCGGGCTTAACCTGGGAACTGCGTTTGATACTTGTGATCTAGAGTCTCGGAGAGGGTGGTGGAATTCCCAGTGTAGAGGTGAAATTCGTAGATATTGGGAAGAACACCAGTGGCGAAGGCGGCCACCTGGACGAGCACTGACGCTGAGGCGCGAAAGCGTGGGGAGCAA…
OTU_630	4	3	0	0	0	0	0	0	0	0	9	0	0	0	3	5	2	9	1	2	0	Bacteria;Proteobacteria;Betaproteobacteria;Neisseriales;Neisseriaceae;uncultured;	696	95.55		TGGGGAATTTTGGACAATGGGGGCAACCCTGATCCAGCAACGCCGCGTGAATGAAGAAGGCCTTAGGGTTGTAAAGTTCTTTTATCTGTGAGCAAAAGTAGTATATGAATAGTATGCTATGTTGAGAGTAGCAGAGGAATAAGCACCGGCTAACTACGTGCCAGCAGCCGCGGTAATACGTAGGGTGCGAGCGTTAATCGGAATTACTGGGCGTAAAGGGTGCGCAGGCGGATATATAAGTTAGATGTGAAATACCCGGGCTTAACCTGGGAATGGCATTTAAGACTGTATGTCTAGAGTTTGTCAGAGGGGGGTAGAATTCCAAGTGTAGCAGTGAAATGCGTAGAGATTTGGAGGAATACCGATGGCGAAGGCAGCCCCCTGGGATAGAACTGACGC…
OTU_631	9	3	1	9	9	60	178	284	24	12	43	5	1	0	294	348	7	11	9	6	9	Bacteria;Verrucomicrobia;Spartobacteria;Chthoniobacterales;LD29;	813	99.06		TCGAGAATTTTTCACAATGGGGGAAACCCTGATGGAGCGACGCCGCGTGGAGGATGAAGGTTTTCGGATCGTAAACTCCTGTCATTAGAGAACAAGGCACATAGTTTAACTGACCATGTGTTGATAGTATCTGAAGAGGAAGAGACGGCTAACTCTGTGCCAGCAGCCGCGGTAATACAGAGGTCTCAAGCGTTGTTCGGATTCATTGGGCGTAAAGGGTGCGTAGGTGGCGAGGTAAGTCGGATGTGAAATCTCCAAGCTCAACTTGGAAACTGCATTCGATACTGCTTTGCTAGAGGATTGTAGAGGGCATTGGAATTCACGGTGTAGCAGTGAAATGCGTAGATATCGTGAGGAAGACCAGTGGCGAAGGCGAATGCCTGGGCAATTCCTGACACT…
OTU_632	0	11	9	12	22	0	0	0	9	6	0	8	0	0	0	0	0	2	0	2	13	Bacteria;Cyanobacteria;Cyanobacteria;SubsectionI;FamilyI;	714	98.52		TGGGGAATTTTCCGCAATGGGCGAAAGCCTGACGGAGCAATACCGCGTGAGGGAGGAAGGTTCTTGGATTGTAAACCTCTTTTATCAGGGAATAAAAAAATGAAGGTACCTGATGAATAAGCATCGGCTAACTCCGTGCCAGCAGCCGCGGTAATACGGAGGATGCAAGCGTTATCCGGAATTATTGGGCGTAAAGAGTCCGTAGGTGGAAGTTCAAGTCTGTCGTTAAAGAATGGAGCTTAACTCCATAGAGGCGGTGGAAACTGAACAACTAGAGTGCGGTAGGGGTAACGGGAATTCCCAGTGTAGCGGTGAAATGCGTAGATATTGGGAAGAACATCGGTGGCGAAAGCGCGTTACTGGGCCGAAACTGACACTGAGGGACGAAAGCTAGGGTAG…
OTU_633	1	0	0	0	0	0	0	0	0	1	11	0	0	0	2	3	5	1	0	1	0	Bacteria;Proteobacteria;Epsilonproteobacteria;Campylobacterales;Campylobacteraceae;Sulfurospirillum;	797	100		TGGGGAATATTGCACAATGGAGGAAACTCTGATGCAGCAACGCCGCGTGGAGGATGACGCATTTCGGTGTGTAAACTCCTTTTATAAGGGAAGATAATGACGGTACCTTATGAATAAGCACCGGCTAACTCCGTGCCAGCAGCCGCGGTAATACGGAGGGTGCAAGCGTTACTCGGAATCACTGGGCGTAAAGGATGCGTAGGCTGGAAATCAAGTCGAGAGTGAAATCCAACGGCTCAACCGTTGAACTGCTCTCGAAACTGGTTACCTAGAATATGGGAGAGGTAGATGGAATTGGTGGTGTAGGGGTAAAATCCGTAGATATCACCAGGAATACCGATTGCGAAGGCGATCTACTGGAACATTATTGACGCTGAGGCATGAAAGCGTGGGGAGCAA…
OTU_634	0	0	0	0	0	0	0	0	0	0	0	0	9	38	0	0	0	0	0	0	0	Bacteria;Cyanobacteria;Chloroplast;	803	100	Eukaryota;Stramenopiles;Ochrophyta;Bacillariophyta;Bacillariophyta_X;Bacillariophyta_XX;Bacillariophyta_XXX;Bacillariophyta_XXXX;Bacillariophyta_XXXXX;Bacillariophyta_XXXXX	TAGGGAATTTTCCGCAATGGGCGAAAGCCTGACGGAGCAATACCGCGTGAGGGAAGACTGCCTATGGGTTGTAAACCTCTTTTTTCAGGGAGGAATAAATGACGTGTACCTGAAGAATAAGCATCGGCTAACTCCGTGCCAGCAGCCGCGGTAAGACGGAGGATGCAAGTGTTATCCGGAATCACTGGGCGTAAAGCGTCTGTAGGTGGTTGTTTAAGTCAACTGTTAAATCTTGAGGCTCAACTTCAAAATCGCAGTCGAAACTATTCAACTAGAGTATAGTAGGGGTAAAGGGAATTTCCAGTGGAGCGGTGAAATGCGTAGATATTGGAAAGAACACCGATGGCGAAGGCACTTTACTGGGCTATTACTAACACTCAGAGACGAAAGCTAGGGTAG…
OTU_635	0	0	0	0	0	0	0	0	0	0	4	0	0	0	4	1	2	0	1	0	0	Bacteria;Bacteroidetes;Bacteroidia;Bacteroidales;Marinilabiaceae;	821	99.53		TGAGGAATATTGGTCAATGGGCGCAAGCCTGAACCAGCCATGTCGCGTGCAGGATGACTGCCCTATGGGTTGTAAACTGCTTTTGTATGGGAAGAAAGTGAGATACGTGTATCTCTTTGCCGGTACCATACGAATAAGGATCGGCTAACTCCGTGCCAGCAGCCGCGGTAATACGGAGGATCCAAGCGTTATCCGGATTTATTGGGTTTAAAGGGTGCGTAGGCGGTTTAATAAGTCAGTGGTGAAATCTTGCAGCTTAACTGTAAAATTGCCATTGATACTGCTAGACTTGAGTATAGTTGAGGTGGGCGGAATGTGTTGTGTAGCGGTGAAATGCATAGATATAACACAGAACACCAATTGCGAAGGCAGCTCACTAAGCTATAACTGACGCTGAGG…
OTU_636	0	0	0	0	0	0	0	0	0	6	0	5	0	0	2	0	0	23	9	2	0	Bacteria;Cyanobacteria;Chloroplast;	803	100	Eukaryota;Stramenopiles;Ochrophyta;Dictyochophyceae;Dictyochophyceae_X;Dictyochophyceae_XX;Dictyochophyceae_XXX;Dictyochophyceae_XXXX;Dictyochophyceae_XXXXX;Dictyochophyceae_XXXXX	TGGGGAATTTTCTGCAATGGGCGAAAGCCTGACAGAGCAATACCGCGTGAGGGATGAAGGCTCGTGGGTCGTAAACCTCTTTTTTCAAGGAGGAAGTTCTGACGTGTACTTGAAGAATAAGCATCGGCTAACTCCGTGCCAGCAGCCGCGGTAAGACGGAGGATGCAAGTGTTATCCGGAATCACTGGGCGTAAAGCGTCTGTAGGTGGTTTAATAAGTCTATTGTTAAATTTTGAGGCTTAACTTCAAATCAGCAATAGAAACTGTTAGGCTTGAGTATGGTAGAGGTAAAAGGAATTTCCAGTGGAGCGGTGAAATGCGTAGATATTGGAAAGAACACCGATGGCGAAGGCATTTTACTGGACCCTAACTGACACTCAGAGACGAAAGCTAGGGTAG…
OTU_637	0	0	0	0	0	0	0	0	0	0	0	0	95	121	0	0	0	0	0	0	0	Bacteria;Bacteroidetes;Flavobacteriia;Flavobacteriales;Flavobacteriaceae;Polaribacter;	837	100		TGAGGAATATTGGGCAATGGAGGCAACTCTGACCCAGCCATGCCGCGTGCAGGAAGACTGCCCTATGGGTTGTAAACTGCTTTTATACAGGAAGAAACACTAGTACGTGTACTAGCTTGACGGTACTGTAAGAATAAGGACCGGCTAACTCCGTGCCAGCAGCCGCGGTAATACGGAGGGTCCGAGCGTTATCCGGAATCATTGGGTTTAAAGGGTCCGCAGGCGGTCAATTAAGTCAGAGGTGAAATCCCATAGCTTAACTATGGAACTGCCTTTGATACTGGTTGACTTGAGTCATATGGAAGTAGATAGAATGTGTAGTGTAGCGGTGAAATGCATAGATATTACACAGAATACCGATTGCGAAGGCAGTCTACTACGTATGTACTGACGCTGAGG…
OTU_638	0	0	0	0	0	3	1	0	0	0	0	0	301	20	1	1	0	0	0	0	0	Bacteria;Verrucomicrobia;Opitutae;Puniceicoccales;Puniceicoccaceae;	781	98.34		TTTCGAATCATTCACAATGGGGGGAACCCTGATGGTGCAACGCCGCGTGAGGGATGAAGGCCTTCGGGTCGTAAACCTCTGTCACCAAGGAGCAACAAGCCGGTTCATAGCCGGCCCTGAGTTAACTTGGAGAGGAAGCAGTGGCTAACTCCGTGCCAGCAGCCGCGGTAATACGGAGACTGCAAGCGTTACTCGGATTCACTGGGCGTAAAGGGTGCGTAGGCCGCTAGGTGTGTTAGGTGTGAAATCTCGGGGCTCAACCCCGAAACTGCGCCTAAAACTGCCTAGCTAGAGTATTGGAGAGGTAAGCGGAATTTCTGGTGTAGCGGTGAAATGCGTAGATATCAGAAGGAACACCAATGGCGAAGGCAGCTTACTGGACAATTACTGACGCTGAGG…
OTU_639	2	0	0	0	0	1	0	0	0	0	12	0	0	0	23	6	4	17	5	4	0	Bacteria;Proteobacteria;Betaproteobacteria;Rhodocyclales;Rhodocyclaceae;	846	100		TGGGGAATTTTGGACAATGGGCGAAAGCCTGATCCAGCCATGCCGCGTGAGTGAAGAAGGCCTTCGGGTTGTAAAGCTCTTTCAGACGGAAAGAAAACTTCGAGGCTAATACCTTCGGAGGATGACGGTACCGTAAGAAGAAGCACCGGCTAACTACGTGCCAGCAGCCGCGGTAATACGTAGGGTGCGAGCGTTAATCGGAATTACTGGGCGTAAAGCGTGCGCAGGCGGTTTTGTAAGACAGCTGTGAAATCCCCGGGCTCAACCTGGGAACTGCGGTTGTGACTGCAAGACTTGAGTACGGCAGAGGGGGGTGGAATTCCTGGTGTAGCAGTGAAATGCGTAGATATCAGGAGGAACACCGATGGCGAAGGCAGCCCCCTGGGCCTGTACTGACGC…
OTU_640	0	0	0	0	0	0	0	0	0	0	0	0	81	77	0	0	0	0	0	0	0	Bacteria;Bacteroidetes;Sphingobacteriia;Sphingobacteriales;Saprospiraceae;uncultured;	829	99.76		TAAGGAATATTGGACAATGGGCGAAAGCCTGATCCAGCCATTCCGCGTGTAGGATGACGGCCCTCTGGGTTGTAAACTACTTTTATTTGGGAAGAAACCCTGGGATTTATCCCGGGCTGACGGTACCAAAAGAATAAGCACCGGCTAATTCCGTGCCAGCAGCCGCGGTAATACGGAAGGTGCAAGCGTTATCCGGAATCACTGGGTTTAAAGGGTGCGTAGGCGGTTGCGTAAGTCAGAAGTGAAAGCTCACAGCTTAACTGTGGAATTGCTTTTGATACTGCGCGACTAGAATTAGGTTGAGGTTGGCGGAATGTGACATGTAGCGGTGAAATGCATAGATATGTCATAGAACACCAATTGCGAAGGCAGCTGACTGGACCTATATTGACGCTGAGG…
OTU_641	1	0	0	0	0	0	0	0	1	1127	0	14	0	0	0	0	0	0	0	0	0	Bacteria;Proteobacteria;Deltaproteobacteria;Myxococcales;0319-6G20;	722	96.26		TGGGGAATATTGCGCAATGGGCGAAAGCCTGACGCAGCAACGCCGCGTGAGTGATGAAGGCCTTCGGGTTGTAAAGCTCTTTCGGTTGGGAAGAAGGGTGTGCGGCTTAATACTCCGTACATTTGATGGTACCAAAAGAAGAAGCACCGGCTAACTTCGTGCCAGCAGCCGCGGTAATACGAAGGGTGCGAGCGTTGTTCGGAATGACTGGGCGTAAAGGGTTCGTAGGCGGGAGAGCAAGTTAAGTGTGAAATCCCCAGGCTCAACCTGGGACGTGCATTTAAAACTGCTTTTCTTGAGTCGAGGAGAGGGTGATGGAATTGCTGGTGTAGGAGTGACATCCGTAGAGATCAGCAGGAACACCGGAGGCGAAGGCGATCACCTGGCCGAAGACTGACG…
OTU_642	0	0	0	5	3	0	3	35	0	0	0	0	0	0	0	0	1	0	0	0	1	Bacteria;Proteobacteria;Alphaproteobacteria;Rickettsiales;Holosporaceae;	339	85.71		TGGGGAATATTGGACAATGGGGGAAACCCTGATCCAGCAATGCCGCGTGAGTGACGAAGGCCTTCGGGTTGTAAAGCTCTTTCACTTAAGAAGATAATGACGTTATTAAGAGAAGAAGCCCCGGCTAACTCTGTGCCAGCAGCCGCGGTAAGACAGAGGGGGCGAGTGTTGTTCGGAATTACTGGGCGTAAAGGGTGCGTAGGCGGTTCCTTAAGTAGAATGTTAAATGTACAGGCTTAACCTGTAACCTGCATTCTAAACTGGGGTTCTAGAGTCTGGAAGAGGAAAGTGGAATTTCTAGTGGAGAGGTGAAATTCTTAGATATTAGAAGGAAGACCAATGGCGAAAGCAACTTTCTAGGACAGTACTGACGTTGAGGCACGAAAGCGTGGGGAGCAA…
OTU_643	12	0	0	0	0	0	0	28	41	2	45	32	144	170	21	97	3	0	0	0	1	Bacteria;Bacteroidetes;Cytophagia;Order_III;Unknown_Family;	837	100		TGAGGAATCTTGCGCAATGGGCGAAAGCCTGACGCAGCCACGCCGCGTGCCGGATGAAGGCCCTATGGGTTGTAAACGGCTTTTACTAGGGAAGAACGAGAGGGTTTCGATCTTCTGTGACGGTACCTAGTGAATAAGCACCGGCTAACTCCGTGCCAGCAGCCGCGGTAATACGGAGGGTGCAAGCGTTGTCCGGAATCATTGGGTGTAAAGGGTACGTAGGCGGGAGCCTAAGTCTGGGGTGAAATCTTGCCGCTTAACGGTAAAATGGCCCTGGATACTGGGTTTCTTGAGTGCAGAAGAGGCAGGTGGAATTCGTGGTGTAGCGGTGAAATGCTTAGATATCACGAAGAACATCAGTGGCGAAGGCGGCCTGCTGGTCTGCAACTGACGCTGAGG…
OTU_644	0	0	0	0	0	0	0	0	0	0	1	0	0	0	4	0	0	3	1	1	0	Bacteria;Bacteroidetes;Sphingobacteriia;Sphingobacteriales;Sphingobacteriaceae;Mucilaginibacter;	618	97.67		GCTTTTGTACCAGAATAAACCTTTGGTCGTGACCAGAGCTGAAAGTATGGTAAGAATAAGGATCGGCTAACTCCGTGCCAGCAGCCGCGGTAATACGGAGGATCCGAGCGTTATCCGGATTTATTGGGTTTAAAGGGTGCGTAGGCGGCTTTTTAAGTCAGGGGTGAAAGACGGTAGCTTAACTATCGCAGTGCCCTTGATACTGAAGAGCTTGAATGTACTAGAGGTAGGCGGAATGTGACAAGTAGCGGTGAAATGCATAGATATGTCACAGAACACCAATTGCGAAGGCAGCTTACTATGGTATGATTGACGCTGAGGCACGAAAGCGTGGGGATCAAACA
OTU_645	3	0	0	0	0	2	5	2	10	8	6	17	0	0	12	11	1	3	6	1	0	Bacteria;Bacteroidetes;Sphingobacteriia;Sphingobacteriales;NS11-12_marine_group;	813	99.29		TAGGGAATATTGGACAATGGGCGCAAGCCTGATCCAGCCATGCCGCGTGCAGGATGAAGGCCCTATGGGTCGTAAACTGCTTTTGTACGGGAAGAAACCTTACTACGTGTAGTAAGTTGACGGTACCGTGAGAATAAGGATCGGCTAACTTCGTGCCAGCAGCCGCGGTAATACGAAGGATCCAAGCGTTGTCCGGATTTACTGGGTTTAAAGGGTGCGTAGGCGGACTTTTAAGTCAGTGGTGAAAGCTTGCAGCTTAACTGTAAAATTGCCATTGAAACTGAAAGTCTCGAGTGTGGTTGAGGTAACTGGAATATATCATGTAGCGGTGAAATGCTTAGATATGATATAGAACACCAATTGCGAAGGCAGGTTACTGAGCCACAACTGACGCTGAGG…
OTU_646	0	0	0	0	0	0	0	3	11	4	3	3	0	0	0	0	0	0	0	0	0	Bacteria;Cyanobacteria;Chloroplast;	801	100	Eukaryota;Hacrobia;Haptophyta;Prymnesiophyceae;Prymnesiophycidae_X;Prymnesiales;Prymnesiales_X;Chrysochromulinaceae;Chrysochromulinaceae_X;Chrysochromulinaceae_X	TGAGGAATTTTCCGCAATGGGCGAAAGCCTGACGGAGCAATACCGCGTGAGGGATGAAGGATTTTGGTCTGTAAACCTCTTTTCTCAAGAAAGAAGTTCTGACGGTACTTGAGGAATAAGCATCGGCTAACTCCGTGCCAGCAGCCGCGGTAATACGGGGGATGCAAGCGTTATCCGGAATCATTGGGCGTAAAGCGCCTGTAGGTTGTTTATTAAGTCTGTTGTTAAAGCCTAGGGCTTAACCCTAGAGAAGCAGTGGAAACTGGTAGACTAGAGTATGGCAGGGGTAGAGGGAATTTCTAGTGTAGCGGTGAAATGCGTAGATATTAGAAAGAACACCAGCGGCGAAGGCGCTCTACTGGACCATCACTGACACTCAGAGGCGAAAGCTAGGGTAGC…
OTU_647	0	0	0	2	7	7	0	3	0	1	0	0	0	0	5	15	2	1	0	1	3	Bacteria;Proteobacteria;Alphaproteobacteria;Caulobacterales;Caulobacteraceae;Caulobacter;	797	100		TGGGGAATCTTGCGCAATGGGCGAAAGCCTGACGCAGCCATGCCGCGTGAATGATGAAGGTCTTAGGATTGTAAAATTCTTTCACCGGGGACGATAATGACGGTACCCGGAGAAGAAGCTCCGGCTAACTTCGTGCCAGCAGCCGCGGTAATACGAAGGGGGCTAGCGTTGCTCGGAATTACTGGGCGTAAAGGGCGCGTAGGCGGACAGCTTAGTCAGAGGTGAAAGCCCAGGGCTCAACCTTGGAACTGCCTTTGATACTGGCTGTCTTGAGTTTGGGAGAGGTGTGTGGAACTCCGAGTGTAGAGGTGAAATTCGTAGATATTCGGAAGAACACCAGTGGCGAAGGCGACACACTGGCCCAATACTGACGCTGAGGCGCGAAAGCGTGGGGAGCAA…
OTU_648	7	3	3	5	8	7	20	116	46	5	50	14	9	8	32	42	12	4	3	1	3	Bacteria;Planctomycetes;Planctomycetacia;Planctomycetales;Planctomycetaceae;Pirellula;	801	98.82		TCGAGAATCTTTGTCAATGGACGAAAGTCTGAACAAGCGACGCCGCGTGCGGGATGAAGGCCTTCGGGTTGTAAACCGCTGTCGTAGGGGAACAAATGTATTGGGGTACTCCCCTTTACTTGAGTGATCCTAGGAGGAAGGACGGGCTAAGTTCGTGCCAGCAGCCGCGGTAAGACGAACCGTCCGAACGTTATTCGGTATCACTGGGCTTAAAGAGTTCGTAGGCGGCCAAGCAGGTCAGGTGTGAAATCCCACAGCTCAACTGTGGAACTGCGCTTGAAACCGCATGGCTTGAGGGAGATAGAGGTGAGCGGAACAGATGGTGGAGCGGTGAAATGCGTTGATATCATCTGGAACACCGGTGGCGAAAGCGGCTCACTGGATCTCTTCTGACGCTGA…
OTU_649	0	0	0	0	0	0	0	0	0	0	7	0	0	0	7	2	3	5	2	0	0	Bacteria;Chlamydiae;Chlamydiae;Chlamydiales;Parachlamydiaceae;Candidatus_Protochlamydia;	680	95.08		TCGAGAATCATTCGCAATGGGCGAAAGCCTGACGATGCGACGCCGTGTGAGCGAAGAAGGCCTTAGGGTCGTAAAGCTCTTTCGCTTGGGAACAAGAAAAGGTGGCTAATACCCACCAGATTTGAGCGTACCAGGTAAAGAAGCACCGGCTAACTCCGTGCCAGCAGCTGCGGTAATACGGAGGGTGCAAGCATTAATCGGATTTATTGGGCGTAAAGGGCGCGTAGGCGGAGATAAAAGTCAGATGTGAAATCCCGGGGCTCAACCTCGGAACTGCATTTGAAACTTTATCCCTTGAGGGTAGGCGGAGAAAACGGAATTCCACAAGTAGCGGTGAAATGCGTAGATATGTGGAAGAACACCGGTGGCGAAGGCGGTTTTCTAGCTTATTCCTGACGC…
OTU_650	0	0	0	0	0	0	0	0	0	0	2	0	0	0	1	0	1	0	0	0	0	Bacteria;Proteobacteria;Epsilonproteobacteria;Campylobacterales;Campylobacteraceae;Arcobacter;	797	100		TGGGGAATATTGCACAATGGACGAAAGTCTGATGCAGCAACGCCGCGTGGAGGATGACACATTTCGGTGCGTAAACTCCTTTTATATAGGAAGATAATGACGGTACTATATGAATAAGCACCGGCTAACTCCGTGCCAGCAGCCGCGGTAATACGGAGGGTGCAAGCGTTACTCGGAATCACTGGGCGTAAAGAGCGTGTAGGCGGGTATATAAGTCAGAAGTGAAATCCTATAGCTTAACTATAGAACTGCTTTTGAAACTGTATACCTAGAATGTGGGAGAGGTAGATGGAATTTCTGGTGTAGGGGTAAAATCCGTAGAGATCAGAAGGAATACCGATTGCGAAGGCGATCTACTGGAACATTATTGACGCTGAGACGCGAAAGCGTGGGGAGCAA…
OTU_651	0	0	0	0	0	9	4	33	1	0	0	0	0	0	0	22	18	1	0	0	0	Bacteria;Cyanobacteria;Cyanobacteria;SubsectionIII;FamilyI;	773	99.25		TGGGGAATTTTCCGCAATGGGCGAAAGCCTGACGGAGCAATACCGCGTGAGGGACGAAGGTCTGTGGATTGTAAACCTCTTTTGTTAGGGAAGATAATGACGGTACCTAACGAATAAGCATCGGCTAACTCCGTGCCAGCAGCCGCGGTAAGACGGAGGATGCAAGCGTTATCCGGAATTATTGGGCGTAAAGCGTACGTAGGCTGTTTGATAAGTCTGTTGTTAAAGCCCGAGGCTCAACCTTGGATCGGCAATGGAAACTGTGAGACTAGAGAGAGATAGGGGCAGGAGGAATTCCAGGTGTAGCGGTGAAATGCGTAGATATCTGGAAGAACACCAGTGGCGAAAGCGTCCTGCTGGATCTCAACTGACGCTGAAGTACGAAAGCTAGGGGAGCGA…
OTU_652	2	1	0	2	1	1	0	0	0	0	11	0	0	1	6	1	4	6	4	6	1	Bacteria;Proteobacteria;Betaproteobacteria;Burkholderiales;Comamonadaceae;	815	99.06		TGGGGAATTTTGGACAATGGACGCAAGTCTGATCCAGCCATGCCGCGTGCGGGAAGAAGGCCTTCGGGTTGTAAACCGCTTTTGTCAGGGAAGAAACGGTTCTCTCTAATACAGGGAGCTAATGACGGTACCTGAAGAATAAGCACCGGCTAACTACGTGCCAGCAGCCGCGGTAATACGTAGGGTGCAAGCGTTAATCGGAATTACTGGGCGTAAAGCGTGCGCAGGCGGTTATGCAAGACAGAGGTGAAATCCCCGGGCTCAACCTGGGAACTGCCTTTGTGACTGCATAGCTAGAGTACGGTAGAGGGGGATGGAATTCCGCGTGTAGCAGTGAAATGCGTAGATATGCGGAGGAACACCGATGGCGAAGGCAATCCCCTGGACCTGTACTGACGC…
OTU_653	1	0	0	0	1	1	0	0	0	0	8	0	0	0	11	5	5	8	14	3	0	Bacteria;Proteobacteria;Alphaproteobacteria;Rhodospirillales;Rhodospirillaceae;Inquilinus;	781	99.5		TGGGGAATATTGGACAATGGGGGAAACCCTGATCCAGCCATGCCGCGTGTGTGATGAAGGCCTTCGGGTTGTAAAGCACTTTCGCACGTGAAGATGATGACGGTAACGTGAGAAGAAGCCCCGGCTAACTTCGTGCCAGCAGCCGCGGTAATACGAAGGGGGCAAGCGTTGTTCGGAATTACTGGGCGTAAAGGGCGCGTAGGCGGTGCACTAAGTCAGGCGTGAAAGCCCTGGGCTCAACCCGGGAATTGCGCTTGATACTGGTGCGCTCGAATCCAGGAGAGGTTGGTGGAATTCCCAGTGTAGAGGTGAAATTCGTAGAGATTGGGAAGAACACCGGTGGCGAAGGCGGCCAACTGGACTGGTATTGACGCTGAGGCGCGAAAGCGTGGGGAGCAA…
OTU_654	0	133	64	44	20	0	0	0	0	0	0	0	0	0	1	0	1	1	0	0	55	Bacteria;Proteobacteria;Betaproteobacteria;Burkholderiales;Comamonadaceae;	846	100		TGGGGAATTTTGGACAATGGGCGCAAGCCTGATCCAGCAATGCCGCGTGCAGGATGAAGGCCTTCGGGTTGTAAACTGCTTTTGTACGGAACGAAACGGTCTGCTTTAATACAGTGGGCTAATGACGGTACCGTAAGAATAAGCACCGGCTAACTACGTGCCAGCAGCCGCGGTAATACGTAGGGTGCGAGCGTTAATCGGAATTACTGGGCGTAAAGCGTGCGCAGGCGGTTATATAAGACAGATGTGAAATCCCCGGGCTCAACCTGGGACCTGCATTTGTGACTGTATAGCTAGAGTACGGTAGAGGGGGATGGAATTCCGCGTGTAGCAGTGAAATGCGTAGATATGCGGAGGAACACCGATGGCGAAGGCAATCCCCTGGACCTGTACTGACGC…
OTU_655	0	5	6	6	0	0	0	0	0	0	0	0	0	0	0	0	0	0	0	0	3	Unclassified;				AACTTAAGGTATTGAAGTTGCCCTTGACCGTGATGGTATTGGTTGCAGACATCCCCGGAATATCATTAATTACCAGCTGCTCGGTGAAGGTGGGCGAGCTCGTTATTACCTGAAAAACTACCGGTCCCGCGACTCCGCATGCTGCGGCTGCAAAAGCTGCGTTGAAGGTGGGGTAGGTGCCACCCGACCCGATGGTGTAGGTGCCGCCCGCAAGGTTGGGTAGGGTAGTTACCTGCACGGGGTTTGATGCAGTGGTGGTGCTCGAAGGGGTACAAGTTACCTCGCATCGGTACCAAGTATCCACTGTTTGAGAA
OTU_656	0	0	0	0	0	0	0	0	0	0	2	0	0	0	1	4	1	0	0	1	0	Bacteria;Chlamydiae;Chlamydiae;Chlamydiales;	513	90.16		TCGAGAATCATTCGCAATGGGCGCAAGCCTGACGATGCGACGCCGTGTGAACGAAGAAGGCCTTCGGGTTGTAAAGTTCTTTCGCCTGGGAACAAGCAATACGGGTAAATAATCCGTAAAGTTGAGTGTACCAGGTAAAGAAGCACCGGCTAACTCCGTGCCAGCAGCTGCGGTAATACGGAGGGTGCAAGCATTAATCGGATTAACTGGGCGTAAAGGGCGCGTAGGCGGCAAATCAAGTCAGATGTGAAATTCCGAAGCTTAACTTCGGAGCTGCATCTGAAACTGATTAGCTAGAGGGTAGACGGAGAAAATGGAATTCCACATGTAGCGGTGAAATGCGTAGATATGTGGAGGAACACCGGTGGCGAAAGCGGTTTTCTAGTTTATACCAGACGC…
OTU_657	1	0	0	0	0	0	0	5	22	41	48	22	7	4	11	3	2	0	0	0	1	Bacteria;Proteobacteria;Alphaproteobacteria;Rhizobiales;	797	100		TGGGGAATCTTCGGCAATGGGCGCAAGCCTGACCGAGCCATGCCGCGTGAGTGATGAAGGCCTTAGGGTTGTAAAACTCTTTCAATCGTGAAGATAATGACGGTAACGATAGAAGAAGCTCCGGCTAACTCCGTGCCAGCAGCCGCGGTAATACGGAGGGAGCTAGCGTTGTTCGGAATCACTGGGCGTAAAGCGCACGTAGGTGGACTGGTAAGTCAGGGGTGAAATCCCAGAGCTCAACTCTGGAACTGCCCTTGATACTGCCAATCTAGAGTTTAGGAGAGGTAAGTGGAATTCCGAGTGTAGAGGTGAAATTCGTAGATATTCGGAGGAACACCAGAGGCGAAGGCGGCTTACTGGCCTAATACTGACACTGAGGTGCGAAAGCGTGGGGAGCAA…
OTU_658	0	0	0	0	0	0	0	0	13	5	0	6	2	22	0	0	0	6	2	2	0	Bacteria;Cyanobacteria;Chloroplast;	722	97.52	Eukaryota;Stramenopiles;Ochrophyta;Chrysophyceae-Synurophyceae;Chrysophyceae_X;Chromulinales;Chromulinales_X;Chromulinaceae;Chromulinaceae_X;Chromulinaceae_X	TGAGGAATTTTCCGCAATGGGCGAAAGCCTGACGGAGCAATACCGCGTGAGGGATGAAGGCCTATGGGTTGTAAACCTCTTTTCTCAAGGAGGAAGATCTGACGTTACTTGAGGAATAAGCATCGGCTAACTCTGTGCCAGCAGCCGCGGTAATACAGGGGATGCAAGTGTTATCCGGAATTATTGGGCGTAAAGCGTCTGTAGGTTGATAACTAAGTCTTTTGTTAAACCTTCGGGCTCAACCCGAAATCTGCAAAAGAAACTATTTATCTTGAGTATAGTAGAGGTAAAGGGAATTTCCAGTGGAGCGGTGAAATGCGTAGAGATTGGAAAGAACACCAACAGCGAAGGCACTTTACTGGGCTATTACTGACACTGAGAGACGAAAGCTAGGGGAGC…
OTU_659	0	0	0	1	15	2	8	7	0	0	0	0	1	0	0	4	12	34	14	14	7	Bacteria;Proteobacteria;Alphaproteobacteria;Rhodobacterales;Rhodobacteraceae;	749	98.51		TGGGGAATCTTAGACAATGGGCGCAAGCCTGATCTAGCCATACCGCGTGAGTGATGAAGGCCTTAGGGTCGTAAAGCTCTTTCGCCAGGGATGATAATGACAGTACCTGGTAAAGAAGTCCCGGCTAACTCCGTGCCAGCAGCCGCGGTAATACGGAGGGGACTAGCGTTGTTCGGAATTACTGGGCGTAAAGCGCACGTAGGCGGATCAGAAAGTTGGGGGTGAAATCCCAGGGCTCAACCCTGGAACTGCCCTCAAAACTCCTGGTCTTGAGTTCGAGAGAGGTGAGTGGAATTCCGAGTGTAGAGGTGAAATTCGTAGATATTCGGAGGAACACCAGTGGCGAAGGCGGCTCACTGGCTCGATACTGACGCTGAGGTGCGAAAGCGTGGGGAGCAA…
OTU_660	0	13	9	6	11	0	0	0	0	0	0	0	0	0	0	0	0	0	1	1	8	Bacteria;WCHB1-60;	728	98.01		TGAGGAATATTCCACAATGGGGGAAACCCTGATGGAGCGATGCCGCGTGCAGGAAGACGCTTTTCGGAGTGTAAACTGCTTTTAACAGGGAAGATTATGACGGTACCTGTAGAATAAGGACCGGCTAACTACGTGCCAGCAGCCGCGGTAATACGTAGGGTCCAAGCGTTATTCGGAATTACTGGGCGTAAAGCGTTCGTAGGCGGTTTTGTAAGTTGGATGTGAAATCCTGTGGCTCAACCACATGGACTGTGTCCAAAACTACATGACTAGAGCATAGTAGAGGCAAGTGGAATTTCTGGTGTAGGAGTGACATCCGTAGATATCAGAAGGAACACCAATGGCGAAGGCAGCTTGCTGGGCTATTGCTGACGCTCAGGAACGAAAGCGTGGGGAGCG…
OTU_661	0	1	5	1	2	1	0	0	0	3	2	1	14	6	5	0	0	2	2	3	1	Bacteria;Bacteroidetes;	418	87.71		TAAGGAATATTGGTCAATGGGGGCAACCCTGAACCAGCCACGCCGCGTGAGGGATGACTGCCCTCTGGGTTGTAAACCTCTTTTATCAAGGAAGAATTTAGGATATTCATATTCTGATTGACGGTACTTGATGAATAAGCACCGGCTAACTCCGTGCCAGCAGCCGCGGTAATACGGAGGGTGCAAGCGTTATCCGGAATCACTGGGTTTAAAGGGTCCGCAGGTTGGCTATTAAGTCAGTGGTGAAATCCCATCGCTAAACGATGGAACTGCCATAGAAACTGATAGTCTTGAGATTAGTAGATGTAGGCGGAATGAAGCATGTAGCGGTGAAATGCATAGAGATGCTTCAGAACACCAATTGCGAAGGCAGCTTGCAAGGCTAAATCTGACGCTAAT…
OTU_662	1	3	4	11	8	2	8	3	5	6	11	9	1	9	71	46	9	9	4	2	4	Bacteria;Bacteroidetes;Sphingobacteriia;Sphingobacteriales;Saprospiraceae;	585	92.43		TAAGGAATATTGGTCAATGGGCGGAAGCCTGAACCAGCCATGCCGCGTGCGGGATGAAGGCCCTCTGGGTTGTAAACCGCTTTTATCAGGGAAGAATGACTAGGATTTATCCTGGGAGAGACGGTACCTGAGGAATAAGCACCGGCTAACTCCGTGCCAGCAGCCGCGGTAATACGGAGGGTGCAAGCGTTATCCGGAATTACTGGGTTTAAAGGGTACGTAGGCGGTTGGATAAGTCAGGTGTGAAAGGTCGGGGCTCAACTCCGGAATTGCACTTGATACTGTCTAACTTGAGTTGGGTGGAGGTACACGGAATGCATCATGTAGCGGTGAAATGCTTAGATATGATGTAGAACACCAATAGCGAAGGCAGTGTACCACGCCTTGACTGACGCTGAG…
OTU_663	0	0	0	0	0	1	0	0	0	0	0	0	0	0	0	2	1	92	0	0	0	Bacteria;Proteobacteria;Alphaproteobacteria;Rickettsiales;Rickettsiales_Incertae_Sedis;Candidatus_Captivus;	561	93.05		TGGGGAATATTGGACAATGGGGGCAACCCTGATCCAGCAATGCCGCGTGAGTGATGAAGGCCTTCGGGTTGTAAAGCTCTTTTGTAAGGGAAGATAATGACGGTACCTTACGAATAAGCCCCGGCTAACTTCGTGCCAGCAGCCGCGGTAATACGAAGGGGGCTAGCGTTGTTCGGAATGACTGGGCGTAAAGGGAGCGTAGGCGGTGAGTTACGTTTGATGTGAAAGCCCTGGGCTTAACCTGGGAACTGCATTGAATACGGGCTTACTAGAGTGAAAGAGGGGAAGATGGAATTGCGTGTGTAGAGGTGAAATTCGTAGATATACGCAAGAACACCGATGGCGAAGGCAGTCTTCTGGCTTTTAACTGACGCTAAGGCTCGAAAGCGTGGGGAGCAA…
OTU_664	0	0	0	0	1	12	4	3	1	0	1	0	14	27	27	3	52	18	1	7	1	Bacteria;Proteobacteria;Gammaproteobacteria;Enterobacteriales;Enterobacteriaceae;Ewingella;	846	100		TGGGGAATATTGCACAATGGGCGCAAGCCTGATGCAGCCATGCCGCGTGTGTGAAGAAGGCCTTCGGGTTGTAAAGCACTTTCAGCGAGGAGGAAGGCGTTAAGGTTAATAACCTTGGCGATTGACGTTACTCGCAGAAGAAGCACCGGCTAACTCCGTGCCAGCAGCCGCGGTAATACGGAGGGTGCAAGCGTTAATCGGAATTACTGGGCGTAAAGCGCACGCAGGCGGTTTGTTAAGTCAGATGTGAAATCCCCGAGCTTAACTTGGGAACTGCATTTGAAACTGGCAAGCTAGAGTCTTGTAGAGGGGGGTAGAATTCCAGGTGTAGCGGTGAAATGCGTAGAGATCTGGAGGAATACCGGTGGCGAAGGCGGCCCCCTGGACAAAGACTGACGC…
OTU_665	0	0	0	0	0	0	0	0	0	0	3	0	0	0	0	3	2	0	0	1	0	Bacteria;Proteobacteria;Gammaproteobacteria;Enterobacteriales;Enterobacteriaceae;	846	100		TGGGGAATATTGCACAATGGGCGCAAGCCTGATGCAGCCATGCCGCGTGTATGAAGAAGGCCTTCGGGTTGTAAAGTACTTTCAGCGAGGAGGAAGGCATAAAGCTTAATACGCTTTGTGATTGACGTTACTCGCAGAAGAAGCACCGGCTAACTCCGTGCCAGCAGCCGCGGTAATACGGAGGGTGCAAGCGTTAATCGGAATTACTGGGCGTAAAGCGCACGCAGGCGGTTTGTTAAGTCAGATGTGAAATCCCCGGGCTCAACCTGGGAACTGCATTTGAAACTGGCAAGCTTGAGTCTTGTAGAGGGGGGTAGAATTCCAGGTGTAGCGGTGAAATGCGTAGAGATCTGGAGGAATACCGGTGGCGAAGGCGGCCCCCTGGACAAAGACTGACGC…
OTU_666	0	7	3	1	0	25	12	10	55	80	2	72	9	8	117	11	16	0	6	1	3	Bacteria;Cyanobacteria;Cyanobacteria;SubsectionIV;FamilyI;	753	99.75		TGGGGAATTTTCCGCAATGGGCGAAAGCCTGACGGAGCAATACCGCGTGAGGGAGGAAGGCTCTTGGGTTGTAAACCTCTTTTCTCAGGGAAGAAAAAAATGACGGTACCTGAGGAATAAGCATCGGCTAACTCCGTGCCAGCAGCCGCGGTAATACGGAGGATGCAAGCGTTATCCGGAATGATTGGGCGTAAAGGGTCCGCAGGTGGCATTGTTTGTCTGCTGTTAAAGAGTCTGGCTCAACCAGATCAAAGCAGTGGAAACTACAAAGCTAGAGTCTGGTCGGGGCAGAGGGAATTCCTGGTGTAGCGGTGAAATGCGTAGATATCAGGAAGAACACCGGTGGCGAAGGCGCTCTGCTAGGCCAAAACTGACACTGAGGGACGAAAGCTAGGGGAG…
OTU_667	0	1	0	0	0	6	36	12	0	0	0	0	0	0	3	7	31	2	1	0	0	Bacteria;Cyanobacteria;Melainabacteria;Vampirovibrionales;	418	88.15		TAGGGAATATTGCGCAATGGGCGAAAGCCTGACGCAGCAATCCCGCGTGGTGGATGAAGGATTTCGGTCTGTAAACACCTGTCGGTGGGGAAGATAATGACGGTACCCACAGAGGAAGCACCGGCTAACTACGTGCCAGCAGCCGCGGTAATACGTAGGGTGCGAGCGTTGTCCGGAATTATTGGGCGTAAAGCGTCCGTAGGCGGTTAGATAAGTTTGGCGTTAAAGGCGCGGGCTCAACCCGTGTAGTGCGTTGAAAACTGTCTGACTAGAGTATAGTAGGGGAAGCTGGAATTCTTGGTGTAGCGGTGAAATGCGTAGATATCAAGAGGAACACCCGTAGCGAAAGCGGGCTTCTGGGCTATTACTGACGCTAATGGACGAAAGCTAAGGTAGCGA…
OTU_668	1	0	0	0	0	1	0	0	0	0	0	0	0	0	0	0	0	3	0	0	0	Bacteria;Bacteroidetes;Flavobacteriia;Flavobacteriales;Flavobacteriaceae;Flavobacterium;	813	99.29		TGAGGAATATTGGTCAATGGGCGCAAGCCTGAACCAGCCATGCCGCGTGCAGGATGAAGCATCTATGGTGTGTAAACTGCTTTTATACAGGAAGAAACAACTCTACGTGTAGAGTCTTGACGGTACTGTAGGAATAAGGATCGGCTAACTCCGTGCCAGCAGCCGCGGTAATACGGAGGATCCAAGCGTTATCCGGAATCATTGGGTTTAAAGGGTCCGTAGGCGGCCCTGTAAGTCAGTGGTGAAATCTCCCCGCTCAACGGGGAAACGGCCATTGATACTGCAGGGCTTGAATTATTGGGAAGTAACTAGAATATGTAGTGTAGCGGTGAAATGCTTAGATATTACATGGAATACCGATTGCGAAGGCAGGTTACTATCAATACATTGACGCTGATG…
OTU_669	8	0	0	0	0	1	1	1	1	0	53	0	0	1	48	26	17	45	30	14	3	Bacteria;Proteobacteria;Betaproteobacteria;Burkholderiales;Comamonadaceae;Aquincola;	799	98.59		TGGGGAATTTTGGACAATGGACGCAAGTCTGATCCAGCCATGCCGCGTGCGGGAAGAAGGCCTTCGGGTTGTAAACCGCTTTTGTCAGGGAAGAAAAGCTCTGGGTTAATACCTTGGGGCGATGACGGTACCTGAAGAATAAGCACCGGCTAACTACGTGCCAGCAGCCGCGGTAATACGTAGGGTGCAAGCGTTAATCGGAATTACTGGGCGTAAAGCGTGCGCAGGCGGTTCTATAAGACAGATGTGAAATCCCCGGGCTCAACCTGGGAACTGCATTTGTGACTGTAGAGCTGGAGTGCGGCAGAGGGGGATGGAATTCCGCGTGTAGCAGTGAAATGCGTAGATATGCGGAGGAACACCGATGGCGAAGGCAATCCCCTGGGCCTGCACTGACGC…
OTU_670	0	54	25	2	7	0	1	0	0	0	0	0	0	0	0	0	2	1	7	5	7	Bacteria;Proteobacteria;Alphaproteobacteria;Rhodospirillales;Acetobacteraceae;uncultured;	797	100		TGGGGAATATTGGACAATGGGCGAAAGCCTGATCCAGCAATGCCGCGTGTGTGAAGAAGGTCTTCGGATTGTAAAGCACTTTCGACGGGGACGATGATGACGGTACCCGTAGAAGAAGCCCCGGCTAACTTCGTGCCAGCAGCCGCGGTAATACGAAGGGGGCTAGCGTTGCTCGGAATGACTGGGCGTAAAGGGCGCGTAGGCGGAACATACAGTCAGATGTGAAATTCCCGGGCTCAACCTGGGGGCTGCATTTGATACGTGTGATCTAGAGTGAGGAAGAGGGTCGTGGAATTCCCAGTGTAGAGGTGAAATTCGTAGATATTGGGAAGAACACCGGTGGCGAAGGCGGCGACCTGGTCCTTTACTGACGCTGAGGCGCGAAAGCGTGGGGAGCAA…
OTU_671	1	0	0	0	0	2	1	5	0	8	7	22	5	1	8	39	5	1	0	0	0	Bacteria;Proteobacteria;Gammaproteobacteria;Alteromonadales;Alteromonadaceae;Glaciecola;	823	99.3		TGGGGAATATTGCACAATGGGGGCAACCCTGATGCAGCCATGCCGCGTGTGTGAAGAAGGCCTTCGGGTTGTAAAGCACTTTCAGTCGTGAGGAAAGGTTGGTGGTTAATACCCATCAGCTGTGACGTTAGCGACAGAAGAAGGACCGGCTAACTCCGTGCCAGCAGCCGCGGTAATACGGAGGGTCCGAGCGTTAATCGGAATTACTGGGCGTAAAGCGCACGCAGGCGGTTTGTTAAGCTAGATGTGAAAGCCCCGGGCTCAACCTGGGAATTGCATTTAGAACTGGCAGGCTAGAGTCTTGGAGAGGGGAGTGGAATTCCAGGTGTAGCGGTGAAATGCGTAGATATCTGGAGGAACATCAGTGGCGAAGGCGACTCCCTGGCCAAAGACTGACGC…
OTU_672	0	0	0	0	0	0	0	0	0	88	0	165	2	0	0	0	0	0	0	0	0	Bacteria;Cyanobacteria;Cyanobacteria;SubsectionI;FamilyI;Synechococcus;	801	100		TGGGGAATTTTCCGCAATGGGCGAAAGCCTGACGGAGCAACGCCGCGTGAGGGATGAAGGCCTCTGGGCTGTAAACCTCTTTTATCAAGGAAGAAGATCTGACGGTACTTGATGAATAAGCCACGGCTAATTCCGTGCCAGCAGCCGCGGTAATACGGGAGTGGCAAGCGTTATCCGGAATTATTGGGCGTAAAGCGTCCGCAGGCGGTCTGTCAAGTCTGCTGTTAAAGCGTGGAGCTTAACTCCATTTCGGCAGTGGAAACTGACAGACTAGAGTGTGGTAGGGGCAGAGGGAATTCCCGGTGTAGCGGTGAAATGCGTAGATATCGGGAAGAACACCAGTGGCGAAGGCGCTCTGCTGGGCCATAACTGACGCTCATGGACGAAAGCCAGGGGAGC…
OTU_673	0	62	26	0	0	0	0	0	0	0	0	0	0	0	0	0	0	0	0	0	1	Bacteria;Proteobacteria;Gammaproteobacteria;Xanthomonadales;Xanthomonadales_Incertae_Sedis;uncultured;	704	95.78		TGGGGAATATTGGACAATGGGGGAAACCCTGATCCAGCGACGCCGCGTGGGTGAAGAAGGCCTGCGGGTTGTAAAGCCCTTTCGTTGGGGAAGAAAAGTTGCTACCTAACACGTAGCGACCTTGACGTTACCCAAAGAAGAAGCACCGGCTAACTCTGTGCCAGCAGCCGCGGTAATACAGAGGGTGCGAGCGTTAATCGGAATTACTGGGCGTAAAGCGCATGCAGATGGCTTTGTAAGTCGAATGTGAAATCCCCGGGCTTAACCTGGGAACGGCACTCGAAACTGCAAGGCTAGAATGTGGAAGAGGGAAGTGGAATTCCGGGTGTAGCAGTGAAATGCGTAGATATCCGGAGGAACATCAGTGGCGAAGGCGACTTCCTGGTCCAACATTGACAT…
OTU_674	0	82	65	17	14	0	0	0	0	0	0	0	0	0	0	0	0	0	0	3	34	Bacteria;Acidobacteria;Holophagae;Holophagales;Holophagaceae;marine_group;	846	100		TGGGGAATCTTGCGCAATGGGCGAAAGCCTGACGCAGCAACGCCGCGTGGGTGATGAAGGTCTTCGGATTGTAAAACCCTGTCGTTAGGGACGAAGGTATGAATCCTAATACGGTTCATGCTTGACGGTACCTAGAAAGGAAGCCCCGGCTAACTCTGTGCCAGCAGCCGCGGTAATACAGAGGGGGCAAGCGTTATTCGGAATTATTGGGCGTAAAGGGTGCGTAGGCGGTTTTTTAAGTCAGATGTGTAATCCCCGAGCTCAACTTGGGAACTGCATCTGAAACTGGAAGACTAGAGTGCTGGAGAGGATGGTGGAATTCCACGTGTAGCGGTGAAATGCGTAGAGATGTGGAGGAACACCAGTGGCGAAGGCGGCCATCTGGACAGTAACTGACGC…
OTU_675	0	1	0	19	2	1	4	26	1	0	0	0	0	0	0	4	21	0	0	0	2	Bacteria;Proteobacteria;Alphaproteobacteria;Rhizobiales;Hyphomicrobiaceae;Devosia;	789	99.75		TGGGGAATATTGGACAATGGGCGCAAGCCTGATCCAGCCATGCCGCGTGAGTGATGAAGGCCTTAGGGTTGTAAGGCTCTTTCAGTGGGGAAGATAATGACGGTACCCACAGAAGAAGCCCCGGCTAACTTCGTGCCAGCAGCCGCGGTAATACGAAGGGGGCTAGCGTTGTTCGGATTTACTGGGCGTAAAGCGCACGTAGGCGGATTGGTCAGTTAGAGGTGAAATCCCGAAGCTCAACTTCGGAACTGCCTTTAATACTGCCAGTCTAGAGTCCGGAAGAGGTAAGTGGAACTCCTAGTGTAGAGGTGGAATTCGTAGATATTAGGAAGAACACCAGTGGCGAAGGCGGCTTACTGGTCCGGTACTGACGCTGAGGTGCGAAAGCGTGGGGAGCAA…
OTU_676	12	1	1	0	0	0	1	0	0	0	22	1	1	0	41	16	8	16	10	10	0	Bacteria;Proteobacteria;Betaproteobacteria;Burkholderiales;Comamonadaceae;	823	99.3		TGGGGAATTTTGGACAATGGGCGCAAGCCTGATCCAGCAATGCCGCGTGCAGGACGAAGGCCTTCGGGTTGTAAACTGCTTTTGTACGGAACGAAACGGCTCTCTCTAATACAGGGGGCTAATGACGGTACCGTAAGAATAAGCACCGGCTAACTACGTGCCAGCAGCCGCGGTAATACGTAGGGTGCGAGCGTTAATCGGAATTACTGGGCGTAAAGCGTGCGCAGGCGGTTTTGTAAGACAGATGTGAAATCCCCGGGCTCAACCTGGGACCTGCATTTGTGACTGCAAAGCTAGAGTACGGCAGAGGGGGATGGAATTCCGCGTGTAGCAGTGAAATGCGTAGATATGCGGAGGAACACCGATGGCGAAGGCAATCCCCTGGGCCTGTACTGACGC…
OTU_677	2	44	33	36	34	46	7	26	43	60	39	80	0	0	53	52	4	67	42	54	33	Bacteria;Actinobacteria;Actinobacteria;Frankiales;Sporichthyaceae;hgcI_clade;	767	98.77		TGGGGAATATTGGGCAATGGAGGGAACTCTGACCCAGCGACGCCGCGTGCGGGATGAAGGCCTTCGGGTTGTAAACCGCTTTCAGCAGGGAATAAGCGCAAGTGAAGGTACCTGCAGAAGAAGCACCGGCTAACTATGTGCCAGCAGCCGCGGTAATACATAGGGTGCAAGCGTTGTCCGGAATTATTGGGCGTAAAGAGATCGTAGGTGGTTTGTTACGTCGGATGTGAAATTCAGGGGCTCAACCCCTGACTTGCATCCGATACGGGCAAGCTAGAGTTTGGTAGGGGAGACTGGAATTCCTGGTGTAGCGGTGGAATGCGCAGATATCAGGAGGAACACCGATGGCGAAGGCAGGTCTCTGGGCCAATACTGACACTGAGGATCGAAAGCGTGGGG…
OTU_678	5	0	0	0	0	1	0	0	1	1	51	0	0	0	52	19	10	48	18	16	0	Bacteria;Proteobacteria;Betaproteobacteria;Burkholderiales;Oxalobacteraceae;	846	100		TGGGGAATTTTGGACAATGGGGGCAACCCTGATCCAGCAATGCCGCGTGAGTGAAGAAGGCCTTCGGGTTGTAAAGCTCTTTTGTCAGGGAAGAAACGGTGAAGGCTAATATCCTTTGCTAATGACGGTACCTGAAGAATAAGCACCGGCTAACTACGTGCCAGCAGCCGCGGTAATACGTAGGGTGCAAGCGTTAATCGGAATTACTGGGCGTAAAGCGTGCGCAGGCGGTTTTGTAAGACTGTCGTGAAATCCCCGGGCTCAACCTGGGAATGGCGATGGTGACTGCAAGGCTAGAGTTTGGCAGAGGGGGGTAGAATTCCACGTGTAGCAGTGAAATGCGTAGATATGTGGAGGAACACCGATGGCGAAGGCAGCCCCCTGGGTCAAAACTGACGC…
OTU_679	0	84	21	0	0	0	0	0	0	0	0	0	0	0	0	0	0	0	0	0	0	Bacteria;Bacteroidetes;Flavobacteriia;Flavobacteriales;Cryomorphaceae;Fluviicola;	823	99.76		TGAGGAATATTGGTCAATGGGCGCAAGCCTGAACCAGCCATGCCGCGTGCAGGAAGAAGGTCCTATGGATTGTAAACTGCTTTTATTTGGGAATAAACCTCCTTACGTGTAGGGAGCTGAAGGTACCAAATGAATAAGCACCGGCTAACTCCGTGCCAGCAGCCGCGGTAATACGGAGGGTGCAAGCGTTATCCGGAATCATTGGGTTTAAAGGGTCCGCAGGCGGACTTATAAGTCAGTGGTGAAAGCCTACAGCTTAACTGTAGAACTGCCATTGATACTGTAAGTCTTGAATTCGGTCGAAGTGGGCGGAATGTGACATGTAGCGGTGAAATGCTTAGATATGTCACAGAACACCGATAGCGAAGGCAGCTCACTAGGCCTGAATTGACGCTCATG…
OTU_680	1	1	1	0	0	4	1	2	2	5	1	4	11	15	2	0	2	10	2	0	4	Bacteria;Bacteroidetes;Sphingobacteriia;Sphingobacteriales;Saprospiraceae;uncultured;	837	100		TAAGGAATATTGGACAATGGGCGAGAGCCTGATCCAGCCATCCCGCGTGCAGGATGAAAGCCCTATGGGTTGTAAACTGCTTTTGGATAGGAAGAATAGCTTTTATTTATAAGAGTATGACGGTACTATCAGAATAAGCACCGGCTAACTCCGTGCCAGCAGCCGCGGTAATACGGAGGGTGCAAGCGTTATCCGGAATTACTGGGTTTAAAGGGTGCGTAGGCGGTTTTATAAGTCAGTGGTGAAAGTTTCCAGCTTAACTGGAGAATTGCCATTGAAACTGTAAGACTTGAATTAAGTTGAGGTTAGCGGAATGTGACATGTAGCGGTGAAATGCATAGATATGTCATAGAACACCAATTGCGAAGGCAGCTGGCTAGGCTTATATTGACGCTGAGG…
OTU_681	1	74	30	18	15	1	0	2	1	2	1	2	3	1	1	1	1	1	0	1	21	Bacteria;Proteobacteria;Alphaproteobacteria;Caulobacterales;Caulobacteraceae;Phenylobacterium;	789	99.75		TAGGGAATCTTGCGCAATGGGCGAAAGCCTGACGCAGCCATGCCGCGTGAATGATGAAGGTCTTAGGATTGTAAAATTCTTTCACCGGGGAAGATAATGACGGTACCCGGAGAAGAAGCCCCGGCTAACTTCGTGCCAGCAGCCGCGGTAATACGAAGGGGGCTAGCGTTGCTCGGAATTACTGGGCGTAAAGGGCGCGTAGGCGGATAGTTTAGTCAGAGGTGAAAGCCCAGGGCTCAACCTTGGAACTGCCTTTGATACTGGCTATCTTGAGTTCGGGAGAGGTGAGTGGAATGCCGAGTGTAGAGGTGAAATTCGTAGATATTCGGCGGAACACCAGTGGCGAAGGCGACTCACTGGCCCGATACTGACGCTGAGGCGCGAAAGCGTGGGGAGCAA…
OTU_682	0	0	0	0	0	2	3	0	9	15	3	28	2	0	5	0	0	0	2	0	0	Bacteria;Proteobacteria;Alphaproteobacteria;Rhodospirillales;Rhodospirillaceae;uncultured;	773	99.25		TGGGGAATATTGGACAATGGGGGAAACCCTGATCCAGCAATGCCGCGTGAGTGAAGAAGGCCTTAGGGTTGTAAAACTCTTTCACTGATGAAGATGATGACGGTAATCAGAGAAGAAGCCCCGGCTAACTCCGTGCCAGCAGCCGCGGTAATACGGAGGGGGCTAGCGTTGTTCGGATTTACTGGGCGTAAAGCGCACGTAGGCGGCATATCAAGTCAGAGGTGAAAGGCCCGGGCTCAACCTGGGAACTGCCTTTGATACTGGTATGCTTGAGTTCGGAAGAGGGTAGTGGAATTCCAAGTGTAGAGGTGAAATTCGTAGATATTTGGAAGAACACCGGTGGCGAAGGCGGCTACCTGGTCCGATACTGACGCTGAGGTGCGAAAGCGTGGGGAGCGA…
OTU_683	0	0	0	0	0	0	0	0	0	0	1	0	0	0	1	0	0	0	0	0	0	Bacteria;Bacteroidetes;Cytophagia;Cytophagales;Cytophagaceae;uncultured;	801	99.05		TAGGGAATATTGGACAATGGGTGCAAGCCTGATCCAGCCATGCCGCGTGCAGGAAGAAGGCCTTCTGGGTTGTAAACTGCTTTTGCCAGGGGATAAAATAGCTATGCGTAGCGAATTGAAGGTACCTGGTGAATAAGCCACGGCTAACTACGTGCCAGCAGCCGCGGTAATACGTAGGTGGCAAGCGTTGTCCGGATTTATTGGGTTTAAAGGGTGCGTAGGCGGTCTTATAAGTCAGTTGTGAAATATGGCAGCTTAACTGTCAAGGTGCAATTGATACTGTAAGACTTGAGTACTGATGAGGTAGGCGGAATGGACGGTGTAGCGGTGAAATGCTTAGAGATCGTCCAGAACACCGATAGCGAAGGCAGCTTACTAAGGAGTAACTGACGCTGAGGC…
OTU_684	2	0	0	0	0	0	0	0	15	34	3	13	0	0	0	0	0	0	0	0	0	Bacteria;Cyanobacteria;Chloroplast;	751	98.51	Eukaryota;Excavata;Discoba;Euglenozoa;Euglenophyceae;Euglenales;Euglenales_X;Euglenaceae;Colacium;Colacium	TGAGGAATTTTCCGCAATGGGCGAAAGCCTGACGGAGCAATACCGCGTGGAGGATGAAGGCCCTTGGGTTGTAAACTTCTTTTACCACTGAGGAATATTGACAGTAGGTGGTGAATAAGCACCGGCTAATTTCGTGCCAGCAGCCGCGGTAATACGAGAGGTGCAAGCGTTATTCGGATTTATTGGGCGTAAAGCGTTTGTAGGTGGTTTGATAAGTTTAATGTTAAATGTTAAAGCTTAACTTTGGTACGGCGTTAAAAACTGTTAAACTTGAGTACGGTAGAGGTAAGGGGAATTCCCGGTGGAGAAGTGAAATTTGTAGATATCGGGAGGAACACCAATGGCGAAGGCACCTTACTGGGCTGATACTGACACTGAAAAACGAAAGCTGAGGTAGCA…
OTU_685	0	3	1	2	9	0	0	0	0	0	0	0	0	0	0	0	0	0	0	0	8	Bacteria;Cyanobacteria;Chloroplast;	684	96.3	Eukaryota;Stramenopiles;Ochrophyta;Dictyochophyceae;Dictyochophyceae_X;Dictyochophyceae_XX;Dictyochophyceae_XXX;Dictyochophyceae_XXXX;Dictyochophyceae_XXXXX;Dictyochophyceae_XXXXX	TGGGGAATTTTCTGCAATGGGCGAAAGCCTGACAGAGCAATACCGCGTGAGGGATGAAGGCCCGTGGGTCGTAAACCTCTTTTTTCAAGGAGGAAGTTCTGACGTGTACTTGAAGAATAAGCATCGGCTAACTCTGTGCCAGCAGCCGCGGTAAGACAGAGGATGCAAGTGTTATCCGGAATTACTGGGCGTAAAGCGTCTGCAGGTTGTTTATTAAGTCTGTTGTTAAATCTTGAGGCTTAACCTTAAAATGGCAATGGAAACTATTAGACTTGAGTATGGTAGAGGTAAAAGGAATTTCCAGTGGAGCGGTGAAATGCGTAGATATTGGAAAGAACACCGATGGCGAAGGCGTTTTACTGGGCCTTAACTGACACTCAGAGACGAAAGCTAGGGTAG…
OTU_686	1	1	0	2	1	13	4	12	15	6	16	15	5	3	9	14	7	11	13	3	1	Bacteria;Actinobacteria;Acidimicrobiia;Acidimicrobiales;uncultured;	767	99.01		TGGGGAATCTTGCACAATGGGCGAAAGCCTGATGCAGCGACGCCGCGTGAGGGATGAAGGCCCTAGGGTCGTAAACCTCTTTCAGCAGGGACGAAATTGACGGTACCTGCAGAAGAAGCTCCGGCCAACTACGTGCCAGCAGCCGCGGTAAGACGTAGGGGGCGAGCGTTGTCCGGATTTATTGGGCGTAAAGGGCTCGTAGGTGGTTGCGTAAGTCGGATGTGAAAACTCAGGGCTCAACTCTGAGACGCCATCCGATACTGCGCTGACTTGAGTCCGGTAGAGGAGTGTGGAATTCCTAGTGTAGCGGTGAAATGCGCAGATATTAGGAGGAACACCAATTGCGAAGGCAGCACTCTGGGCCGGCACTGACACTGAGGAGCGAAAGCGTGGGTAGCA…
OTU_687	0	0	0	0	0	0	0	0	0	0	0	0	21	70	0	0	0	0	0	0	0	Bacteria;Proteobacteria;Gammaproteobacteria;Alteromonadales;Alteromonadaceae;OM60(NOR5)_clade;	846	100		TGGGGAATATTGCGCAATGGGCGAAAGCCTGACGCAGCCATGCCGCGTGTGTGAAGAAGGCCTTCGGGTTGTAAAGCACTTTCAATTGGGAGGAAAGGTTCACGGCTAATACCCGTGAGCCGTGACGTTACCTTTAGAAGAAGCACCGGCTAACTCCGTGCCAGCAGCCGCGGTAATACGGAGGGTGCAAGCGTTAATCGGAATTACTGGGCGTAAAGCGCGCGTAGGTGGTCTGTTAAGTCGGATGTGAAAGCCCTGGGCTCAACCTGGGAACTGCATCCGATACTGGCAGACTAGAGTGCGGGAGAGGGAGGTAGAATTCCATGTGTAGCGGTGAAATGCGTAGATATGTGGAGGAATACCAGTGGCGAAGGCGGCCTCCTGGCTCGACACTGACAC…
OTU_688	2	0	0	0	1	0	0	0	34	7	7	2	2	16	16	3	0	0	0	0	2	Bacteria;Bacteroidetes;Flavobacteriia;Flavobacteriales;Cryomorphaceae;	718	96.45		TGAGGAATATTGGTCAATGGAGGCAACTCTGAACCAGCCATGCCGCGTGCAGGAAGAATGTCCTATGGATTGTAAACTGCTTTTATTTGGGAATAAACCTCTCCACGTGTGGAGGGCTGAATGTACCAAATGAATAAGCACCGGCTAACTCCGTGCCAGCAGCCGCGGTAATACGGAGGGTGCAAGCGTTATCCGGAATCATTGGGTTTAAAGGGTCCGCAGGCGGACTTATAAGTCAGTGGTGAAAGCCCATCGCTTAACGATGGAACTGCCATTGATACTGTAAGTCTTGAATTCGGTCGAAGTGGGCGGAATATGTCATGTAGCGGTGAAATGCTTAGATATGACATAGAACACCGATAGCGAAGGCAGCTCACTAGGCCTGGATTGACGCTCAGG…
OTU_689	0	0	0	0	0	0	0	0	0	0	2	0	0	0	3	0	0	0	0	0	0	Bacteria;Proteobacteria;Deltaproteobacteria;Bdellovibrionales;Bdellovibrionaceae;Bdellovibrio;	525	91.11		TAGGGAATATTGGACAATGGGGGAAACCCTGATCCAGCAACGCCGCGTGAGTGACGAAGGCCTTCGGGTCGTAAAGCTCTGTCGTACGGGAAAAAGAAAGTGATGGTACCGTACAAGAAAGGACCGGCCAACTTCGTGCCAGCAGCCGCGGTAAGACGAGGGGTCCTAGCGTTGTTCGGAATTACTGGGCGTAAAGCGCATGTAGGCGGCTTAATAAGTCAGGTGTGAAATCTCCGGGCTCAACCTGGAACGTGCACTTGATACTGTTAAGCTTGAGTATGGGAGAGGGTAGTAGAATTCCTGGTGTAGTGGTGAAATACGTAGATATCAGGAGGAATACCGGTGGCGAAGGCGGCTGCCTGGCCCAATACTGACGTTGAGATGCGAAAGCGTGGGGAG…
OTU_690	0	0	0	0	0	0	0	0	0	0	10	0	0	0	4	1	1	3	4	4	0	Bacteria;Proteobacteria;Alphaproteobacteria;Rhodospirillales;DA111;	726	97.76		TGGGGAATATTGGACAATGGGGGCAACCCTGATCCAGCAATGCCGCGTGAGTGATGAAGGCCTTAGGGTTGTAAAGCTCTTTCGGCGGGGACGATGATGACGGTACCCGCAGAAGAAGCCCCGGCTAACTTCGTGCCAGCAGCCGCGGTAATACGAAGGGGGCGAGCGTTGTTCGGAATTACTGGGCGTAAAGGGCGCGTAGGCGGCGCCGGAAGTCAGATGTGAAAGCCCCGGGCTCAACCTGGGAACTGCATTTGATACTCTGGTGCTGGAGTTCGGGAGAGGAGAGTGGAATTCCCAGTGTAGAGGTGAAATTCGTAGATATTGGGAAGAACACCGGTGGCGAAGGCGGCTCTCTGGACCGAAACTGACGCTGAGGCGCGAAAGCGTGGGGAGCAA…
OTU_691	0	50	20	12	32	0	0	0	0	0	0	0	0	0	0	0	0	0	2	10	19	Bacteria;Bacteroidetes;Sphingobacteriia;Sphingobacteriales;Sphingobacteriaceae;	837	100		TAAGGAATATTGGTCAATGGGCGCAAGCCTGAACCAGCCATGCCGCGTGCAGGAAGACGGCCCTATGGGTTGTAAACTGCTTTTATACGGGAATAAACCTCGGTACGTGTACCGAGCTGAATGTACCGTAAGAATAAGGATCGGCTAACTCCGTGCCAGCAGCCGCGGTAATACGGAGGATCCAAGCGTTATCCGGATTTATTGGGTTTAAAGGGTGCGTAGGCGGCTTTTTAAGTCAGGGGTGAAAGACGGTGGCTCAACCATCGCAGTGCCCTTGATACTGAAGAGCTTGAATACACTAGAGGTAGGCGGAATGAGACAAGTAGCGGTGAAATGCATAGATATGTCTCAGAACACCAATTGCGAAGGCAGCTTACTATGGTGTTATTGACGCTGAGG…
OTU_692	1	0	0	0	0	0	0	0	3	6	0	13	2	13	3	0	0	1	3	1	0	Bacteria;Cyanobacteria;Chloroplast;	785	99.5	Eukaryota;Stramenopiles;Ochrophyta;Chrysophyceae-Synurophyceae;Chrysophyceae_X;Chromulinales;Chromulinales_X;Chromulinaceae;Chromulinaceae_X;Chromulinaceae_X	TGAGGAATTTTCCGCAATGGGCGCAAGCCTGACGGAGCAATACCGCGTGAAGGATGAAGGCCTATGGGTTGTAAACTTCTTTTCTCAAGGAGGAAGATCTGACGTTACTTGAGGAATAAGCATCGGCTAACCCTGTGCCAGCAGCCGCGGTAATACAGGGGATGCAAGTGTTATCCGGAATTATTGGGCGTAAAGCGTCTGTAGGTTGATAATTAAGTCTTTTGTTAAAGCTTCGGGCCTAACTCGAAATCTGCAAAAGAAACTATTTATCTTGAGTATAGTAGAGGTAAAGGGAATTTCCAGTGGAGCGGTGAAATGCGTAGATATTGGAAAGAACACCAACAGCGAAGGCACTTTACTGGGCTATTACTGACACTGAGAGACGAAAGCTAGGGGAGC…
OTU_693	0	0	0	0	0	0	0	0	0	1	0	4	24	210	0	0	0	0	0	0	0	Bacteria;Bacteroidetes;Sphingobacteriia;Sphingobacteriales;Chitinophagaceae;uncultured;	815	99.53		TAGGGAATATTGGACAATGGACGGAAGTCTGATCCAGCCATCCCGCGTGTAGGAATAAGGCCCTATGGGTTGTAAACTACTTTTATTAGGGAAGAAAAACTTCGATTTATCGAAGCTTGACGGTACCTAAGGAATAAGCACCGGCTAACTCCGTGCCAGCAGCCGCGGTAATACGGAGGGTGCAAGCGTTATCCGGATTTACTGGGTTTAAAGGGTGCGCAGGCGGTATTGTAAGTCAGTGGTGAAAGCTTCCAGCTCAACTGGAAAACTGCCATTGATACTGCAATACTTGAATTTGGGAGAGGTAGGCGGAATACATCATGTAGCGGTGAAATGCTTAGATATGATGTAGAACACCGATTGCGAAGGCAGCTTACTAGACCAATATTGACGCTCATG…
OTU_694	0	0	0	0	0	0	2	3	3	1	3	1	0	0	3	2	2	0	0	0	0	Bacteria;Proteobacteria;Alphaproteobacteria;DB1-14;	561	93.98		TGAGGAATATTGCACAATGGAGGAAACTCTGATGCAGCCATGCCGCGTGAGTGAAGACGGCCTTAGGGTTGTAAAGCTCTTTCAGGTGGGAATATAATGAATGTACCACCAGAAGAAGCCCCGGCTAACTCCGTGCCAGCAGCCGCGGTAATACGGGGGGGGCGAGCGTTGTTCGGAATCACTGGGCGTAAAGCGTGCGTAGGCGGTTTTGTAAGTCAGAAGTGAAAGCCCAGGGCTCAACCCTGGAACTGCTTTTGAAACTACATCACTAGAGTCCCGGAGGGGTAGATGGAATTCCGAGTGTAGAGGTGAAATTCGCAGATATTCGGAGGAACACCAGTGGCGAAGGCGATCTACTGGACGGGAACTGACGCTGAGGCACGAAAGCGTGGGGAGCAA…
OTU_695	0	0	0	0	0	0	0	0	0	2	0	11	106	49	0	0	0	0	0	0	1	Bacteria;Proteobacteria;Alphaproteobacteria;Rhodobacterales;Rhodobacteraceae;uncultured;	797	100		TGGGGAATCTTAGACAATGGGCGCAAGCCTGATCTAGCCATACCGCGTGAGTGATGAAGGCCTTAGGGTCGTAAAGCTCTTTCGCCAGGGAAGATAATGACTGTACCTGGTAAAGAAGTCCCGGCTAACTCCGTGCCAGCAGCCGCGGTAATACGGAGGGGACTAGCGTTGTTCGGAATTACTGGGCGTAAAGCGCACGTAGGCGGACCAGAAAGTATGGGGTGAAATCCCAGGGCTCAACCCTGGAACTGCCTCATAAACTCCTGGTCTAGAGTTCGAGAGAGGTGAGTGGAATTCCGAGTGTAGAGGTGAAATTCGTAGATATTCGGAGGAACACCAGTGGCGAAGGCGGCTCACTGGCTCGATACTGACGCTGAGGTGCGAAAGCGTGGGGAGCAA…
OTU_696	0	95	63	59	80	1	3	1	0	0	0	0	0	0	0	1	0	2	5	14	73	Bacteria;Actinobacteria;Thermoleophilia;Gaiellales;uncultured;	789	98.36		TGGGGAATCTTGCGCAATGGGCGAAAGCCTGACGCAGCAACGCCGCGTGAGGGAAGAAGGCCTTCGGGTTGTAAACCTCTTTCAGGAGGGACGAAGCCACCAGGGTTAATAGCCTATGGGGTGACGGTACCTTCAGAAGAAGCCCCGGCTAACTACGTGCCAGCAGCCGCGGTAATACGTAGGGGGCAAGCGTTGTCCGGAATCATTGGGCGTAAAGCGCGTGTAGGCGGCTTGGTAAGTCTGGCGTGAAATCTTGGGGCTCAACCCCAAGCCTGCGTTGGATACTGCCTCGCTCGAGTCCGGGAGAGGAAAGCGGAATTCCCAGTGTAGCGGTGAAATGCGCAGATATTGGGAAGAACACCGGTGGCGAAGGCGGCTTTCTGGAACGGTACTGACGCT…
OTU_697	3	2	0	0	0	0	0	1	0	0	9	0	0	0	6	6	3	4	7	0	0	Bacteria;Proteobacteria;Betaproteobacteria;Burkholderiales;Comamonadaceae;Aquincola;	807	98.83		TGGGGAATTTTGGACAATGGACGAAAGTCTGATCCAGCCATGCCGCGTGCGGGAAGAAGGCCTTCGGGTTGTAAACCGCTTTTGTCAGGGAAGAAAAGTTCTGGACTAATAATCTGGGGCGATGACGGTACCTGAAGAATAAGCACCGGCTAACTACGTGCCAGCAGCCGCGGTAATACGTAGGGTGCAAGCGTTAATCGGAATTACTGGGCGTAAAGCGTGCGCAGGCGGTTCTATAAGACAGATGTGAAATCCCCGGGCTCAACCTGGGAACTGCATTTGTGACTGTAGAGCTGGAGTGCGGCAGAGGGGGATGGAATTCCGCGTGTAGCAGTGAAATGCGTAGATATGCGGAGGAACACCGATGGCGAAGGCAATCCCCTGGGCCTGCACTGACGC…
OTU_698	0	7	2	13	14	1	0	7	12	92	2	15	1	1	3	5	0	1	26	17	12	Bacteria;Verrucomicrobia;Verrucomicrobiae;Verrucomicrobiales;Verrucomicrobiaceae;Prosthecobacter;	765	97.65		TCGAGAATCTTTCACAATGGGGGCAACCCTGATGGAGCGACGCCGCGTGGAGGATAAGGTCTTCGGATTGTAAACTCCTGTCATGCGAGAACAAGGTTGCAGGGTTAATACCTTTGCAAATTGATGGTACCGCAAGAGGAAGAGACGGCTAACTCTGTGCCAGCAGCCGCGGTAATACAGAGGTCTCAAGCGTTGTTCGGAATCACTGGGCGTAAAGGGTGCGTAGGTGGCGTGGAAAGTCAGATGTGAAAGCCCGGGGCTCAACCCCGGAATTGCATCCGATACTACCATGCTAGAGTACTGAAGAGGTGACTAGAATTCTAGGTGTAGCAGTGAAATGCGTAGATATCTAGAGGAATACCAAAGGCGAAGGCAGGTCACTGGGCAGTTACTGACACT…
OTU_699	0	0	0	0	0	0	0	0	0	0	5	0	0	0	4	2	6	2	3	0	0	Bacteria;Firmicutes;Clostridia;Clostridiales;Lachnospiraceae;Blautia;	797	100		TGGGGAATATTGCACAATGGGGGAAACCCTGATGCAGCGACGCCGCGTGAAGGAAGAAGTATCTCGGTATGTAAACTTCTATCAGCAGGGAAGATAGTGACGGTACCTGACTAAGAAGCCCCGGCTAACTACGTGCCAGCAGCCGCGGTAATACGTAGGGGGCAAGCGTTATCCGGATTTACTGGGTGTAAAGGGAGCGTAGACGGTGTGGCAAGTCTGATGTGAAAGGCATGGGCTCAACCTGTGGACTGCATTGGAAACTGTCATACTTGAGTGCCGGAGGGGTAAGCGGAATTCCTAGTGTAGCGGTGAAATGCGTAGATATTAGGAGGAACACCAGTGGCGAAGGCGGCTTACTGGACGGTAACTGACGTTGAGGCTCGAAAGCGTGGGGAGCAA…
OTU_700	0	0	0	0	0	0	0	0	0	0	5	0	0	0	3	1	1	0	2	0	0	Bacteria;Proteobacteria;Alphaproteobacteria;Rickettsiales;Holosporaceae;uncultured;	765	99		TGGGGAATATTGGACAATGGGGGAAACCCTGATCCAGCAATGCCGCGTGAATGAAGAAGGCCTTAGGGTTGTAAAGTTCTTTCACCTGTGAAGATAATGACGGTAGCAGGAGAAGAAGCCCCGGCTAACTCCGTGCCAGCAGCCGCGGTAAGACGGAGGGGGCTAGCGTTGTTCGGAATGACTGGGCGTAAAGGGCGCGTAGGCGGTTTTTTAAGTGAGGCGTGAAAGCCCTGGGCTTAACCCAGGAGGTGCGTTTCATACTGTAAGACTTGAGTACGAGAGAGGAAAGTGGAATTTCTAGTGTAGAGGTGAAATTCGTAGATATTAGAAAGAACACCAGTGGCGAAGGCGGCTTTCTGGCTCGTAACTGACGCTGAGGCGCGAAAGCGTGGGGAGCAA…
OTU_701	0	0	0	0	0	0	0	0	0	0	2	0	0	0	0	0	2	0	1	2	0	Bacteria;Bacteroidetes;Sphingobacteriia;Sphingobacteriales;Sphingobacteriaceae;Mucilaginibacter;	773	98.1		TAAGGAATATTGGTCAATGGGCGGAAGCCTGAACCAGCCATGCCGCGTGCAGGAAGACGGCCCTACGGGTTGTAAACTGCTTTTATACCGGAATAAACCCTTTTACGTGTAAGAGGTTGAATGTACGGTAAGAATAAGGATCGGCTAACTCCGTGCCAGCAGCCGCGGTAATACGGAGGATCCAAGCGTTATCCGGATTTATTGGGTTTAAAGGGTGCGTAGGTGGCTTTTTAAGTCAGGGGTGAAAGACGGTAGCTTAACTATCGCAGTGCCTTTGATACTGAAGAGCTTGAATGAACTAGAGGTAGGCGGAATGTGACAAGTAGCGGTGAAATGCATAGATATGTCACAGAACACCAATTGCGAAGGCAGCTTACTATGGTTTTATTGACACTGAGG…
OTU_702	13	1	8	6	2	5	1	0	0	0	16	1	6	12	22	5	7	6	13	9	18	Bacteria;Proteobacteria;Gammaproteobacteria;Xanthomonadales;	844	100		TGGGGAATATTGGACAATGGGCGAAAGCCTGATCCAGCAATTCCGCGTGTGTGAAGAAGGCCTTAGGGTTGTAAAGCACTTTAGTTCGGGAAGAAAAAGCTCTGGTCAATACCCAGTGCCTTGACGGTACCGAAGGAATAAGCACCGGCTAACTCTGTGCCAGCAGCCGCGGTAATACAGAGGGTGCAAGCGTTAATCGGATTTACTGGGCGTAAAGCGTGCGTAGGAGGCTTGTTAAGTCGGATGTGAAAGCCCCGGGCTCAACCTGGGAACTGCATTCGATACTGGCAAGCTAGAGTTCGGTAGAGGGTGGTGGAATTCCGGGTGTAGCGGTGAAATGCGTAGATATCCGGAGGAACATCGATGGCGAAGGCAGCCACCTGGGCCTGAACTGACTCT…
OTU_703	0	51	29	4	16	0	0	0	0	1	0	0	0	0	0	0	0	0	1	0	44	Bacteria;Cyanobacteria;Chloroplast;	791	99.51	Eukaryota;Stramenopiles;Ochrophyta;Eustigmatophyceae;Eustigmatophyceae_X;Eustigmatales;Eustigmatales_X;Monodopsidaceae;Monodopsidaceae_X;Monodopsidaceae_X	TGAGGAATTTTCTGCAATGGGCGAAAGCCTGACAGAGCAATACCGCGTGAGGGAAGAAGGCTTACTGAGTTGTAAACCTCTGTTACCTAAGGAGGAAGATCTGACGTTACTTAGGAGACGAAGCATCGGCTAACTCCGTGCCAGCAGCCGCGGTAAGACGGAGGATGCAAGTGTTATCCGGAATCACTGGGCGTAAAGCGTCTGCAGGTGGTTTCTTAAGTCCACTGTTAAACCTTGAGGCTCAACCTCAATTCAGCATTGGAAACTGGGAAACTTGAGTATAGTAGGGGTAGAGGGAATTTCCAGTGGAGCGGTGAAATGCGTAGATATTGGAAAGAACACCGATGGCGAAGGCACTCTACTGGGCTATTACTGACACTCAGAGACGAAAGCTAGGGG…
OTU_704	0	0	2	8	13	4	6	11	0	1	0	0	1	3	10	8	4	1	2	3	8	Bacteria;Proteobacteria;Betaproteobacteria;Burkholderiales;Alcaligenaceae;Achromobacter;	831	99.53		TGGGGAATTTTGGACAATGGGGGAAACCCTGATCCAGCCATCCCGCGTGTGCGATGAAGGCCTTCGGGTTGTAAAGCACTTTTGGCAGGAAAGAAACGGCGCGTGCTAATACCATGCGCAACTGACGGTACCTGCAGAATAAGCACCGGCTAACTACGTGCCAGCAGCCGCGGTAATACGTAGGGTGCAAGCGTTAATCGGAATTACTGGGCGTAAAGCGTGCGCAGGCGGTTCGGAAAGAAAGATGTGAAATCCCAGGGCTCAACCTTGGAACTGCATTTTTAACTACCGGACTAGAGTGTGTCAGAGGGAGGTGGAATTCCACGTGTAGCAGTGAAATGCGTAGATATGTGGAGGAACACCGATGGCGAAGGCAGCCTCCTGGGATAACACTGACGC…
OTU_705	0	0	4	0	0	2	0	0	0	1	2	0	2	3	3	8	2	2	0	1	2	Bacteria;Proteobacteria;Alphaproteobacteria;Sphingomonadales;Sphingomonadaceae;Sphingobium;	797	100		TAGGGAATATTGGACAATGGGGGCAACCCTGATCCAGCAATGCCGCGTGAGTGATGAAGGCCTTAGGGTTGTAAAGCTCTTTTACCCGAGATGATAATGACAGTATCGGGAGAATAAGCTCCGGCTAACTCCGTGCCAGCAGCCGCGGTAATACGGAGGGAGCTAGCGTTGTTCGGAATTACTGGGCGTAAAGCGCACGTAGGCGGCGATTTAAGTCAGAGGTGAAAGCCCGGGGCTCAACCCCGGAACTGCCTTTGAGACTGGATTGCTAGAATCTTGGAGAGGCGAGTGGAATTCCGAGTGTAGAGGTGAAATTCGTAGATATTCGGAAGAACACCAGTGGCGAAGGCGGCTCGCTGGACAAGTATTGACGCTGAGGTGCGAAAGCGTGGGGAGCAA…
OTU_706	0	0	0	0	0	0	0	1	0	0	0	0	0	0	0	1	0	0	0	0	0	Bacteria;Candidate_division_WS6;	803	100		TTAGGAATATTACACAATGGGGGCAACCCTGATGTAGCGACACAGCGTGGAGGAAGAAGGTCTTAGGATCGTAAACTCCTTTTATATGGGAAGAATAAATGACTGTACCATATGAATAAGTACCTGCTAACTACGTGCCAGAAGCATCGGTGATGCGTAGGGTACAAACGTTATTCGGATTTATTGGGCGTAAAGAGAAGCGTAGGCGTTTTCGTAAGTCTTGAGTTAAAGACCACGGCTCAACCGTGGAAGAGCTTTCGATACTGCGAGAATTGAGACATGAATGGGCGAATGGAATTCCGAGTGGAGTGGTGAAATACGTTGATATTCGGAGGAACATCAGTGGCGAAGGCGATTCGCTGGTCATTGTCTGACGCTAAGGCTCGAAAGCGTGGGTAG…
OTU_707	0	15	15	4	0	1	0	0	0	0	0	0	0	0	0	0	0	5	2	1	8	Bacteria;Bacteroidetes;Flavobacteriia;Flavobacteriales;Cryomorphaceae;Owenweeksia;	710	96.45		TGAGGAATATTGGACAATGGGCGAAAGCCTGATCCAGCCATGCCGCGTGCAGGAAGACGGCCCTATGGGTTGTAAACTGCTTTTATATGGGAATAAACCTCCGAACGTGTTCGGAGCTGAAGGTACCATACGAATAAGGATCGGCTAACTCCGTGCCAGCAGCCGCGGTAATACGGAGGATCCAAGCGTTATCCGGATTTATTGGGTTTAAAGGGTGCGTAGGCGGGACAATAAGTCAGTGGTGAAATCTTCCAGCTTAACTGGGAAACTGCCATTGATACTGTTGTTCTTGAGTTTGGTTGAAGTAGGCGGAATGAGGCATGTAGCGGTGAAATGCATAGATATGCCTCAGAACACCAATTGCGAAGGCAGCTTACTAAGCCAATACTGACGCTGAGG…
OTU_708	0	0	0	0	0	0	0	0	0	0	6	0	1	0	10	0	4	6	8	2	0	Bacteria;Firmicutes;Clostridia;Clostridiales;Lachnospiraceae;Pseudobutyrivibrio;	797	100		TGGGGAATATTGCACAATGGGCGAAAGCCTGATGCAGCGACGCCGCGTGAGCGAAGAAGTATTTCGGTATGTAAAGCTCTATCAGCAGGGAAGATAATGACGGTACCTGACTAAGAAGCACCGGCTAAATACGTGCCAGCAGCCGCGGTAATACGTATGGTGCAAGCGTTATCCGGATTTACTGGGTGTAAAGGGAGCGCAGGCGGTGCGGCAAGTCTGATGTGAAAGCCCGGGGCTCAACCCCGGTACTGCATTGGAAACTGTCGTACTAGAGTGTCGGAGGGGTAAGCGGAATTCCTAGTGTAGCGGTGAAATGCGTAGATATTAGGAGGAACACCAGTGGCGAAGGCGGCTTACTGGACGATAACTGACGCTGAGGCTCGAAAGCGTGGGGAGCAA…
OTU_709	0	10	4	10	16	3	1	0	5	0	1	10	0	0	0	0	0	5	4	4	7	Bacteria;Proteobacteria;Alphaproteobacteria;Rhizobiales;uncultured;	797	100		TGGGGAATATTGGACAATGGGCGCAAGCCTGATCCAGCCATGCCGCGTGAGTGATGAAGGCCCTAGGGTTGTAAAGCTCTTTCGCCAGGGACGATAATGACGGTACCTGGATAAGAAGCCCCGGCTAACTTCGTGCCAGCAGCCGCGGTAATACGAAGGGGGCTAGCGTTGTTCGGAATTACTGGGCGTAAAGCGCATGCAGGCGGATCGCTAAGTCAGGGGTGAAAGCCCGAGGCTCAACCTCGGAACTGCCTTTGATACTGGCGATCTTGAGTCCGGGAGAGGTGAGTGGAACTCCGAGTGTAGAGGTGAAATTCGTAGATATTCGGAAGAACACCAGTGGCGAAGGCGGCTCACTGGCCCGGTACTGACGCTGAGATGCGAAAGCGTGGGGAGCAA…
OTU_710	6	0	0	0	1	6	7	24	27	32	24	36	34	50	30	22	3	0	1	1	0	Bacteria;Actinobacteria;Actinobacteria;PeM15;	811	100		TGGGGAATATTGCGCAATGGGCGAAAGCCTGACGCAGCAACGCCGCGTGCGGGATGAAGGCCTTCGGGTTGTAAACCGCTTTCAGCAGGGAAGAAGCCGCAAGGTGACGGTACCTGCAGAAGAAGCACCGGCTAACTACGTGCCAGCAGCCGCGGTAATACGTAGGGTGCAAGCGTTGTCCGGATTTATTGGGCGTAAAGAGCTCGTAGGCGGTATGTCACGTCGGATGTGAAAATCCAAGGCTCAACCTTGGACCTGCATCCGATACGGGCAAACTAGAGTGTGGTAGGGGAGACTGGAATTCCTGGTGTAGCGGTGAAATGCGCAGATATCAGGAGGAACACCAATGGCGAAGGCAGGTCTCTGGGCCATTACTGACGCTGAGGAGCGAAAGCGTGG…
[truncated: 533 more rows]
